# Supplementary material for: MicroRNA and mRNA interactions coordinate the immune response in non-lethal heat stressed Litopenaeus vannamei against AHPND-causing Vibrio parahaemolyticus
Source: Sci Rep. 2020 Jan 21;10:787. doi: 10.1038/s41598-019-57409-4 (PMC6972907; doi:10.1038/s41598-019-57409-4)
Supplement: Supplementary file 2 — Supplementary information 2. [file 41598_2019_57409_MOESM2_ESM.xlsx]

## Sheet: trinotate_annotation_report-2
Table S3 The functional annotation of assembled unigenes identified from L. vannamei hemocytes under NLHS and NH conditions with and without VPAHNPD challenge
#gene_id	transcript_id	nr_Top_BLASTx_hit	L.vannamei_Top_BLASTn_hit	sprot_Top_BLASTX_hit	TrEMBL_Top_BLASTX_hit	RNAMMER	prot_id	prot_coords	sprot_Top_BLASTP_hit	TrEMBL_Top_BLASTP_hit	Pfam	SignalP	TmHMM	eggnog	gene_ontology_blast	gene_ontology_pfam	transcript	peptide
TRINITY_DN30437_c0_g1	TRINITY_DN30437_c0_g1_i1	PREDICTED: DNA repair protein XRCC3 [Strongylocentrotus purpuratus]	Penaeus vannamei DNA repair protein XRCC3-like (LOC113810396), mRNA	SFXN2_MOUSE^SFXN2_MOUSE^Q:1114-140,H:3-322^56.923%ID^E:3.11e-114^RecName: Full=Sideroflexin-2;^Eukaryota; Metazoa; Chordata; Craniata; Vertebrata; Euteleostomi; Mammalia; Eutheria; Euarchontoglires; Glires; Rodentia; Sciurognathi; Muroidea; Muridae; Murinae; Mus; Mus	.	.	TRINITY_DN30437_c0_g1_i1|m.1	137-1129[-]	SFXN2_BOVIN^SFXN2_BOVIN^Q:6-330,H:3-322^57.846%ID^E:1.11e-120^RecName: Full=Sideroflexin-2;^Eukaryota; Metazoa; Chordata; Craniata; Vertebrata; Euteleostomi; Mammalia; Eutheria; Laurasiatheria; Cetartiodactyla; Ruminantia; Pecora; Bovidae; Bovinae; Bos	.	PF03820.12^Mtc^Tricarboxylate carrier^18-330^E:9.3e-131	.	.	.	GO:0016021^cellular_component^integral component of membrane`GO:0005743^cellular_component^mitochondrial inner membrane`GO:0008324^molecular_function^cation transmembrane transporter activity`GO:0055072^biological_process^iron ion homeostasis	GO:0015075^molecular_function^ion transmembrane transporter activity`GO:0006811^biological_process^ion transport`GO:0055085^biological_process^transmembrane transport`GO:0016020^cellular_component^membrane	.	.
TRINITY_DN30440_c0_g1	TRINITY_DN30440_c0_g1_i1	PREDICTED: piggyBac transposable element-derived protein 4-like, partial [Dinoponera quadriceps]	Penaeus vannamei hsc70-interacting protein-like (LOC113816010), mRNA	GALT_HUMAN^GALT_HUMAN^Q:1065-37,H:24-366^62.682%ID^E:2e-152^RecName: Full=Galactose-1-phosphate uridylyltransferase;^Eukaryota; Metazoa; Chordata; Craniata; Vertebrata; Euteleostomi; Mammalia; Eutheria; Euarchontoglires; Primates; Haplorrhini; Catarrhini; Hominidae; Homo	.	.	TRINITY_DN30440_c0_g1_i1|m.3	25-1071[-]	GALT_HUMAN^GALT_HUMAN^Q:3-345,H:24-366^62.682%ID^E:8.73e-169^RecName: Full=Galactose-1-phosphate uridylyltransferase;^Eukaryota; Metazoa; Chordata; Craniata; Vertebrata; Euteleostomi; Mammalia; Eutheria; Euarchontoglires; Primates; Haplorrhini; Catarrhini; Hominidae; Homo	.	PF01087.17^GalP_UDP_transf^Galactose-1-phosphate uridyl transferase, N-terminal domain^2-175^E:1.5e-67`PF02744.12^GalP_UDP_tr_C^Galactose-1-phosphate uridyl transferase, C-terminal domain^183-347^E:8.2e-61	.	.	COG1085^galactose-1-phosphate uridylyltransferase	GO:0005829^cellular_component^cytosol`GO:0005794^cellular_component^Golgi apparatus`GO:0008108^molecular_function^UDP-glucose:hexose-1-phosphate uridylyltransferase activity`GO:0008270^molecular_function^zinc ion binding`GO:0005975^biological_process^carbohydrate metabolic process`GO:0019388^biological_process^galactose catabolic process`GO:0006012^biological_process^galactose metabolic process`G…	GO:0008108^molecular_function^UDP-glucose:hexose-1-phosphate uridylyltransferase activity`GO:0006012^biological_process^galactose metabolic process	.	.
TRINITY_DN30440_c0_g1	TRINITY_DN30440_c0_g1_i2	#N/A	#N/A	.	.	.	.	.	.	.	.	.	.	.	.	.	.	.
TRINITY_DN30440_c0_g1	TRINITY_DN30440_c0_g1_i3	#N/A	#N/A	GALT_HUMAN^GALT_HUMAN^Q:834-37,H:101-366^62.406%ID^E:5.13e-110^RecName: Full=Galactose-1-phosphate uridylyltransferase;^Eukaryota; Metazoa; Chordata; Craniata; Vertebrata; Euteleostomi; Mammalia; Eutheria; Euarchontoglires; Primates; Haplorrhini; Catarrhini; Hominidae; Homo	.	.	TRINITY_DN30440_c0_g1_i3|m.5	25-891[-]	GALT_DROME^GALT_DROME^Q:20-285,H:80-347^63.433%ID^E:3.04e-125^RecName: Full=Probable galactose-1-phosphate uridylyltransferase;^Eukaryota; Metazoa; Ecdysozoa; Arthropoda; Hexapoda; Insecta; Pterygota; Neoptera; Endopterygota; Diptera; Brachycera; Muscomorpha; Ephydroidea; Drosophilidae; Drosophila; Sophophora	.	PF01087.17^GalP_UDP_transf^Galactose-1-phosphate uridyl transferase, N-terminal domain^27-115^E:2e-34`PF02744.12^GalP_UDP_tr_C^Galactose-1-phosphate uridyl transferase, C-terminal domain^123-287^E:5e-61	.	.	COG1085^galactose-1-phosphate uridylyltransferase	GO:0008108^molecular_function^UDP-glucose:hexose-1-phosphate uridylyltransferase activity`GO:0008270^molecular_function^zinc ion binding`GO:0008344^biological_process^adult locomotory behavior`GO:0033501^biological_process^galactose homeostasis`GO:0006012^biological_process^galactose metabolic process	GO:0008108^molecular_function^UDP-glucose:hexose-1-phosphate uridylyltransferase activity`GO:0006012^biological_process^galactose metabolic process	.	.
TRINITY_DN30411_c0_g1	TRINITY_DN30411_c0_g1_i1	PREDICTED: 26S protease regulatory subunit 10B [Pogonomyrmex barbatus]	Penaeus vannamei 26S proteasome regulatory subunit 10B-like (LOC113825177), mRNA	UVRAG_HUMAN^UVRAG_HUMAN^Q:3052-1715,H:41-458^31.718%ID^E:2.82e-49^RecName: Full=UV radiation resistance-associated gene protein;^Eukaryota; Metazoa; Chordata; Craniata; Vertebrata; Euteleostomi; Mammalia; Eutheria; Euarchontoglires; Primates; Haplorrhini; Catarrhini; Hominidae; Homo	.	.	TRINITY_DN30411_c0_g1_i1|m.7	524-3148[-]	UVRAG_HUMAN^UVRAG_HUMAN^Q:33-478,H:41-458^31.718%ID^E:1.67e-50^RecName: Full=UV radiation resistance-associated gene protein;^Eukaryota; Metazoa; Chordata; Craniata; Vertebrata; Euteleostomi; Mammalia; Eutheria; Euarchontoglires; Primates; Haplorrhini; Catarrhini; Hominidae; Homo	.	PF10186.4^Atg14^UV radiation resistance protein and autophagy-related subunit 14^227-480^E:1.1e-16	.	.	.	GO:0005737^cellular_component^cytoplasm`GO:0005769^cellular_component^early endosome`GO:0005770^cellular_component^late endosome`GO:0005764^cellular_component^lysosome`GO:0045335^cellular_component^phagocytic vesicle`GO:0043234^cellular_component^protein complex`GO:0006281^biological_process^DNA repair`GO:0010508^biological_process^positive regulation of autophagy`GO:0035493^biological_process^SN…	GO:0010508^biological_process^positive regulation of autophagy	.	.
TRINITY_DN30410_c0_g1	TRINITY_DN30410_c0_g1_i1	#N/A	Penaeus vannamei uncharacterized LOC113803706 (LOC113803706), mRNA	.	.	.	.	.	.	.	.	.	.	.	.	.	.	.
TRINITY_DN30410_c1_g1	TRINITY_DN30410_c1_g1_i1	#N/A	#N/A	.	.	.	.	.	.	.	.	.	.	.	.	.	.	.
TRINITY_DN30410_c1_g2	TRINITY_DN30410_c1_g2_i1	#N/A	#N/A	.	.	.	.	.	.	.	.	.	.	.	.	.	.	.
TRINITY_DN30410_c1_g2	TRINITY_DN30410_c1_g2_i2	#N/A	#N/A	.	.	.	.	.	.	.	.	.	.	.	.	.	.	.
TRINITY_DN30439_c0_g1	TRINITY_DN30439_c0_g1_i1	#N/A	Penaeus vannamei uncharacterized LOC113813138 (LOC113813138), mRNA	FMNR_SCHPO^FMNR_SCHPO^Q:859-419,H:8-153^31.373%ID^E:1.41e-08^RecName: Full=NAD(P)H-dependent FMN reductase C4B3.06c;^Eukaryota; Fungi; Dikarya; Ascomycota; Taphrinomycotina; Schizosaccharomycetes; Schizosaccharomycetales; Schizosaccharomycetaceae; Schizosaccharomyces	.	.	TRINITY_DN30439_c0_g1_i1|m.9	266-853[-]	FMNR_SCHPO^FMNR_SCHPO^Q:4-145,H:13-153^31.757%ID^E:8.34e-09^RecName: Full=NAD(P)H-dependent FMN reductase C4B3.06c;^Eukaryota; Fungi; Dikarya; Ascomycota; Taphrinomycotina; Schizosaccharomycetes; Schizosaccharomycetales; Schizosaccharomycetaceae; Schizosaccharomyces	.	PF03358.10^FMN_red^NADPH-dependent FMN reductase^4-150^E:4e-30	.	.	COG0431^Nadph-dependent fmn reductase	GO:0005737^cellular_component^cytoplasm`GO:0005829^cellular_component^cytosol`GO:0005634^cellular_component^nucleus`GO:0052874^molecular_function^FMN reductase (NADH) activity`GO:0052873^molecular_function^FMN reductase (NADPH) activity`GO:0008752^molecular_function^FMN reductase activity	GO:0016491^molecular_function^oxidoreductase activity	.	.
TRINITY_DN30439_c0_g2	TRINITY_DN30439_c0_g2_i1	#N/A	Penaeus vannamei uncharacterized LOC113813138 (LOC113813138), mRNA	.	.	.	.	.	.	.	.	.	.	.	.	.	.	.
TRINITY_DN30439_c0_g3	TRINITY_DN30439_c0_g3_i1	#N/A	Penaeus vannamei uncharacterized LOC113813138 (LOC113813138), mRNA	.	.	.	.	.	.	.	.	.	.	.	.	.	.	.
TRINITY_DN30459_c0_g1	TRINITY_DN30459_c0_g1_i1	#N/A	#N/A	CHCH7_HUMAN^CHCH7_HUMAN^Q:401-213,H:14-76^39.683%ID^E:1.14e-11^RecName: Full=Coiled-coil-helix-coiled-coil-helix domain-containing protein 7;^Eukaryota; Metazoa; Chordata; Craniata; Vertebrata; Euteleostomi; Mammalia; Eutheria; Euarchontoglires; Primates; Haplorrhini; Catarrhini; Hominidae; Homo	.	.	TRINITY_DN30459_c0_g1_i1|m.11	174-563[-]	CHCH7_HUMAN^CHCH7_HUMAN^Q:55-117,H:14-76^39.683%ID^E:3e-12^RecName: Full=Coiled-coil-helix-coiled-coil-helix domain-containing protein 7;^Eukaryota; Metazoa; Chordata; Craniata; Vertebrata; Euteleostomi; Mammalia; Eutheria; Euarchontoglires; Primates; Haplorrhini; Catarrhini; Hominidae; Homo	.	.	.	.	.	GO:0005758^cellular_component^mitochondrial intermembrane space	.	.	.
TRINITY_DN30459_c0_g1	TRINITY_DN30459_c0_g1_i2	#N/A	#N/A	CHCH7_HUMAN^CHCH7_HUMAN^Q:401-213,H:14-76^39.683%ID^E:1.23e-11^RecName: Full=Coiled-coil-helix-coiled-coil-helix domain-containing protein 7;^Eukaryota; Metazoa; Chordata; Craniata; Vertebrata; Euteleostomi; Mammalia; Eutheria; Euarchontoglires; Primates; Haplorrhini; Catarrhini; Hominidae; Homo	.	.	TRINITY_DN30459_c0_g1_i2|m.12	174-563[-]	CHCH7_HUMAN^CHCH7_HUMAN^Q:55-117,H:14-76^39.683%ID^E:3e-12^RecName: Full=Coiled-coil-helix-coiled-coil-helix domain-containing protein 7;^Eukaryota; Metazoa; Chordata; Craniata; Vertebrata; Euteleostomi; Mammalia; Eutheria; Euarchontoglires; Primates; Haplorrhini; Catarrhini; Hominidae; Homo	.	.	.	.	.	GO:0005758^cellular_component^mitochondrial intermembrane space	.	.	.
TRINITY_DN30459_c0_g1	TRINITY_DN30459_c0_g1_i3	#N/A	#N/A	CHCH7_HUMAN^CHCH7_HUMAN^Q:401-213,H:14-76^39.683%ID^E:1.01e-11^RecName: Full=Coiled-coil-helix-coiled-coil-helix domain-containing protein 7;^Eukaryota; Metazoa; Chordata; Craniata; Vertebrata; Euteleostomi; Mammalia; Eutheria; Euarchontoglires; Primates; Haplorrhini; Catarrhini; Hominidae; Homo	.	.	TRINITY_DN30459_c0_g1_i3|m.14	174-563[-]	CHCH7_HUMAN^CHCH7_HUMAN^Q:55-117,H:14-76^39.683%ID^E:3e-12^RecName: Full=Coiled-coil-helix-coiled-coil-helix domain-containing protein 7;^Eukaryota; Metazoa; Chordata; Craniata; Vertebrata; Euteleostomi; Mammalia; Eutheria; Euarchontoglires; Primates; Haplorrhini; Catarrhini; Hominidae; Homo	.	.	.	.	.	GO:0005758^cellular_component^mitochondrial intermembrane space	.	.	.
TRINITY_DN30487_c0_g1	TRINITY_DN30487_c0_g1_i1	#N/A	#N/A	.	.	.	.	.	.	.	.	.	.	.	.	.	.	.
TRINITY_DN30487_c0_g2	TRINITY_DN30487_c0_g2_i1	#N/A	#N/A	.	.	.	.	.	.	.	.	.	.	.	.	.	.	.
TRINITY_DN30487_c1_g1	TRINITY_DN30487_c1_g1_i1	#N/A	#N/A	.	.	.	.	.	.	.	.	.	.	.	.	.	.	.
TRINITY_DN30487_c1_g2	TRINITY_DN30487_c1_g2_i1	#N/A	#N/A	.	.	.	TRINITY_DN30487_c1_g2_i1|m.19	89-682[-]	.	.	.	.	.	.	.	.	.	.
TRINITY_DN30433_c0_g1	TRINITY_DN30433_c0_g1_i1	hypothetical protein [Anaplasma phagocytophilum]	#N/A	.	.	.	.	.	.	.	.	.	.	.	.	.	.	.
TRINITY_DN30433_c0_g2	TRINITY_DN30433_c0_g2_i1	#N/A	#N/A	.	.	.	.	.	.	.	.	.	.	.	.	.	.	.
TRINITY_DN30433_c0_g3	TRINITY_DN30433_c0_g3_i1	#N/A	#N/A	PSIP1_FELCA^PSIP1_FELCA^Q:4321-4073,H:5-87^61.446%ID^E:1.63e-28^RecName: Full=PC4 and SFRS1-interacting protein;^Eukaryota; Metazoa; Chordata; Craniata; Vertebrata; Euteleostomi; Mammalia; Eutheria; Laurasiatheria; Carnivora; Feliformia; Felidae; Felinae; Felis	.	.	TRINITY_DN30433_c0_g3_i1|m.20	2537-4339[-]	PSIP1_MOUSE^PSIP1_MOUSE^Q:7-187,H:5-178^43.478%ID^E:1.77e-32^RecName: Full=PC4 and SFRS1-interacting protein;^Eukaryota; Metazoa; Chordata; Craniata; Vertebrata; Euteleostomi; Mammalia; Eutheria; Euarchontoglires; Glires; Rodentia; Sciurognathi; Muroidea; Muridae; Murinae; Mus; Mus	.	PF00855.12^PWWP^PWWP domain^7-86^E:2e-14`PF11467.3^LEDGF^Lens epithelium-derived growth factor (LEDGF)^457-554^E:1.4e-17	.	.	.	GO:0005720^cellular_component^nuclear heterochromatin`GO:0034399^cellular_component^nuclear periphery`GO:0005654^cellular_component^nucleoplasm`GO:0005634^cellular_component^nucleus`GO:0035327^cellular_component^transcriptionally active chromatin`GO:0033613^molecular_function^activating transcription factor binding`GO:0003682^molecular_function^chromatin binding`GO:0044822^molecular_function^poly…	.	.	.
TRINITY_DN30433_c0_g3	TRINITY_DN30433_c0_g3_i2	#N/A	#N/A	.	.	.	.	.	.	.	.	.	.	.	.	.	.	.
TRINITY_DN30433_c0_g3	TRINITY_DN30433_c0_g3_i3	#N/A	#N/A	PSIP1_FELCA^PSIP1_FELCA^Q:4209-4072,H:42-87^67.391%ID^E:6.49e-15^RecName: Full=PC4 and SFRS1-interacting protein;^Eukaryota; Metazoa; Chordata; Craniata; Vertebrata; Euteleostomi; Mammalia; Eutheria; Laurasiatheria; Carnivora; Feliformia; Felidae; Felinae; Felis	.	.	TRINITY_DN30433_c0_g3_i3|m.22	2536-4209[-]	PSIP1_MOUSE^PSIP1_MOUSE^Q:1-144,H:42-178^40.816%ID^E:2.14e-18^RecName: Full=PC4 and SFRS1-interacting protein;^Eukaryota; Metazoa; Chordata; Craniata; Vertebrata; Euteleostomi; Mammalia; Eutheria; Euarchontoglires; Glires; Rodentia; Sciurognathi; Muroidea; Muridae; Murinae; Mus; Mus	.	PF11467.3^LEDGF^Lens epithelium-derived growth factor (LEDGF)^414-511^E:1.2e-17	.	.	.	GO:0005720^cellular_component^nuclear heterochromatin`GO:0034399^cellular_component^nuclear periphery`GO:0005654^cellular_component^nucleoplasm`GO:0005634^cellular_component^nucleus`GO:0035327^cellular_component^transcriptionally active chromatin`GO:0033613^molecular_function^activating transcription factor binding`GO:0003682^molecular_function^chromatin binding`GO:0044822^molecular_function^poly…	.	.	.
TRINITY_DN30433_c0_g4	TRINITY_DN30433_c0_g4_i1	#N/A	#N/A	.	.	.	.	.	.	.	.	.	.	.	.	.	.	.
TRINITY_DN30433_c0_g5	TRINITY_DN30433_c0_g5_i1	#N/A	#N/A	HDGR3_HUMAN^HDGR3_HUMAN^Q:215-3,H:9-79^59.155%ID^E:1.12e-21^RecName: Full=Hepatoma-derived growth factor-related protein 3;^Eukaryota; Metazoa; Chordata; Craniata; Vertebrata; Euteleostomi; Mammalia; Eutheria; Euarchontoglires; Primates; Haplorrhini; Catarrhini; Hominidae; Homo	.	.	.	.	.	.	.	.	.	.	GO:0005737^cellular_component^cytoplasm`GO:0005634^cellular_component^nucleus`GO:0008283^biological_process^cell proliferation	.	.	.
TRINITY_DN30438_c0_g1	TRINITY_DN30438_c0_g1_i1	#N/A	#N/A	BRAT_DROME^BRAT_DROME^Q:5642-4668,H:713-1037^83.385%ID^E:1.02e-175^RecName: Full=Brain tumor protein;^Eukaryota; Metazoa; Ecdysozoa; Arthropoda; Hexapoda; Insecta; Pterygota; Neoptera; Endopterygota; Diptera; Brachycera; Muscomorpha; Ephydroidea; Drosophilidae; Drosophila; Sophophora	.	.	TRINITY_DN30438_c0_g1_i1|m.24	4665-7289[-]	BRAT_DROME^BRAT_DROME^Q:550-874,H:713-1037^83.385%ID^E:0^RecName: Full=Brain tumor protein;^Eukaryota; Metazoa; Ecdysozoa; Arthropoda; Hexapoda; Insecta; Pterygota; Neoptera; Endopterygota; Diptera; Brachycera; Muscomorpha; Ephydroidea; Drosophilidae; Drosophila; Sophophora	.	PF00097.20^zf-C3HC4^Zinc finger, C3HC4 type (RING finger)^53-92^E:0.00024`PF00643.19^zf-B_box^B-box zinc finger^176-215^E:2.4e-09`PF01436.16^NHL^NHL repeat^617-644^E:7.3e-10`PF01436.16^NHL^NHL repeat^708-735^E:0.00024`PF01436.16^NHL^NHL repeat^753-778^E:0.00015	.	.	COG3391^40-residue yvtn family beta-propeller repeat protein	GO:0005737^cellular_component^cytoplasm`GO:0043025^cellular_component^neuronal cell body`GO:0045182^molecular_function^translation regulator activity`GO:0030371^molecular_function^translation repressor activity`GO:0008270^molecular_function^zinc ion binding`GO:0008356^biological_process^asymmetric cell division`GO:0055060^biological_process^asymmetric neuroblast division resulting in ganglion mot…	GO:0046872^molecular_function^metal ion binding`GO:0008270^molecular_function^zinc ion binding`GO:0005622^cellular_component^intracellular`GO:0005515^molecular_function^protein binding	.	.
TRINITY_DN30485_c0_g1	TRINITY_DN30485_c0_g1_i1	#N/A	#N/A	.	.	.	.	.	.	.	.	.	.	.	.	.	.	.
TRINITY_DN30485_c0_g2	TRINITY_DN30485_c0_g2_i1	#N/A	#N/A	.	.	.	.	.	.	.	.	.	.	.	.	.	.	.
TRINITY_DN30446_c0_g1	TRINITY_DN30446_c0_g1_i1	#N/A	#N/A	.	.	.	.	.	.	.	.	.	.	.	.	.	.	.
TRINITY_DN30446_c0_g2	TRINITY_DN30446_c0_g2_i1	#N/A	#N/A	.	.	.	.	.	.	.	.	.	.	.	.	.	.	.
TRINITY_DN30458_c0_g1	TRINITY_DN30458_c0_g1_i1	#N/A	#N/A	ARMC8_BOVIN^ARMC8_BOVIN^Q:3146-1140,H:21-672^48.882%ID^E:0^RecName: Full=Armadillo repeat-containing protein 8;^Eukaryota; Metazoa; Chordata; Craniata; Vertebrata; Euteleostomi; Mammalia; Eutheria; Laurasiatheria; Cetartiodactyla; Ruminantia; Pecora; Bovidae; Bovinae; Bos	.	.	TRINITY_DN30458_c0_g1_i1|m.26	1137-3233[-]	ARMC8_BOVIN^ARMC8_BOVIN^Q:30-698,H:21-672^48.882%ID^E:0^RecName: Full=Armadillo repeat-containing protein 8;^Eukaryota; Metazoa; Chordata; Craniata; Vertebrata; Euteleostomi; Mammalia; Eutheria; Laurasiatheria; Cetartiodactyla; Ruminantia; Pecora; Bovidae; Bovinae; Bos	.	PF07221.6^GlcNAc_2-epim^N-acylglucosamine 2-epimerase (GlcNAc 2-epimerase)^255-351^E:0.02	.	.	COG5369^Armadillo repeat	.	GO:0016853^molecular_function^isomerase activity	.	.
TRINITY_DN30472_c0_g1	TRINITY_DN30472_c0_g1_i1	#N/A	#N/A	.	.	.	.	.	.	.	.	.	.	.	.	.	.	.
TRINITY_DN30472_c0_g2	TRINITY_DN30472_c0_g2_i1	#N/A	#N/A	P4HA2_CHICK^P4HA2_CHICK^Q:1375-116,H:120-528^33.565%ID^E:1.46e-47^RecName: Full=Prolyl 4-hydroxylase subunit alpha-2;^Eukaryota; Metazoa; Chordata; Craniata; Vertebrata; Euteleostomi; Testudines + Archosauria group; Archosauria; Dinosauria; Saurischia; Theropoda; Coelurosauria; Aves; Neognathae; Galloanserae; Galliformes; Phasianidae; Phasianinae; Gallus	.	.	TRINITY_DN30472_c0_g2_i1|m.27	74-1399[-]	P4HA2_CHICK^P4HA2_CHICK^Q:9-428,H:120-528^33.565%ID^E:7.37e-48^RecName: Full=Prolyl 4-hydroxylase subunit alpha-2;^Eukaryota; Metazoa; Chordata; Craniata; Vertebrata; Euteleostomi; Testudines + Archosauria group; Archosauria; Dinosauria; Saurischia; Theropoda; Coelurosauria; Aves; Neognathae; Galloanserae; Galliformes; Phasianidae; Phasianinae; Gallus	.	PF08336.6^P4Ha_N^Prolyl 4-Hydroxylase alpha-subunit, N-terminal region^9-45^E:4.6e-06`PF03171.15^2OG-FeII_Oxy^2OG-Fe(II) oxygenase superfamily^318-417^E:6.2e-09	.	.	NOG78926^LRR	GO:0005788^cellular_component^endoplasmic reticulum lumen`GO:0005506^molecular_function^iron ion binding`GO:0031418^molecular_function^L-ascorbic acid binding`GO:0016702^molecular_function^oxidoreductase activity, acting on single donors with incorporation of molecular oxygen, incorporation of two atoms of oxygen`GO:0004656^molecular_function^procollagen-proline 4-dioxygenase activity	GO:0004656^molecular_function^procollagen-proline 4-dioxygenase activity`GO:0016702^molecular_function^oxidoreductase activity, acting on single donors with incorporation of molecular oxygen, incorporation of two atoms of oxygen`GO:0055114^biological_process^oxidation-reduction process`GO:0005783^cellular_component^endoplasmic reticulum`GO:0016491^molecular_function^oxidoreductase activity`GO:001…	.	.
TRINITY_DN30494_c0_g1	TRINITY_DN30494_c0_g1_i1	#N/A	#N/A	PLCL2_HUMAN^PLCL2_HUMAN^Q:3435-514,H:118-1088^42.01%ID^E:0^RecName: Full=Inactive phospholipase C-like protein 2;^Eukaryota; Metazoa; Chordata; Craniata; Vertebrata; Euteleostomi; Mammalia; Eutheria; Euarchontoglires; Primates; Haplorrhini; Catarrhini; Hominidae; Homo	.	.	TRINITY_DN30494_c0_g1_i1|m.28	145-3669[-]	PLCL2_MOUSE^PLCL2_MOUSE^Q:42-1079,H:84-1115^42.467%ID^E:0^RecName: Full=Inactive phospholipase C-like protein 2;^Eukaryota; Metazoa; Chordata; Craniata; Vertebrata; Euteleostomi; Mammalia; Eutheria; Euarchontoglires; Glires; Rodentia; Sciurognathi; Muroidea; Muridae; Murinae; Mus; Mus	.	PF09279.6^EF-hand_like^Phosphoinositide-specific phospholipase C, efhand-like^306-387^E:4.4e-23`PF00388.14^PI-PLC-X^Phosphatidylinositol-specific phospholipase C, X domain^390-549^E:3.7e-49`PF00387.14^PI-PLC-Y^Phosphatidylinositol-specific phospholipase C, Y domain^583-699^E:1.4e-38`PF00168.25^C2^C2 domain^721-812^E:3.8e-15	.	.	NOG149692^	GO:0005737^cellular_component^cytoplasm`GO:0005509^molecular_function^calcium ion binding`GO:0050811^molecular_function^GABA receptor binding`GO:0004435^molecular_function^phosphatidylinositol phospholipase C activity`GO:0004871^molecular_function^signal transducer activity`GO:0002322^biological_process^B cell proliferation involved in immune response`GO:0002337^biological_process^B-1a B cell dif…	GO:0004435^molecular_function^phosphatidylinositol phospholipase C activity`GO:0006629^biological_process^lipid metabolic process`GO:0007165^biological_process^signal transduction`GO:0035556^biological_process^intracellular signal transduction`GO:0005515^molecular_function^protein binding	.	.
TRINITY_DN30494_c0_g1	TRINITY_DN30494_c0_g1_i2	#N/A	#N/A	PLCL2_MOUSE^PLCL2_MOUSE^Q:3387-514,H:119-1089^42.799%ID^E:0^RecName: Full=Inactive phospholipase C-like protein 2;^Eukaryota; Metazoa; Chordata; Craniata; Vertebrata; Euteleostomi; Mammalia; Eutheria; Euarchontoglires; Glires; Rodentia; Sciurognathi; Muroidea; Muridae; Murinae; Mus; Mus	.	.	TRINITY_DN30494_c0_g1_i2|m.35	145-3621[-]	PLCL2_MOUSE^PLCL2_MOUSE^Q:42-1063,H:84-1115^43.117%ID^E:0^RecName: Full=Inactive phospholipase C-like protein 2;^Eukaryota; Metazoa; Chordata; Craniata; Vertebrata; Euteleostomi; Mammalia; Eutheria; Euarchontoglires; Glires; Rodentia; Sciurognathi; Muroidea; Muridae; Murinae; Mus; Mus	.	PF09279.6^EF-hand_like^Phosphoinositide-specific phospholipase C, efhand-like^306-387^E:4.3e-23`PF00388.14^PI-PLC-X^Phosphatidylinositol-specific phospholipase C, X domain^390-533^E:1.8e-52`PF00387.14^PI-PLC-Y^Phosphatidylinositol-specific phospholipase C, Y domain^567-683^E:1.4e-38`PF00168.25^C2^C2 domain^705-796^E:3.7e-15	.	.	NOG149692^	GO:0005737^cellular_component^cytoplasm`GO:0005509^molecular_function^calcium ion binding`GO:0050811^molecular_function^GABA receptor binding`GO:0004435^molecular_function^phosphatidylinositol phospholipase C activity`GO:0004871^molecular_function^signal transducer activity`GO:0002322^biological_process^B cell proliferation involved in immune response`GO:0002337^biological_process^B-1a B cell dif…	GO:0004435^molecular_function^phosphatidylinositol phospholipase C activity`GO:0006629^biological_process^lipid metabolic process`GO:0007165^biological_process^signal transduction`GO:0035556^biological_process^intracellular signal transduction`GO:0005515^molecular_function^protein binding	.	.
TRINITY_DN30494_c0_g1	TRINITY_DN30494_c0_g1_i3	#N/A	#N/A	PLCL2_HUMAN^PLCL2_HUMAN^Q:3511-638,H:118-1088^42.697%ID^E:0^RecName: Full=Inactive phospholipase C-like protein 2;^Eukaryota; Metazoa; Chordata; Craniata; Vertebrata; Euteleostomi; Mammalia; Eutheria; Euarchontoglires; Primates; Haplorrhini; Catarrhini; Hominidae; Homo	.	.	TRINITY_DN30494_c0_g1_i3|m.41	380-3745[-]	PLCL2_MOUSE^PLCL2_MOUSE^Q:42-1063,H:84-1115^43.117%ID^E:0^RecName: Full=Inactive phospholipase C-like protein 2;^Eukaryota; Metazoa; Chordata; Craniata; Vertebrata; Euteleostomi; Mammalia; Eutheria; Euarchontoglires; Glires; Rodentia; Sciurognathi; Muroidea; Muridae; Murinae; Mus; Mus	.	PF09279.6^EF-hand_like^Phosphoinositide-specific phospholipase C, efhand-like^306-387^E:4.1e-23`PF00388.14^PI-PLC-X^Phosphatidylinositol-specific phospholipase C, X domain^390-533^E:1.8e-52`PF00387.14^PI-PLC-Y^Phosphatidylinositol-specific phospholipase C, Y domain^567-683^E:1.3e-38`PF00168.25^C2^C2 domain^705-796^E:3.6e-15	.	.	NOG149692^	GO:0005737^cellular_component^cytoplasm`GO:0005509^molecular_function^calcium ion binding`GO:0050811^molecular_function^GABA receptor binding`GO:0004435^molecular_function^phosphatidylinositol phospholipase C activity`GO:0004871^molecular_function^signal transducer activity`GO:0002322^biological_process^B cell proliferation involved in immune response`GO:0002337^biological_process^B-1a B cell dif…	GO:0004435^molecular_function^phosphatidylinositol phospholipase C activity`GO:0006629^biological_process^lipid metabolic process`GO:0007165^biological_process^signal transduction`GO:0035556^biological_process^intracellular signal transduction`GO:0005515^molecular_function^protein binding	.	.
TRINITY_DN30494_c0_g2	TRINITY_DN30494_c0_g2_i1	#N/A	#N/A	.	.	.	.	.	.	.	.	.	.	.	.	.	.	.
TRINITY_DN30466_c0_g1	TRINITY_DN30466_c0_g1_i1	#N/A	Penaeus vannamei UBX domain-containing protein 6-like (LOC113800039), transcript variant X3, mRNA	RT24_DROME^RT24_DROME^Q:200-6,H:28-92^61.538%ID^E:9.39e-25^RecName: Full=28S ribosomal protein S24, mitochondrial;^Eukaryota; Metazoa; Ecdysozoa; Arthropoda; Hexapoda; Insecta; Pterygota; Neoptera; Endopterygota; Diptera; Brachycera; Muscomorpha; Ephydroidea; Drosophilidae; Drosophila; Sophophora	.	.	.	.	.	.	.	.	.	.	GO:0005762^cellular_component^mitochondrial large ribosomal subunit`GO:0005763^cellular_component^mitochondrial small ribosomal subunit`GO:0003735^molecular_function^structural constituent of ribosome`GO:0006412^biological_process^translation	.	.	.
TRINITY_DN30466_c0_g2	TRINITY_DN30466_c0_g2_i1	#N/A	Penaeus vannamei UBX domain-containing protein 6-like (LOC113800039), transcript variant X3, mRNA	RT24_DROME^RT24_DROME^Q:519-79,H:19-165^65.306%ID^E:5.12e-69^RecName: Full=28S ribosomal protein S24, mitochondrial;^Eukaryota; Metazoa; Ecdysozoa; Arthropoda; Hexapoda; Insecta; Pterygota; Neoptera; Endopterygota; Diptera; Brachycera; Muscomorpha; Ephydroidea; Drosophilidae; Drosophila; Sophophora	.	.	TRINITY_DN30466_c0_g2_i1|m.47	76-642[-]	RT24_DROME^RT24_DROME^Q:42-188,H:19-165^65.306%ID^E:1.86e-69^RecName: Full=28S ribosomal protein S24, mitochondrial;^Eukaryota; Metazoa; Ecdysozoa; Arthropoda; Hexapoda; Insecta; Pterygota; Neoptera; Endopterygota; Diptera; Brachycera; Muscomorpha; Ephydroidea; Drosophilidae; Drosophila; Sophophora	.	PF14955.1^MRP-S24^Mitochondrial ribosome subunit S24^54-188^E:8.2e-69	.	.	.	GO:0005762^cellular_component^mitochondrial large ribosomal subunit`GO:0005763^cellular_component^mitochondrial small ribosomal subunit`GO:0003735^molecular_function^structural constituent of ribosome`GO:0006412^biological_process^translation	.	.	.
TRINITY_DN30466_c0_g2	TRINITY_DN30466_c0_g2_i2	#N/A	#N/A	RT24_DROME^RT24_DROME^Q:372-79,H:68-165^63.265%ID^E:2.05e-40^RecName: Full=28S ribosomal protein S24, mitochondrial;^Eukaryota; Metazoa; Ecdysozoa; Arthropoda; Hexapoda; Insecta; Pterygota; Neoptera; Endopterygota; Diptera; Brachycera; Muscomorpha; Ephydroidea; Drosophilidae; Drosophila; Sophophora	.	.	.	.	.	.	.	.	.	.	GO:0005762^cellular_component^mitochondrial large ribosomal subunit`GO:0005763^cellular_component^mitochondrial small ribosomal subunit`GO:0003735^molecular_function^structural constituent of ribosome`GO:0006412^biological_process^translation	.	.	.
TRINITY_DN30466_c0_g2	TRINITY_DN30466_c0_g2_i3	#N/A	#N/A	RT24_DROME^RT24_DROME^Q:372-79,H:68-165^63.265%ID^E:1.68e-40^RecName: Full=28S ribosomal protein S24, mitochondrial;^Eukaryota; Metazoa; Ecdysozoa; Arthropoda; Hexapoda; Insecta; Pterygota; Neoptera; Endopterygota; Diptera; Brachycera; Muscomorpha; Ephydroidea; Drosophilidae; Drosophila; Sophophora	.	.	.	.	.	.	.	.	.	.	GO:0005762^cellular_component^mitochondrial large ribosomal subunit`GO:0005763^cellular_component^mitochondrial small ribosomal subunit`GO:0003735^molecular_function^structural constituent of ribosome`GO:0006412^biological_process^translation	.	.	.
TRINITY_DN30466_c0_g2	TRINITY_DN30466_c0_g2_i4	#N/A	#N/A	RT24_DROME^RT24_DROME^Q:519-79,H:19-165^65.306%ID^E:4.55e-69^RecName: Full=28S ribosomal protein S24, mitochondrial;^Eukaryota; Metazoa; Ecdysozoa; Arthropoda; Hexapoda; Insecta; Pterygota; Neoptera; Endopterygota; Diptera; Brachycera; Muscomorpha; Ephydroidea; Drosophilidae; Drosophila; Sophophora	.	.	TRINITY_DN30466_c0_g2_i4|m.48	76-642[-]	RT24_DROME^RT24_DROME^Q:42-188,H:19-165^65.306%ID^E:1.65e-69^RecName: Full=28S ribosomal protein S24, mitochondrial;^Eukaryota; Metazoa; Ecdysozoa; Arthropoda; Hexapoda; Insecta; Pterygota; Neoptera; Endopterygota; Diptera; Brachycera; Muscomorpha; Ephydroidea; Drosophilidae; Drosophila; Sophophora	.	PF14955.1^MRP-S24^Mitochondrial ribosome subunit S24^54-188^E:8.2e-69	.	.	.	GO:0005762^cellular_component^mitochondrial large ribosomal subunit`GO:0005763^cellular_component^mitochondrial small ribosomal subunit`GO:0003735^molecular_function^structural constituent of ribosome`GO:0006412^biological_process^translation	.	.	.
TRINITY_DN30418_c0_g1	TRINITY_DN30418_c0_g1_i1	#N/A	Penaeus vannamei cleavage and polyadenylation specificity factor subunit 5-like (LOC113806066), mRNA	.	.	.	TRINITY_DN30418_c0_g1_i1|m.49	3-1124[-]	.	.	PF02995.12^DUF229^Protein of unknown function (DUF229)^128-366^E:3.3e-56	.	.	.	.	.	.	.
TRINITY_DN30445_c0_g1	TRINITY_DN30445_c0_g1_i1	#N/A	#N/A	.	.	.	.	.	.	.	.	.	.	.	.	.	.	.
TRINITY_DN30445_c0_g2	TRINITY_DN30445_c0_g2_i1	#N/A	#N/A	.	.	.	.	.	.	.	.	.	.	.	.	.	.	.
TRINITY_DN30445_c0_g3	TRINITY_DN30445_c0_g3_i1	#N/A	#N/A	.	.	.	.	.	.	.	.	.	.	.	.	.	.	.
TRINITY_DN30445_c0_g4	TRINITY_DN30445_c0_g4_i1	#N/A	#N/A	.	.	.	.	.	.	.	.	.	.	.	.	.	.	.
TRINITY_DN30445_c0_g5	TRINITY_DN30445_c0_g5_i1	#N/A	#N/A	.	.	.	.	.	.	.	.	.	.	.	.	.	.	.
TRINITY_DN30445_c0_g6	TRINITY_DN30445_c0_g6_i1	#N/A	#N/A	.	.	.	.	.	.	.	.	.	.	.	.	.	.	.
TRINITY_DN30445_c0_g7	TRINITY_DN30445_c0_g7_i1	#N/A	#N/A	.	.	.	.	.	.	.	.	.	.	.	.	.	.	.
TRINITY_DN30445_c0_g8	TRINITY_DN30445_c0_g8_i1	#N/A	#N/A	.	.	.	.	.	.	.	.	.	.	.	.	.	.	.
TRINITY_DN30445_c0_g9	TRINITY_DN30445_c0_g9_i1	#N/A	#N/A	.	.	.	.	.	.	.	.	.	.	.	.	.	.	.
TRINITY_DN30445_c0_g10	TRINITY_DN30445_c0_g10_i1	#N/A	#N/A	.	.	.	.	.	.	.	.	.	.	.	.	.	.	.
TRINITY_DN30445_c0_g11	TRINITY_DN30445_c0_g11_i1	#N/A	#N/A	.	.	.	.	.	.	.	.	.	.	.	.	.	.	.
TRINITY_DN30445_c0_g12	TRINITY_DN30445_c0_g12_i1	#N/A	#N/A	.	.	.	.	.	.	.	.	.	.	.	.	.	.	.
TRINITY_DN30445_c0_g13	TRINITY_DN30445_c0_g13_i1	#N/A	#N/A	.	.	.	.	.	.	.	.	.	.	.	.	.	.	.
TRINITY_DN30445_c0_g14	TRINITY_DN30445_c0_g14_i1	#N/A	#N/A	.	.	.	.	.	.	.	.	.	.	.	.	.	.	.
TRINITY_DN30445_c0_g15	TRINITY_DN30445_c0_g15_i1	#N/A	#N/A	.	.	.	.	.	.	.	.	.	.	.	.	.	.	.
TRINITY_DN30445_c0_g16	TRINITY_DN30445_c0_g16_i1	#N/A	#N/A	.	.	.	.	.	.	.	.	.	.	.	.	.	.	.
TRINITY_DN30445_c0_g17	TRINITY_DN30445_c0_g17_i1	#N/A	#N/A	.	.	.	.	.	.	.	.	.	.	.	.	.	.	.
TRINITY_DN30445_c0_g18	TRINITY_DN30445_c0_g18_i1	#N/A	#N/A	.	.	.	.	.	.	.	.	.	.	.	.	.	.	.
TRINITY_DN30445_c0_g19	TRINITY_DN30445_c0_g19_i1	#N/A	#N/A	.	.	.	.	.	.	.	.	.	.	.	.	.	.	.
TRINITY_DN30445_c0_g20	TRINITY_DN30445_c0_g20_i1	#N/A	#N/A	.	.	.	.	.	.	.	.	.	.	.	.	.	.	.
TRINITY_DN30445_c0_g21	TRINITY_DN30445_c0_g21_i1	#N/A	#N/A	.	.	.	.	.	.	.	.	.	.	.	.	.	.	.
TRINITY_DN30445_c0_g22	TRINITY_DN30445_c0_g22_i1	#N/A	#N/A	.	.	.	.	.	.	.	.	.	.	.	.	.	.	.
TRINITY_DN30445_c0_g23	TRINITY_DN30445_c0_g23_i1	#N/A	#N/A	.	.	.	.	.	.	.	.	.	.	.	.	.	.	.
TRINITY_DN30445_c0_g24	TRINITY_DN30445_c0_g24_i1	#N/A	#N/A	.	.	.	.	.	.	.	.	.	.	.	.	.	.	.
TRINITY_DN30445_c0_g25	TRINITY_DN30445_c0_g25_i1	#N/A	#N/A	.	.	.	.	.	.	.	.	.	.	.	.	.	.	.
TRINITY_DN30445_c0_g26	TRINITY_DN30445_c0_g26_i1	#N/A	#N/A	.	.	.	.	.	.	.	.	.	.	.	.	.	.	.
TRINITY_DN30445_c0_g27	TRINITY_DN30445_c0_g27_i1	#N/A	#N/A	.	.	.	.	.	.	.	.	.	.	.	.	.	.	.
TRINITY_DN30445_c0_g28	TRINITY_DN30445_c0_g28_i1	#N/A	#N/A	.	.	.	.	.	.	.	.	.	.	.	.	.	.	.
TRINITY_DN30445_c0_g29	TRINITY_DN30445_c0_g29_i1	#N/A	#N/A	.	.	.	.	.	.	.	.	.	.	.	.	.	.	.
TRINITY_DN30445_c0_g30	TRINITY_DN30445_c0_g30_i1	#N/A	#N/A	.	.	.	.	.	.	.	.	.	.	.	.	.	.	.
TRINITY_DN30445_c0_g31	TRINITY_DN30445_c0_g31_i1	#N/A	#N/A	.	.	.	.	.	.	.	.	.	.	.	.	.	.	.
TRINITY_DN30445_c0_g32	TRINITY_DN30445_c0_g32_i1	#N/A	#N/A	.	.	.	.	.	.	.	.	.	.	.	.	.	.	.
TRINITY_DN30445_c0_g33	TRINITY_DN30445_c0_g33_i1	#N/A	#N/A	.	.	.	.	.	.	.	.	.	.	.	.	.	.	.
TRINITY_DN30445_c0_g34	TRINITY_DN30445_c0_g34_i1	#N/A	#N/A	.	.	.	.	.	.	.	.	.	.	.	.	.	.	.
TRINITY_DN30445_c0_g35	TRINITY_DN30445_c0_g35_i1	#N/A	#N/A	.	.	.	.	.	.	.	.	.	.	.	.	.	.	.
TRINITY_DN30445_c0_g36	TRINITY_DN30445_c0_g36_i1	#N/A	#N/A	.	.	.	.	.	.	.	.	.	.	.	.	.	.	.
TRINITY_DN30445_c0_g37	TRINITY_DN30445_c0_g37_i1	#N/A	#N/A	.	.	.	.	.	.	.	.	.	.	.	.	.	.	.
TRINITY_DN30445_c0_g38	TRINITY_DN30445_c0_g38_i1	#N/A	#N/A	.	.	.	.	.	.	.	.	.	.	.	.	.	.	.
TRINITY_DN30445_c0_g39	TRINITY_DN30445_c0_g39_i1	#N/A	#N/A	.	.	.	TRINITY_DN30445_c0_g39_i1|m.102	185-541[-]	.	.	.	.	.	.	.	.	.	.
TRINITY_DN30445_c0_g40	TRINITY_DN30445_c0_g40_i1	#N/A	#N/A	.	.	.	.	.	.	.	.	.	.	.	.	.	.	.
TRINITY_DN30445_c0_g41	TRINITY_DN30445_c0_g41_i1	#N/A	#N/A	.	.	.	.	.	.	.	.	.	.	.	.	.	.	.
TRINITY_DN30445_c0_g42	TRINITY_DN30445_c0_g42_i1	#N/A	#N/A	.	.	.	.	.	.	.	.	.	.	.	.	.	.	.
TRINITY_DN30445_c0_g43	TRINITY_DN30445_c0_g43_i1	#N/A	#N/A	.	.	.	TRINITY_DN30445_c0_g43_i1|m.107	3-314[-]	.	.	.	.	.	.	.	.	.	.
TRINITY_DN30445_c0_g44	TRINITY_DN30445_c0_g44_i1	#N/A	#N/A	.	.	.	.	.	.	.	.	.	.	.	.	.	.	.
TRINITY_DN30445_c0_g45	TRINITY_DN30445_c0_g45_i1	#N/A	#N/A	.	.	.	.	.	.	.	.	.	.	.	.	.	.	.
TRINITY_DN30426_c0_g1	TRINITY_DN30426_c0_g1_i1	#N/A	#N/A	.	.	.	.	.	.	.	.	.	.	.	.	.	.	.
TRINITY_DN30426_c0_g2	TRINITY_DN30426_c0_g2_i1	#N/A	#N/A	.	.	.	.	.	.	.	.	.	.	.	.	.	.	.
TRINITY_DN30426_c1_g1	TRINITY_DN30426_c1_g1_i1	#N/A	#N/A	BODG_PSESK^BODG_PSESK^Q:3104-1980,H:26-377^33.862%ID^E:2.41e-60^RecName: Full=Gamma-butyrobetaine dioxygenase;^Bacteria; Proteobacteria	.	.	TRINITY_DN30426_c1_g1_i1|m.110	1953-3335[-]	BODG_PSESK^BODG_PSESK^Q:78-452,H:26-377^33.862%ID^E:9.83e-64^RecName: Full=Gamma-butyrobetaine dioxygenase;^Bacteria; Proteobacteria	.	PF02668.11^TauD^Taurine catabolism dioxygenase TauD, TfdA family^209-443^E:1.2e-46	.	.	.	GO:0005737^cellular_component^cytoplasm`GO:0008336^molecular_function^gamma-butyrobetaine dioxygenase activity`GO:0005506^molecular_function^iron ion binding`GO:0045329^biological_process^carnitine biosynthetic process	GO:0016491^molecular_function^oxidoreductase activity`GO:0055114^biological_process^oxidation-reduction process	.	.
TRINITY_DN30426_c1_g1	TRINITY_DN30426_c1_g1_i2	#N/A	#N/A	BODG_PSESK^BODG_PSESK^Q:3597-2473,H:26-377^33.862%ID^E:5.26e-60^RecName: Full=Gamma-butyrobetaine dioxygenase;^Bacteria; Proteobacteria	.	.	TRINITY_DN30426_c1_g1_i2|m.114	2446-3828[-]	BODG_PSESK^BODG_PSESK^Q:78-452,H:26-377^33.862%ID^E:9.83e-64^RecName: Full=Gamma-butyrobetaine dioxygenase;^Bacteria; Proteobacteria	.	PF02668.11^TauD^Taurine catabolism dioxygenase TauD, TfdA family^209-443^E:1.2e-46	.	.	.	GO:0005737^cellular_component^cytoplasm`GO:0008336^molecular_function^gamma-butyrobetaine dioxygenase activity`GO:0005506^molecular_function^iron ion binding`GO:0045329^biological_process^carnitine biosynthetic process	GO:0016491^molecular_function^oxidoreductase activity`GO:0055114^biological_process^oxidation-reduction process	.	.
TRINITY_DN30426_c1_g1	TRINITY_DN30426_c1_g1_i3	#N/A	#N/A	.	.	.	.	.	.	.	.	.	.	.	.	.	.	.
TRINITY_DN30426_c1_g1	TRINITY_DN30426_c1_g1_i4	#N/A	#N/A	BODG_PSESK^BODG_PSESK^Q:1762-1328,H:233-377^40.69%ID^E:1.51e-26^RecName: Full=Gamma-butyrobetaine dioxygenase;^Bacteria; Proteobacteria	.	.	.	.	.	.	.	.	.	.	GO:0005737^cellular_component^cytoplasm`GO:0008336^molecular_function^gamma-butyrobetaine dioxygenase activity`GO:0005506^molecular_function^iron ion binding`GO:0045329^biological_process^carnitine biosynthetic process	.	.	.
TRINITY_DN30483_c0_g1	TRINITY_DN30483_c0_g1_i1	#N/A	#N/A	.	.	.	.	.	.	.	.	.	.	.	.	.	.	.
TRINITY_DN30483_c0_g1	TRINITY_DN30483_c0_g1_i2	#N/A	#N/A	.	.	.	.	.	.	.	.	.	.	.	.	.	.	.
TRINITY_DN30483_c0_g1	TRINITY_DN30483_c0_g1_i3	#N/A	#N/A	.	.	.	.	.	.	.	.	.	.	.	.	.	.	.
TRINITY_DN30484_c0_g1	TRINITY_DN30484_c0_g1_i1	#N/A	Penaeus vannamei uncharacterized LOC113803516 (LOC113803516), ncRNA	MEG10_XENTR^MEG10_XENTR^Q:3890-1590,H:21-785^46.294%ID^E:0^RecName: Full=Multiple epidermal growth factor-like domains protein 10;^Eukaryota; Metazoa; Chordata; Craniata; Vertebrata; Euteleostomi; Amphibia; Batrachia; Anura; Pipoidea; Pipidae; Xenopodinae; Xenopus; Silurana	.	.	TRINITY_DN30484_c0_g1_i1|m.123	516-3938[-]	MEG10_XENTR^MEG10_XENTR^Q:5-998,H:9-1063^37.559%ID^E:0^RecName: Full=Multiple epidermal growth factor-like domains protein 10;^Eukaryota; Metazoa; Chordata; Craniata; Vertebrata; Euteleostomi; Amphibia; Batrachia; Anura; Pipoidea; Pipidae; Xenopodinae; Xenopus; Silurana	.	PF00053.19^Laminin_EGF^Laminin EGF-like (Domains III and V)^147-190^E:0.025`PF12661.2^hEGF^Human growth factor-like EGF^205-216^E:0.0039`PF12661.2^hEGF^Human growth factor-like EGF^247-259^E:0.0007`PF00053.19^Laminin_EGF^Laminin EGF-like (Domains III and V)^276-319^E:0.025`PF00053.19^Laminin_EGF^Laminin EGF-like (Domains III and V)^363-408^E:0.0058`PF12661.2^hEGF^Human growth factor-like EGF^422-…	.	.	.	GO:0016021^cellular_component^integral component of membrane`GO:0005886^cellular_component^plasma membrane`GO:0007155^biological_process^cell adhesion`GO:0006909^biological_process^phagocytosis`GO:0014719^biological_process^skeletal muscle satellite cell activation`GO:0014816^biological_process^skeletal muscle satellite cell differentiation`GO:0014841^biological_process^skeletal muscle satellite …	.	.	.
TRINITY_DN30484_c0_g1	TRINITY_DN30484_c0_g1_i1	#N/A	Penaeus vannamei uncharacterized LOC113803516 (LOC113803516), ncRNA	MEG10_XENTR^MEG10_XENTR^Q:3890-1590,H:21-785^46.294%ID^E:0^RecName: Full=Multiple epidermal growth factor-like domains protein 10;^Eukaryota; Metazoa; Chordata; Craniata; Vertebrata; Euteleostomi; Amphibia; Batrachia; Anura; Pipoidea; Pipidae; Xenopodinae; Xenopus; Silurana	.	.	TRINITY_DN30484_c0_g1_i1|m.128	3077-3505[-]	.	.	.	.	.	.	.	.	.	.
TRINITY_DN30484_c0_g1	TRINITY_DN30484_c0_g1_i1	#N/A	Penaeus vannamei uncharacterized LOC113803516 (LOC113803516), ncRNA	MEG10_XENTR^MEG10_XENTR^Q:3890-1590,H:21-785^46.294%ID^E:0^RecName: Full=Multiple epidermal growth factor-like domains protein 10;^Eukaryota; Metazoa; Chordata; Craniata; Vertebrata; Euteleostomi; Amphibia; Batrachia; Anura; Pipoidea; Pipidae; Xenopodinae; Xenopus; Silurana	.	.	TRINITY_DN30484_c0_g1_i1|m.126	1679-2218[-]	.	.	.	.	.	.	.	.	.	.
TRINITY_DN30484_c0_g1	TRINITY_DN30484_c0_g1_i1	#N/A	Penaeus vannamei uncharacterized LOC113803516 (LOC113803516), ncRNA	MEG10_XENTR^MEG10_XENTR^Q:3890-1590,H:21-785^46.294%ID^E:0^RecName: Full=Multiple epidermal growth factor-like domains protein 10;^Eukaryota; Metazoa; Chordata; Craniata; Vertebrata; Euteleostomi; Amphibia; Batrachia; Anura; Pipoidea; Pipidae; Xenopodinae; Xenopus; Silurana	.	.	TRINITY_DN30484_c0_g1_i1|m.127	2501-3007[-]	.	.	.	.	.	.	.	.	.	.
TRINITY_DN30484_c0_g1	TRINITY_DN30484_c0_g1_i2	#N/A	#N/A	MEG10_XENTR^MEG10_XENTR^Q:3890-1590,H:21-785^46.294%ID^E:0^RecName: Full=Multiple epidermal growth factor-like domains protein 10;^Eukaryota; Metazoa; Chordata; Craniata; Vertebrata; Euteleostomi; Amphibia; Batrachia; Anura; Pipoidea; Pipidae; Xenopodinae; Xenopus; Silurana	.	.	TRINITY_DN30484_c0_g1_i2|m.135	3077-3505[-]	.	.	.	.	.	.	.	.	.	.
TRINITY_DN30484_c0_g1	TRINITY_DN30484_c0_g1_i2	#N/A	#N/A	MEG10_XENTR^MEG10_XENTR^Q:3890-1590,H:21-785^46.294%ID^E:0^RecName: Full=Multiple epidermal growth factor-like domains protein 10;^Eukaryota; Metazoa; Chordata; Craniata; Vertebrata; Euteleostomi; Amphibia; Batrachia; Anura; Pipoidea; Pipidae; Xenopodinae; Xenopus; Silurana	.	.	TRINITY_DN30484_c0_g1_i2|m.133	1679-2218[-]	.	.	.	.	.	.	.	.	.	.
TRINITY_DN30484_c0_g1	TRINITY_DN30484_c0_g1_i2	#N/A	#N/A	MEG10_XENTR^MEG10_XENTR^Q:3890-1590,H:21-785^46.294%ID^E:0^RecName: Full=Multiple epidermal growth factor-like domains protein 10;^Eukaryota; Metazoa; Chordata; Craniata; Vertebrata; Euteleostomi; Amphibia; Batrachia; Anura; Pipoidea; Pipidae; Xenopodinae; Xenopus; Silurana	.	.	TRINITY_DN30484_c0_g1_i2|m.134	2501-3007[-]	.	.	.	.	.	.	.	.	.	.
TRINITY_DN30484_c0_g1	TRINITY_DN30484_c0_g1_i2	#N/A	#N/A	MEG10_XENTR^MEG10_XENTR^Q:3890-1590,H:21-785^46.294%ID^E:0^RecName: Full=Multiple epidermal growth factor-like domains protein 10;^Eukaryota; Metazoa; Chordata; Craniata; Vertebrata; Euteleostomi; Amphibia; Batrachia; Anura; Pipoidea; Pipidae; Xenopodinae; Xenopus; Silurana	.	.	TRINITY_DN30484_c0_g1_i2|m.130	516-3938[-]	MEG10_XENTR^MEG10_XENTR^Q:5-998,H:9-1063^37.559%ID^E:0^RecName: Full=Multiple epidermal growth factor-like domains protein 10;^Eukaryota; Metazoa; Chordata; Craniata; Vertebrata; Euteleostomi; Amphibia; Batrachia; Anura; Pipoidea; Pipidae; Xenopodinae; Xenopus; Silurana	.	PF00053.19^Laminin_EGF^Laminin EGF-like (Domains III and V)^147-190^E:0.025`PF12661.2^hEGF^Human growth factor-like EGF^205-216^E:0.0039`PF12661.2^hEGF^Human growth factor-like EGF^247-259^E:0.0007`PF00053.19^Laminin_EGF^Laminin EGF-like (Domains III and V)^276-319^E:0.025`PF00053.19^Laminin_EGF^Laminin EGF-like (Domains III and V)^363-408^E:0.0058`PF12661.2^hEGF^Human growth factor-like EGF^422-…	.	.	.	GO:0016021^cellular_component^integral component of membrane`GO:0005886^cellular_component^plasma membrane`GO:0007155^biological_process^cell adhesion`GO:0006909^biological_process^phagocytosis`GO:0014719^biological_process^skeletal muscle satellite cell activation`GO:0014816^biological_process^skeletal muscle satellite cell differentiation`GO:0014841^biological_process^skeletal muscle satellite …	.	.	.
TRINITY_DN30435_c0_g1	TRINITY_DN30435_c0_g1_i1	#N/A	#N/A	.	.	.	.	.	.	.	.	.	.	.	.	.	.	.
TRINITY_DN30435_c0_g2	TRINITY_DN30435_c0_g2_i1	#N/A	#N/A	.	.	.	.	.	.	.	.	.	.	.	.	.	.	.
TRINITY_DN30435_c0_g3	TRINITY_DN30435_c0_g3_i1	#N/A	#N/A	.	.	.	.	.	.	.	.	.	.	.	.	.	.	.
TRINITY_DN30435_c0_g4	TRINITY_DN30435_c0_g4_i1	#N/A	#N/A	.	.	.	.	.	.	.	.	.	.	.	.	.	.	.
TRINITY_DN30435_c0_g5	TRINITY_DN30435_c0_g5_i1	#N/A	#N/A	.	.	.	.	.	.	.	.	.	.	.	.	.	.	.
TRINITY_DN30435_c0_g6	TRINITY_DN30435_c0_g6_i1	#N/A	#N/A	ZN704_HUMAN^ZN704_HUMAN^Q:1159-425,H:164-410^30.075%ID^E:2.26e-24^RecName: Full=Zinc finger protein 704;^Eukaryota; Metazoa; Chordata; Craniata; Vertebrata; Euteleostomi; Mammalia; Eutheria; Euarchontoglires; Primates; Haplorrhini; Catarrhini; Hominidae; Homo	.	.	TRINITY_DN30435_c0_g6_i1|m.137	416-1270[-]	ZN704_HUMAN^ZN704_HUMAN^Q:23-282,H:143-410^35.125%ID^E:2.78e-38^RecName: Full=Zinc finger protein 704;^Eukaryota; Metazoa; Chordata; Craniata; Vertebrata; Euteleostomi; Mammalia; Eutheria; Euarchontoglires; Primates; Haplorrhini; Catarrhini; Hominidae; Homo	.	.	.	.	.	GO:0046872^molecular_function^metal ion binding	.	.	.
TRINITY_DN30435_c0_g7	TRINITY_DN30435_c0_g7_i1	#N/A	#N/A	.	.	.	.	.	.	.	.	.	.	.	.	.	.	.
TRINITY_DN30435_c0_g8	TRINITY_DN30435_c0_g8_i1	#N/A	#N/A	.	.	.	.	.	.	.	.	.	.	.	.	.	.	.
TRINITY_DN30435_c0_g9	TRINITY_DN30435_c0_g9_i1	#N/A	#N/A	.	.	.	.	.	.	.	.	.	.	.	.	.	.	.
TRINITY_DN30435_c0_g10	TRINITY_DN30435_c0_g10_i1	#N/A	#N/A	.	.	.	.	.	.	.	.	.	.	.	.	.	.	.
TRINITY_DN30496_c0_g1	TRINITY_DN30496_c0_g1_i1	SICAvar, type I [Plasmodium knowlesi strain H]	#N/A	GAK_RAT^GAK_RAT^Q:3944-2988,H:10-328^53.75%ID^E:2.23e-102^RecName: Full=Cyclin-G-associated kinase;^Eukaryota; Metazoa; Chordata; Craniata; Vertebrata; Euteleostomi; Mammalia; Eutheria; Euarchontoglires; Glires; Rodentia; Sciurognathi; Muroidea; Muridae; Murinae; Rattus	.	.	TRINITY_DN30496_c0_g1_i1|m.139	84-3956[-]	GAK_MOUSE^GAK_MOUSE^Q:5-1281,H:10-1298^38.12%ID^E:0^RecName: Full=Cyclin-G-associated kinase;^Eukaryota; Metazoa; Chordata; Craniata; Vertebrata; Euteleostomi; Mammalia; Eutheria; Euarchontoglires; Glires; Rodentia; Sciurognathi; Muroidea; Muridae; Murinae; Mus; Mus	.	PF07714.12^Pkinase_Tyr^Protein tyrosine kinase^35-308^E:1.7e-26`PF00069.20^Pkinase^Protein kinase domain^36-306^E:3.7e-44`PF10409.4^PTEN_C2^C2 domain of PTEN tumour-suppressor protein^601-731^E:6e-20`PF00226.26^DnaJ^DnaJ domain^1236-1282^E:6.3e-07	.	.	COG0515^Serine Threonine protein kinase	GO:0005925^cellular_component^focal adhesion`GO:0005794^cellular_component^Golgi apparatus`GO:0016020^cellular_component^membrane`GO:0048471^cellular_component^perinuclear region of cytoplasm`GO:0005524^molecular_function^ATP binding`GO:0004674^molecular_function^protein serine/threonine kinase activity`GO:0007049^biological_process^cell cycle`GO:0048468^biological_process^cell development`GO:007…	GO:0004672^molecular_function^protein kinase activity`GO:0006468^biological_process^protein phosphorylation`GO:0005524^molecular_function^ATP binding	.	.
TRINITY_DN30450_c0_g1	TRINITY_DN30450_c0_g1_i1	#N/A	#N/A	YWJB_BACSU^YWJB_BACSU^Q:1183-662,H:5-174^36.723%ID^E:2.73e-15^RecName: Full=Uncharacterized protein YwjB;^Bacteria; Firmicutes; Bacilli; Bacillales; Bacillaceae; Bacillus	.	.	TRINITY_DN30450_c0_g1_i1|m.141	647-1189[-]	YWJB_BACSU^YWJB_BACSU^Q:3-176,H:5-174^36.723%ID^E:1.38e-27^RecName: Full=Uncharacterized protein YwjB;^Bacteria; Firmicutes; Bacilli; Bacillales; Bacillaceae; Bacillus	.	PF01872.12^RibD_C^RibD C-terminal domain^4-168^E:8.2e-18	.	.	COG0262^Key enzyme in folate metabolism. Catalyzes an essential reaction for de novo glycine and purine synthesis, and for DNA precursor synthesis (By similarity)	GO:0016021^cellular_component^integral component of membrane`GO:0008703^molecular_function^5-amino-6-(5-phosphoribosylamino)uracil reductase activity`GO:0009231^biological_process^riboflavin biosynthetic process	GO:0008703^molecular_function^5-amino-6-(5-phosphoribosylamino)uracil reductase activity`GO:0009231^biological_process^riboflavin biosynthetic process`GO:0055114^biological_process^oxidation-reduction process	.	.
TRINITY_DN30409_c0_g1	TRINITY_DN30409_c0_g1_i1	hypothetical protein CAPTEDRAFT_206711 [Capitella teleta]	Penaeus vannamei uncharacterized LOC113803337 (LOC113803337), mRNA	MAF1_MOUSE^MAF1_MOUSE^Q:3231-2554,H:1-217^57.269%ID^E:1.49e-74^RecName: Full=Repressor of RNA polymerase III transcription MAF1 homolog;^Eukaryota; Metazoa; Chordata; Craniata; Vertebrata; Euteleostomi; Mammalia; Eutheria; Euarchontoglires; Glires; Rodentia; Sciurognathi; Muroidea; Muridae; Murinae; Mus; Mus	.	.	TRINITY_DN30409_c0_g1_i1|m.142	2512-3231[-]	MAF1_MOUSE^MAF1_MOUSE^Q:1-226,H:1-217^57.269%ID^E:1.49e-82^RecName: Full=Repressor of RNA polymerase III transcription MAF1 homolog;^Eukaryota; Metazoa; Chordata; Craniata; Vertebrata; Euteleostomi; Mammalia; Eutheria; Euarchontoglires; Glires; Rodentia; Sciurognathi; Muroidea; Muridae; Murinae; Mus; Mus	.	PF09174.5^Maf1^Maf1 regulator^25-211^E:2.6e-57	.	.	COG5046^Repressor of RNA polymerase III transcription maf1	GO:0030424^cellular_component^axon`GO:0005829^cellular_component^cytosol`GO:0030425^cellular_component^dendrite`GO:0060077^cellular_component^inhibitory synapse`GO:0005634^cellular_component^nucleus`GO:0005886^cellular_component^plasma membrane`GO:0001030^molecular_function^RNA polymerase III type 1 promoter DNA binding`GO:0001031^molecular_function^RNA polymerase III type 2 promoter DNA binding`…	GO:0016480^biological_process^negative regulation of transcription from RNA polymerase III promoter	.	.
TRINITY_DN30409_c0_g1	TRINITY_DN30409_c0_g1_i2	#N/A	#N/A	MAF1_MOUSE^MAF1_MOUSE^Q:3232-2555,H:1-217^57.269%ID^E:1.49e-74^RecName: Full=Repressor of RNA polymerase III transcription MAF1 homolog;^Eukaryota; Metazoa; Chordata; Craniata; Vertebrata; Euteleostomi; Mammalia; Eutheria; Euarchontoglires; Glires; Rodentia; Sciurognathi; Muroidea; Muridae; Murinae; Mus; Mus	.	.	TRINITY_DN30409_c0_g1_i2|m.145	2513-3232[-]	MAF1_MOUSE^MAF1_MOUSE^Q:1-226,H:1-217^57.269%ID^E:1.49e-82^RecName: Full=Repressor of RNA polymerase III transcription MAF1 homolog;^Eukaryota; Metazoa; Chordata; Craniata; Vertebrata; Euteleostomi; Mammalia; Eutheria; Euarchontoglires; Glires; Rodentia; Sciurognathi; Muroidea; Muridae; Murinae; Mus; Mus	.	PF09174.5^Maf1^Maf1 regulator^25-211^E:2.6e-57	.	.	COG5046^Repressor of RNA polymerase III transcription maf1	GO:0030424^cellular_component^axon`GO:0005829^cellular_component^cytosol`GO:0030425^cellular_component^dendrite`GO:0060077^cellular_component^inhibitory synapse`GO:0005634^cellular_component^nucleus`GO:0005886^cellular_component^plasma membrane`GO:0001030^molecular_function^RNA polymerase III type 1 promoter DNA binding`GO:0001031^molecular_function^RNA polymerase III type 2 promoter DNA binding`…	GO:0016480^biological_process^negative regulation of transcription from RNA polymerase III promoter	.	.
TRINITY_DN30409_c0_g1	TRINITY_DN30409_c0_g1_i3	#N/A	#N/A	MAF1_MOUSE^MAF1_MOUSE^Q:3021-2554,H:61-217^61.146%ID^E:2.28e-52^RecName: Full=Repressor of RNA polymerase III transcription MAF1 homolog;^Eukaryota; Metazoa; Chordata; Craniata; Vertebrata; Euteleostomi; Mammalia; Eutheria; Euarchontoglires; Glires; Rodentia; Sciurognathi; Muroidea; Muridae; Murinae; Mus; Mus	.	.	TRINITY_DN30409_c0_g1_i3|m.148	2512-2823[-]	MAF1_BOVIN^MAF1_BOVIN^Q:1-90,H:128-217^55.556%ID^E:1.49e-30^RecName: Full=Repressor of RNA polymerase III transcription MAF1 homolog;^Eukaryota; Metazoa; Chordata; Craniata; Vertebrata; Euteleostomi; Mammalia; Eutheria; Laurasiatheria; Cetartiodactyla; Ruminantia; Pecora; Bovidae; Bovinae; Bos	.	PF09174.5^Maf1^Maf1 regulator^2-75^E:4.1e-26	.	.	COG5046^Repressor of RNA polymerase III transcription maf1	GO:0005737^cellular_component^cytoplasm`GO:0005634^cellular_component^nucleus`GO:0001030^molecular_function^RNA polymerase III type 1 promoter DNA binding`GO:0001031^molecular_function^RNA polymerase III type 2 promoter DNA binding`GO:0001032^molecular_function^RNA polymerase III type 3 promoter DNA binding`GO:0016480^biological_process^negative regulation of transcription from RNA polymerase III…	GO:0016480^biological_process^negative regulation of transcription from RNA polymerase III promoter	.	.
TRINITY_DN30492_c0_g1	TRINITY_DN30492_c0_g1_i1	#N/A	#N/A	.	.	.	.	.	.	.	.	.	.	.	.	.	.	.
TRINITY_DN30492_c0_g1	TRINITY_DN30492_c0_g1_i2	#N/A	#N/A	.	.	.	.	.	.	.	.	.	.	.	.	.	.	.
TRINITY_DN30492_c0_g1	TRINITY_DN30492_c0_g1_i3	#N/A	#N/A	.	.	.	.	.	.	.	.	.	.	.	.	.	.	.
TRINITY_DN30492_c0_g1	TRINITY_DN30492_c0_g1_i4	#N/A	#N/A	.	.	.	.	.	.	.	.	.	.	.	.	.	.	.
TRINITY_DN30498_c0_g1	TRINITY_DN30498_c0_g1_i1	#N/A	#N/A	.	.	.	.	.	.	.	.	.	.	.	.	.	.	.
TRINITY_DN30498_c0_g2	TRINITY_DN30498_c0_g2_i1	#N/A	#N/A	.	.	.	.	.	.	.	.	.	.	.	.	.	.	.
TRINITY_DN30498_c0_g2	TRINITY_DN30498_c0_g2_i2	#N/A	#N/A	.	.	.	.	.	.	.	.	.	.	.	.	.	.	.
TRINITY_DN30477_c0_g1	TRINITY_DN30477_c0_g1_i1	translationally controlled tumor protein [Fenneropenaeus chinensis]	Penaeus vannamei translationally-controlled tumor protein homolog (LOC113821397), mRNA	PSD10_HUMAN^PSD10_HUMAN^Q:1081-446,H:6-216^49.057%ID^E:6.8e-53^RecName: Full=26S proteasome non-ATPase regulatory subunit 10;^Eukaryota; Metazoa; Chordata; Craniata; Vertebrata; Euteleostomi; Mammalia; Eutheria; Euarchontoglires; Primates; Haplorrhini; Catarrhini; Hominidae; Homo	.	.	TRINITY_DN30477_c0_g1_i1|m.149	416-1096[-]	PSD10_HUMAN^PSD10_HUMAN^Q:14-217,H:14-216^50.49%ID^E:4.7e-64^RecName: Full=26S proteasome non-ATPase regulatory subunit 10;^Eukaryota; Metazoa; Chordata; Craniata; Vertebrata; Euteleostomi; Mammalia; Eutheria; Euarchontoglires; Primates; Haplorrhini; Catarrhini; Hominidae; Homo	.	PF12796.2^Ank_2^Ankyrin repeats (3 copies)^11-103^E:9.7e-18`PF13857.1^Ank_5^Ankyrin repeats (many copies)^31-80^E:7.5e-07`PF00023.25^Ank^Ankyrin repeat^40-71^E:1.4e-07`PF13637.1^Ank_4^Ankyrin repeats (many copies)^40-93^E:4e-11`PF13606.1^Ank_3^Ankyrin repeat^40-67^E:0.00061`PF13857.1^Ank_5^Ankyrin repeats (many copies)^59-113^E:1.8e-07`PF00023.25^Ank^Ankyrin repeat^72-104^E:1.9e-11`PF13606.1^Ank_…	.	.	COG0666^Ankyrin Repeat	GO:0005737^cellular_component^cytoplasm`GO:0005829^cellular_component^cytosol`GO:0045111^cellular_component^intermediate filament cytoskeleton`GO:0005654^cellular_component^nucleoplasm`GO:0005634^cellular_component^nucleus`GO:0000502^cellular_component^proteasome complex`GO:0005838^cellular_component^proteasome regulatory particle`GO:0008134^molecular_function^transcription factor binding`GO:0031…	GO:0005515^molecular_function^protein binding	.	.
TRINITY_DN30462_c0_g1	TRINITY_DN30462_c0_g1_i1	#N/A	Penaeus vannamei uncharacterized LOC113822308 (LOC113822308), ncRNA	ZN271_HUMAN^ZN271_HUMAN^Q:569-808,H:312-392^40.741%ID^E:1.7e-20^RecName: Full=Zinc finger protein 271;^Eukaryota; Metazoa; Chordata; Craniata; Vertebrata; Euteleostomi; Mammalia; Eutheria; Euarchontoglires; Primates; Haplorrhini; Catarrhini; Hominidae; Homo	.	.	.	.	.	.	.	.	.	COG5048^Zinc finger protein	GO:0005634^cellular_component^nucleus`GO:0003677^molecular_function^DNA binding`GO:0046872^molecular_function^metal ion binding`GO:0006355^biological_process^regulation of transcription, DNA-templated`GO:0006351^biological_process^transcription, DNA-templated	.	.	.
TRINITY_DN30462_c0_g1	TRINITY_DN30462_c0_g1_i2	#N/A	#N/A	ZN436_HUMAN^ZN436_HUMAN^Q:569-1024,H:304-457^41.558%ID^E:3.75e-35^RecName: Full=Zinc finger protein 436;^Eukaryota; Metazoa; Chordata; Craniata; Vertebrata; Euteleostomi; Mammalia; Eutheria; Euarchontoglires; Primates; Haplorrhini; Catarrhini; Hominidae; Homo	.	.	.	.	.	.	.	.	.	COG5048^Zinc finger protein	GO:0005737^cellular_component^cytoplasm`GO:0005634^cellular_component^nucleus`GO:0003677^molecular_function^DNA binding`GO:0046872^molecular_function^metal ion binding`GO:0003700^molecular_function^sequence-specific DNA binding transcription factor activity`GO:0006355^biological_process^regulation of transcription, DNA-templated`GO:0006351^biological_process^transcription, DNA-templated	.	.	.
TRINITY_DN30462_c0_g2	TRINITY_DN30462_c0_g2_i1	#N/A	#N/A	GFI1B_XENLA^GFI1B_XENLA^Q:287-439,H:202-252^45.098%ID^E:4.99e-09^RecName: Full=Zinc finger protein Gfi-1b;^Eukaryota; Metazoa; Chordata; Craniata; Vertebrata; Euteleostomi; Amphibia; Batrachia; Anura; Pipoidea; Pipidae; Xenopodinae; Xenopus; Xenopus	.	.	.	.	.	.	.	.	.	.	GO:0005634^cellular_component^nucleus`GO:0003677^molecular_function^DNA binding`GO:0046872^molecular_function^metal ion binding`GO:0016568^biological_process^chromatin modification`GO:0007275^biological_process^multicellular organismal development`GO:0006355^biological_process^regulation of transcription, DNA-templated`GO:0006351^biological_process^transcription, DNA-templated	.	.	.
TRINITY_DN30403_c0_g1	TRINITY_DN30403_c0_g1_i1	#N/A	#N/A	KLDC3_BOVIN^KLDC3_BOVIN^Q:2218-1076,H:2-377^49.354%ID^E:1.05e-125^RecName: Full=Kelch domain-containing protein 3;^Eukaryota; Metazoa; Chordata; Craniata; Vertebrata; Euteleostomi; Mammalia; Eutheria; Laurasiatheria; Cetartiodactyla; Ruminantia; Pecora; Bovidae; Bovinae; Bos	.	.	TRINITY_DN30403_c0_g1_i1|m.150	1061-2284[-]	KLDC3_BOVIN^KLDC3_BOVIN^Q:23-403,H:2-377^49.354%ID^E:2.68e-130^RecName: Full=Kelch domain-containing protein 3;^Eukaryota; Metazoa; Chordata; Craniata; Vertebrata; Euteleostomi; Mammalia; Eutheria; Laurasiatheria; Cetartiodactyla; Ruminantia; Pecora; Bovidae; Bovinae; Bos	.	PF13964.1^Kelch_6^Kelch motif^35-80^E:3.2e-06`PF13854.1^Kelch_5^Kelch motif^89-127^E:3e-06`PF07646.10^Kelch_2^Kelch motif^93-131^E:2e-07`PF13964.1^Kelch_6^Kelch motif^93-131^E:1.5e-06`PF01344.20^Kelch_1^Kelch motif^93-131^E:9.2e-08`PF13418.1^Kelch_4^Galactose oxidase, central domain^93-131^E:0.00023`PF13415.1^Kelch_3^Galactose oxidase, central domain^103-151^E:5e-07`PF13964.1^Kelch_6^Kelch motif^…	.	.	.	GO:0005737^cellular_component^cytoplasm`GO:0051321^biological_process^meiotic cell cycle	GO:0005515^molecular_function^protein binding	.	.
TRINITY_DN30432_c0_g1	TRINITY_DN30432_c0_g1_i1	#N/A	Penaeus vannamei nardilysin-like (LOC113810942), transcript variant X2, mRNA	ZC3HD_HUMAN^ZC3HD_HUMAN^Q:846-265,H:1445-1638^26.961%ID^E:4.03e-09^RecName: Full=Zinc finger CCCH domain-containing protein 13;^Eukaryota; Metazoa; Chordata; Craniata; Vertebrata; Euteleostomi; Mammalia; Eutheria; Euarchontoglires; Primates; Haplorrhini; Catarrhini; Hominidae; Homo	.	.	TRINITY_DN30432_c0_g1_i1|m.152	256-3264[-]	ZC3HD_HUMAN^ZC3HD_HUMAN^Q:807-1000,H:1445-1638^29.703%ID^E:2.04e-15^RecName: Full=Zinc finger CCCH domain-containing protein 13;^Eukaryota; Metazoa; Chordata; Craniata; Vertebrata; Euteleostomi; Mammalia; Eutheria; Euarchontoglires; Primates; Haplorrhini; Catarrhini; Hominidae; Homo	.	.	.	.	.	GO:0046872^molecular_function^metal ion binding`GO:0044822^molecular_function^poly(A) RNA binding	.	.	.
TRINITY_DN30432_c0_g1	TRINITY_DN30432_c0_g1_i2	#N/A	Penaeus vannamei nardilysin-like (LOC113810942), transcript variant X2, mRNA	ZC3HD_HUMAN^ZC3HD_HUMAN^Q:846-265,H:1445-1638^26.961%ID^E:3.98e-09^RecName: Full=Zinc finger CCCH domain-containing protein 13;^Eukaryota; Metazoa; Chordata; Craniata; Vertebrata; Euteleostomi; Mammalia; Eutheria; Euarchontoglires; Primates; Haplorrhini; Catarrhini; Hominidae; Homo	.	.	TRINITY_DN30432_c0_g1_i2|m.159	256-3225[-]	ZC3HD_HUMAN^ZC3HD_HUMAN^Q:794-987,H:1445-1638^29.703%ID^E:1.83e-15^RecName: Full=Zinc finger CCCH domain-containing protein 13;^Eukaryota; Metazoa; Chordata; Craniata; Vertebrata; Euteleostomi; Mammalia; Eutheria; Euarchontoglires; Primates; Haplorrhini; Catarrhini; Hominidae; Homo	.	.	.	.	.	GO:0046872^molecular_function^metal ion binding`GO:0044822^molecular_function^poly(A) RNA binding	.	.	.
TRINITY_DN30432_c0_g1	TRINITY_DN30432_c0_g1_i3	#N/A	#N/A	ZC3HD_HUMAN^ZC3HD_HUMAN^Q:846-265,H:1445-1638^26.961%ID^E:4.01e-09^RecName: Full=Zinc finger CCCH domain-containing protein 13;^Eukaryota; Metazoa; Chordata; Craniata; Vertebrata; Euteleostomi; Mammalia; Eutheria; Euarchontoglires; Primates; Haplorrhini; Catarrhini; Hominidae; Homo	.	.	TRINITY_DN30432_c0_g1_i3|m.167	256-3249[-]	ZC3HD_HUMAN^ZC3HD_HUMAN^Q:802-995,H:1445-1638^29.703%ID^E:1.87e-15^RecName: Full=Zinc finger CCCH domain-containing protein 13;^Eukaryota; Metazoa; Chordata; Craniata; Vertebrata; Euteleostomi; Mammalia; Eutheria; Euarchontoglires; Primates; Haplorrhini; Catarrhini; Hominidae; Homo	.	.	.	.	.	GO:0046872^molecular_function^metal ion binding`GO:0044822^molecular_function^poly(A) RNA binding	.	.	.
TRINITY_DN30432_c0_g1	TRINITY_DN30432_c0_g1_i4	#N/A	#N/A	ZC3HD_HUMAN^ZC3HD_HUMAN^Q:846-265,H:1445-1638^26.961%ID^E:4e-09^RecName: Full=Zinc finger CCCH domain-containing protein 13;^Eukaryota; Metazoa; Chordata; Craniata; Vertebrata; Euteleostomi; Mammalia; Eutheria; Euarchontoglires; Primates; Haplorrhini; Catarrhini; Hominidae; Homo	.	.	TRINITY_DN30432_c0_g1_i4|m.174	256-3240[-]	ZC3HD_HUMAN^ZC3HD_HUMAN^Q:799-992,H:1445-1638^29.703%ID^E:1.99e-15^RecName: Full=Zinc finger CCCH domain-containing protein 13;^Eukaryota; Metazoa; Chordata; Craniata; Vertebrata; Euteleostomi; Mammalia; Eutheria; Euarchontoglires; Primates; Haplorrhini; Catarrhini; Hominidae; Homo	.	.	.	.	.	GO:0046872^molecular_function^metal ion binding`GO:0044822^molecular_function^poly(A) RNA binding	.	.	.
TRINITY_DN30454_c0_g1	TRINITY_DN30454_c0_g1_i1	#N/A	Penaeus vannamei mitochondrial intermediate peptidase-like (LOC113810986), mRNA	.	.	.	.	.	.	.	.	.	.	.	.	.	.	.
TRINITY_DN30454_c0_g2	TRINITY_DN30454_c0_g2_i1	#N/A	#N/A	TNG11_DROME^TNG11_DROME^Q:3977-3345,H:11-277^35.055%ID^E:1.86e-36^RecName: Full=Transport and Golgi organization protein 11;^Eukaryota; Metazoa; Ecdysozoa; Arthropoda; Hexapoda; Insecta; Pterygota; Neoptera; Endopterygota; Diptera; Brachycera; Muscomorpha; Ephydroidea; Drosophilidae; Drosophila; Sophophora	.	.	TRINITY_DN30454_c0_g2_i1|m.183	3342-4004[-]	TNG11_DROME^TNG11_DROME^Q:10-220,H:11-277^35.897%ID^E:1.91e-40^RecName: Full=Transport and Golgi organization protein 11;^Eukaryota; Metazoa; Ecdysozoa; Arthropoda; Hexapoda; Insecta; Pterygota; Neoptera; Endopterygota; Diptera; Brachycera; Muscomorpha; Ephydroidea; Drosophilidae; Drosophila; Sophophora	.	PF05644.6^Miff^Mitochondrial and peroxisomal fission factor Mff^17-135^E:9.9e-28`PF05644.6^Miff^Mitochondrial and peroxisomal fission factor Mff^148-219^E:2e-20	.	.	.	GO:0005783^cellular_component^endoplasmic reticulum`GO:0005789^cellular_component^endoplasmic reticulum membrane`GO:0016021^cellular_component^integral component of membrane`GO:0005741^cellular_component^mitochondrial outer membrane`GO:0005777^cellular_component^peroxisome`GO:0009306^biological_process^protein secretion	.	.	.
TRINITY_DN30454_c0_g2	TRINITY_DN30454_c0_g2_i2	#N/A	#N/A	TNG11_DROME^TNG11_DROME^Q:3995-3345,H:11-277^34.672%ID^E:5.73e-37^RecName: Full=Transport and Golgi organization protein 11;^Eukaryota; Metazoa; Ecdysozoa; Arthropoda; Hexapoda; Insecta; Pterygota; Neoptera; Endopterygota; Diptera; Brachycera; Muscomorpha; Ephydroidea; Drosophilidae; Drosophila; Sophophora	.	.	TRINITY_DN30454_c0_g2_i2|m.187	2025-2348[+]	.	.	.	.	.	.	.	.	.	.
TRINITY_DN30454_c0_g2	TRINITY_DN30454_c0_g2_i2	#N/A	#N/A	TNG11_DROME^TNG11_DROME^Q:3995-3345,H:11-277^34.672%ID^E:5.73e-37^RecName: Full=Transport and Golgi organization protein 11;^Eukaryota; Metazoa; Ecdysozoa; Arthropoda; Hexapoda; Insecta; Pterygota; Neoptera; Endopterygota; Diptera; Brachycera; Muscomorpha; Ephydroidea; Drosophilidae; Drosophila; Sophophora	.	.	TRINITY_DN30454_c0_g2_i2|m.185	3342-4022[-]	TNG11_DROME^TNG11_DROME^Q:10-226,H:11-277^35.507%ID^E:4.66e-41^RecName: Full=Transport and Golgi organization protein 11;^Eukaryota; Metazoa; Ecdysozoa; Arthropoda; Hexapoda; Insecta; Pterygota; Neoptera; Endopterygota; Diptera; Brachycera; Muscomorpha; Ephydroidea; Drosophilidae; Drosophila; Sophophora	.	PF05644.6^Miff^Mitochondrial and peroxisomal fission factor Mff^17-135^E:1e-27`PF05644.6^Miff^Mitochondrial and peroxisomal fission factor Mff^168-225^E:6.2e-20	.	.	.	GO:0005783^cellular_component^endoplasmic reticulum`GO:0005789^cellular_component^endoplasmic reticulum membrane`GO:0016021^cellular_component^integral component of membrane`GO:0005741^cellular_component^mitochondrial outer membrane`GO:0005777^cellular_component^peroxisome`GO:0009306^biological_process^protein secretion	.	.	.
TRINITY_DN30454_c0_g2	TRINITY_DN30454_c0_g2_i3	#N/A	#N/A	TNG11_DROME^TNG11_DROME^Q:4013-3345,H:11-277^34.737%ID^E:1.48e-33^RecName: Full=Transport and Golgi organization protein 11;^Eukaryota; Metazoa; Ecdysozoa; Arthropoda; Hexapoda; Insecta; Pterygota; Neoptera; Endopterygota; Diptera; Brachycera; Muscomorpha; Ephydroidea; Drosophilidae; Drosophila; Sophophora	.	.	TRINITY_DN30454_c0_g2_i3|m.189	3342-4040[-]	TNG11_DROME^TNG11_DROME^Q:10-232,H:11-277^34.386%ID^E:5.66e-37^RecName: Full=Transport and Golgi organization protein 11;^Eukaryota; Metazoa; Ecdysozoa; Arthropoda; Hexapoda; Insecta; Pterygota; Neoptera; Endopterygota; Diptera; Brachycera; Muscomorpha; Ephydroidea; Drosophilidae; Drosophila; Sophophora	.	PF05644.6^Miff^Mitochondrial and peroxisomal fission factor Mff^17-72^E:1.3e-12`PF05644.6^Miff^Mitochondrial and peroxisomal fission factor Mff^73-147^E:1.7e-12`PF05644.6^Miff^Mitochondrial and peroxisomal fission factor Mff^160-231^E:2.9e-20	.	.	.	GO:0005783^cellular_component^endoplasmic reticulum`GO:0005789^cellular_component^endoplasmic reticulum membrane`GO:0016021^cellular_component^integral component of membrane`GO:0005741^cellular_component^mitochondrial outer membrane`GO:0005777^cellular_component^peroxisome`GO:0009306^biological_process^protein secretion	.	.	.
TRINITY_DN30454_c0_g2	TRINITY_DN30454_c0_g2_i4	#N/A	#N/A	TNG11_DROME^TNG11_DROME^Q:4031-3345,H:11-277^33.217%ID^E:3.92e-34^RecName: Full=Transport and Golgi organization protein 11;^Eukaryota; Metazoa; Ecdysozoa; Arthropoda; Hexapoda; Insecta; Pterygota; Neoptera; Endopterygota; Diptera; Brachycera; Muscomorpha; Ephydroidea; Drosophilidae; Drosophila; Sophophora	.	.	TRINITY_DN30454_c0_g2_i4|m.191	3342-4058[-]	TNG11_DROME^TNG11_DROME^Q:10-238,H:11-277^34.028%ID^E:1.05e-37^RecName: Full=Transport and Golgi organization protein 11;^Eukaryota; Metazoa; Ecdysozoa; Arthropoda; Hexapoda; Insecta; Pterygota; Neoptera; Endopterygota; Diptera; Brachycera; Muscomorpha; Ephydroidea; Drosophilidae; Drosophila; Sophophora	.	PF05644.6^Miff^Mitochondrial and peroxisomal fission factor Mff^17-72^E:1.3e-12`PF05644.6^Miff^Mitochondrial and peroxisomal fission factor Mff^73-146^E:1.8e-12`PF05644.6^Miff^Mitochondrial and peroxisomal fission factor Mff^180-237^E:6.7e-20	.	.	.	GO:0005783^cellular_component^endoplasmic reticulum`GO:0005789^cellular_component^endoplasmic reticulum membrane`GO:0016021^cellular_component^integral component of membrane`GO:0005741^cellular_component^mitochondrial outer membrane`GO:0005777^cellular_component^peroxisome`GO:0009306^biological_process^protein secretion	.	.	.
TRINITY_DN30454_c0_g2	TRINITY_DN30454_c0_g2_i4	#N/A	#N/A	TNG11_DROME^TNG11_DROME^Q:4031-3345,H:11-277^33.217%ID^E:3.92e-34^RecName: Full=Transport and Golgi organization protein 11;^Eukaryota; Metazoa; Ecdysozoa; Arthropoda; Hexapoda; Insecta; Pterygota; Neoptera; Endopterygota; Diptera; Brachycera; Muscomorpha; Ephydroidea; Drosophilidae; Drosophila; Sophophora	.	.	TRINITY_DN30454_c0_g2_i4|m.193	2025-2348[+]	.	.	.	.	.	.	.	.	.	.
TRINITY_DN30401_c0_g1	TRINITY_DN30401_c0_g1_i1	#N/A	Penaeus vannamei mediator of RNA polymerase II transcription subunit 20-like (LOC113810756), mRNA	RDH12_BOVIN^RDH12_BOVIN^Q:1022-135,H:31-314^40.803%ID^E:7.76e-55^RecName: Full=Retinol dehydrogenase 12;^Eukaryota; Metazoa; Chordata; Craniata; Vertebrata; Euteleostomi; Mammalia; Eutheria; Laurasiatheria; Cetartiodactyla; Ruminantia; Pecora; Bovidae; Bovinae; Bos	.	.	TRINITY_DN30401_c0_g1_i1|m.195	114-1160[-]	RDH12_BOVIN^RDH12_BOVIN^Q:47-342,H:31-314^40.803%ID^E:1.05e-55^RecName: Full=Retinol dehydrogenase 12;^Eukaryota; Metazoa; Chordata; Craniata; Vertebrata; Euteleostomi; Mammalia; Eutheria; Laurasiatheria; Cetartiodactyla; Ruminantia; Pecora; Bovidae; Bovinae; Bos	.	PF00106.20^adh_short^short chain dehydrogenase^56-197^E:2.1e-20`PF08659.5^KR^KR domain^57-159^E:1.8e-07	.	.	COG1028^short-chain dehydrogenase reductase	GO:0005622^cellular_component^intracellular`GO:0004745^molecular_function^retinol dehydrogenase activity`GO:0050896^biological_process^response to stimulus`GO:0042572^biological_process^retinol metabolic process`GO:0007601^biological_process^visual perception	GO:0016491^molecular_function^oxidoreductase activity`GO:0008152^biological_process^metabolic process	.	.
TRINITY_DN30408_c0_g1	TRINITY_DN30408_c0_g1_i1	#N/A	#N/A	.	.	.	TRINITY_DN30408_c0_g1_i1|m.198	809-2881[-]	.	.	PF13646.1^HEAT_2^HEAT repeats^365-465^E:3e-06`PF13513.1^HEAT_EZ^HEAT-like repeat^373-426^E:1.9e-06`PF02985.17^HEAT^HEAT repeat^401-428^E:0.0025	.	.	.	.	GO:0005515^molecular_function^protein binding	.	.
TRINITY_DN30447_c0_g1	TRINITY_DN30447_c0_g1_i1	#N/A	#N/A	.	.	.	TRINITY_DN30447_c0_g1_i1|m.199	1-960[+]	.	.	.	.	.	.	.	.	.	.
TRINITY_DN30447_c0_g1	TRINITY_DN30447_c0_g1_i2	#N/A	#N/A	.	.	.	TRINITY_DN30447_c0_g1_i2|m.202	148-687[+]	.	.	.	.	.	.	.	.	.	.
TRINITY_DN30447_c0_g1	TRINITY_DN30447_c0_g1_i3	#N/A	#N/A	.	.	.	TRINITY_DN30447_c0_g1_i3|m.203	148-723[+]	.	.	.	.	.	.	.	.	.	.
TRINITY_DN30447_c0_g1	TRINITY_DN30447_c0_g1_i4	#N/A	#N/A	.	.	.	TRINITY_DN30447_c0_g1_i4|m.205	148-681[+]	.	.	.	.	.	.	.	.	.	.
TRINITY_DN30447_c0_g1	TRINITY_DN30447_c0_g1_i5	#N/A	#N/A	.	.	.	TRINITY_DN30447_c0_g1_i5|m.207	1-918[+]	.	.	.	.	.	.	.	.	.	.
TRINITY_DN30447_c0_g1	TRINITY_DN30447_c0_g1_i6	#N/A	#N/A	.	.	.	TRINITY_DN30447_c0_g1_i6|m.210	1-924[+]	.	.	.	.	.	.	.	.	.	.
TRINITY_DN30464_c0_g1	TRINITY_DN30464_c0_g1_i1	#N/A	#N/A	.	.	.	.	.	.	.	.	.	.	.	.	.	.	.
TRINITY_DN30464_c0_g1	TRINITY_DN30464_c0_g1_i2	#N/A	#N/A	.	.	.	.	.	.	.	.	.	.	.	.	.	.	.
TRINITY_DN30464_c0_g1	TRINITY_DN30464_c0_g1_i3	#N/A	#N/A	.	.	.	.	.	.	.	.	.	.	.	.	.	.	.
TRINITY_DN30464_c0_g2	TRINITY_DN30464_c0_g2_i1	#N/A	#N/A	.	.	.	.	.	.	.	.	.	.	.	.	.	.	.
TRINITY_DN30473_c0_g1	TRINITY_DN30473_c0_g1_i1	#N/A	Penaeus vannamei agrin-like (LOC113820197), partial mRNA	.	.	.	.	.	.	.	.	.	.	.	.	.	.	.
TRINITY_DN30473_c0_g2	TRINITY_DN30473_c0_g2_i1	#N/A	#N/A	UBL3_HUMAN^UBL3_HUMAN^Q:3681-3358,H:2-109^74.074%ID^E:2.08e-46^RecName: Full=Ubiquitin-like protein 3;^Eukaryota; Metazoa; Chordata; Craniata; Vertebrata; Euteleostomi; Mammalia; Eutheria; Euarchontoglires; Primates; Haplorrhini; Catarrhini; Hominidae; Homo	.	.	TRINITY_DN30473_c0_g2_i1|m.212	3319-3687[-]	UBL3_HUMAN^UBL3_HUMAN^Q:3-115,H:2-114^73.451%ID^E:1.36e-56^RecName: Full=Ubiquitin-like protein 3;^Eukaryota; Metazoa; Chordata; Craniata; Vertebrata; Euteleostomi; Mammalia; Eutheria; Euarchontoglires; Primates; Haplorrhini; Catarrhini; Hominidae; Homo	.	PF13881.1^Rad60-SLD_2^Ubiquitin-2 like Rad60 SUMO-like^9-115^E:2.1e-28	.	.	.	GO:0070062^cellular_component^extracellular vesicular exosome`GO:0005622^cellular_component^intracellular`GO:0005886^cellular_component^plasma membrane	.	.	.
TRINITY_DN30481_c0_g1	TRINITY_DN30481_c0_g1_i1	#N/A	#N/A	.	.	.	.	.	.	.	.	.	.	.	.	.	.	.
TRINITY_DN30448_c0_g1	TRINITY_DN30448_c0_g1_i1	#N/A	#N/A	.	.	.	.	.	.	.	.	.	.	.	.	.	.	.
TRINITY_DN30448_c0_g2	TRINITY_DN30448_c0_g2_i1	#N/A	#N/A	.	.	.	.	.	.	.	.	.	.	.	.	.	.	.
TRINITY_DN30448_c0_g3	TRINITY_DN30448_c0_g3_i1	#N/A	#N/A	.	.	.	.	.	.	.	.	.	.	.	.	.	.	.
TRINITY_DN30448_c0_g4	TRINITY_DN30448_c0_g4_i1	#N/A	#N/A	.	.	.	.	.	.	.	.	.	.	.	.	.	.	.
TRINITY_DN30448_c0_g5	TRINITY_DN30448_c0_g5_i1	#N/A	#N/A	.	.	.	.	.	.	.	.	.	.	.	.	.	.	.
TRINITY_DN30448_c0_g6	TRINITY_DN30448_c0_g6_i1	#N/A	#N/A	.	.	.	.	.	.	.	.	.	.	.	.	.	.	.
TRINITY_DN30448_c0_g7	TRINITY_DN30448_c0_g7_i1	#N/A	#N/A	.	.	.	.	.	.	.	.	.	.	.	.	.	.	.
TRINITY_DN30448_c0_g7	TRINITY_DN30448_c0_g7_i2	#N/A	#N/A	.	.	.	.	.	.	.	.	.	.	.	.	.	.	.
TRINITY_DN30448_c0_g7	TRINITY_DN30448_c0_g7_i3	#N/A	#N/A	.	.	.	.	.	.	.	.	.	.	.	.	.	.	.
TRINITY_DN30448_c0_g7	TRINITY_DN30448_c0_g7_i4	#N/A	#N/A	.	.	.	.	.	.	.	.	.	.	.	.	.	.	.
TRINITY_DN30448_c0_g8	TRINITY_DN30448_c0_g8_i1	#N/A	#N/A	.	.	.	.	.	.	.	.	.	.	.	.	.	.	.
TRINITY_DN30448_c0_g9	TRINITY_DN30448_c0_g9_i1	#N/A	#N/A	.	.	.	.	.	.	.	.	.	.	.	.	.	.	.
TRINITY_DN30448_c0_g10	TRINITY_DN30448_c0_g10_i1	#N/A	#N/A	.	.	.	.	.	.	.	.	.	.	.	.	.	.	.
TRINITY_DN30448_c0_g11	TRINITY_DN30448_c0_g11_i1	#N/A	#N/A	.	.	.	.	.	.	.	.	.	.	.	.	.	.	.
TRINITY_DN30448_c0_g12	TRINITY_DN30448_c0_g12_i1	#N/A	#N/A	.	.	.	.	.	.	.	.	.	.	.	.	.	.	.
TRINITY_DN30448_c0_g13	TRINITY_DN30448_c0_g13_i1	#N/A	#N/A	.	.	.	.	.	.	.	.	.	.	.	.	.	.	.
TRINITY_DN30448_c0_g14	TRINITY_DN30448_c0_g14_i1	#N/A	#N/A	.	.	.	.	.	.	.	.	.	.	.	.	.	.	.
TRINITY_DN30448_c0_g15	TRINITY_DN30448_c0_g15_i1	#N/A	#N/A	.	.	.	.	.	.	.	.	.	.	.	.	.	.	.
TRINITY_DN30448_c0_g16	TRINITY_DN30448_c0_g16_i1	#N/A	#N/A	.	.	.	.	.	.	.	.	.	.	.	.	.	.	.
TRINITY_DN30489_c0_g1	TRINITY_DN30489_c0_g1_i1	#N/A	#N/A	UFL1_MACFA^UFL1_MACFA^Q:2795-477,H:4-789^39.526%ID^E:2.59e-178^RecName: Full=E3 UFM1-protein ligase 1;^Eukaryota; Metazoa; Chordata; Craniata; Vertebrata; Euteleostomi; Mammalia; Eutheria; Euarchontoglires; Primates; Haplorrhini; Catarrhini; Cercopithecidae; Cercopithecinae; Macaca	.	.	TRINITY_DN30489_c0_g1_i1|m.218	459-2807[-]	UFL1_MACFA^UFL1_MACFA^Q:5-777,H:4-789^39.801%ID^E:0^RecName: Full=E3 UFM1-protein ligase 1;^Eukaryota; Metazoa; Chordata; Craniata; Vertebrata; Euteleostomi; Mammalia; Eutheria; Euarchontoglires; Primates; Haplorrhini; Catarrhini; Cercopithecidae; Cercopithecinae; Macaca	.	PF09743.4^DUF2042^Uncharacterized conserved protein (DUF2042)^8-287^E:1.5e-88	.	.	.	GO:0005737^cellular_component^cytoplasm`GO:0005783^cellular_component^endoplasmic reticulum`GO:0071568^molecular_function^UFM1 transferase activity`GO:0032088^biological_process^negative regulation of NF-kappaB transcription factor activity`GO:0031397^biological_process^negative regulation of protein ubiquitination`GO:0071569^biological_process^protein ufmylation	.	.	.
TRINITY_DN30429_c0_g1	TRINITY_DN30429_c0_g1_i1	#N/A	#N/A	.	.	.	.	.	.	.	.	.	.	.	.	.	.	.
TRINITY_DN30421_c0_g1	TRINITY_DN30421_c0_g1_i1	#N/A	Penaeus vannamei uncharacterized LOC113806552 (LOC113806552), mRNA	CASC3_DANRE^CASC3_DANRE^Q:2952-2680,H:164-245^52.747%ID^E:4.35e-16^RecName: Full=Protein CASC3;^Eukaryota; Metazoa; Chordata; Craniata; Vertebrata; Euteleostomi; Actinopterygii; Neopterygii; Teleostei; Ostariophysi; Cypriniformes; Cyprinidae; Danio	.	.	TRINITY_DN30421_c0_g1_i1|m.221	811-3180[-]	CASC3_DANRE^CASC3_DANRE^Q:50-204,H:145-286^42.138%ID^E:9.1e-25^RecName: Full=Protein CASC3;^Eukaryota; Metazoa; Chordata; Craniata; Vertebrata; Euteleostomi; Actinopterygii; Neopterygii; Teleostei; Ostariophysi; Cypriniformes; Cyprinidae; Danio	.	PF09405.5^Btz^CASC3/Barentsz eIF4AIII binding^78-169^E:4.7e-22	.	.	.	GO:0035145^cellular_component^exon-exon junction complex`GO:0016607^cellular_component^nuclear speck`GO:0048471^cellular_component^perinuclear region of cytoplasm`GO:0003723^molecular_function^RNA binding`GO:0006397^biological_process^mRNA processing`GO:0051028^biological_process^mRNA transport`GO:0000184^biological_process^nuclear-transcribed mRNA catabolic process, nonsense-mediated decay`GO:00…	.	.	.
TRINITY_DN30421_c0_g1	TRINITY_DN30421_c0_g1_i2	#N/A	#N/A	CASC3_DANRE^CASC3_DANRE^Q:3099-2827,H:164-245^52.747%ID^E:4.65e-16^RecName: Full=Protein CASC3;^Eukaryota; Metazoa; Chordata; Craniata; Vertebrata; Euteleostomi; Actinopterygii; Neopterygii; Teleostei; Ostariophysi; Cypriniformes; Cyprinidae; Danio	.	.	TRINITY_DN30421_c0_g1_i2|m.224	811-3327[-]	CASC3_DANRE^CASC3_DANRE^Q:50-204,H:145-286^42.138%ID^E:8.78e-25^RecName: Full=Protein CASC3;^Eukaryota; Metazoa; Chordata; Craniata; Vertebrata; Euteleostomi; Actinopterygii; Neopterygii; Teleostei; Ostariophysi; Cypriniformes; Cyprinidae; Danio	.	PF09405.5^Btz^CASC3/Barentsz eIF4AIII binding^78-169^E:3.2e-22	.	.	.	GO:0035145^cellular_component^exon-exon junction complex`GO:0016607^cellular_component^nuclear speck`GO:0048471^cellular_component^perinuclear region of cytoplasm`GO:0003723^molecular_function^RNA binding`GO:0006397^biological_process^mRNA processing`GO:0051028^biological_process^mRNA transport`GO:0000184^biological_process^nuclear-transcribed mRNA catabolic process, nonsense-mediated decay`GO:00…	.	.	.
TRINITY_DN30457_c1_g1	TRINITY_DN30457_c1_g1_i1	#N/A	#N/A	.	.	.	.	.	.	.	.	.	.	.	.	.	.	.
TRINITY_DN30457_c1_g2	TRINITY_DN30457_c1_g2_i1	#N/A	#N/A	.	.	.	.	.	.	.	.	.	.	.	.	.	.	.
TRINITY_DN30457_c1_g2	TRINITY_DN30457_c1_g2_i2	#N/A	#N/A	.	.	.	.	.	.	.	.	.	.	.	.	.	.	.
TRINITY_DN30449_c0_g1	TRINITY_DN30449_c0_g1_i1	#N/A	#N/A	MOT5_MOUSE^MOT5_MOUSE^Q:967-371,H:293-491^33.668%ID^E:5.51e-28^RecName: Full=Monocarboxylate transporter 5;^Eukaryota; Metazoa; Chordata; Craniata; Vertebrata; Euteleostomi; Mammalia; Eutheria; Euarchontoglires; Glires; Rodentia; Sciurognathi; Muroidea; Muridae; Murinae; Mus; Mus	.	.	TRINITY_DN30449_c0_g1_i1|m.226	335-1771[-]	MOT5_MOUSE^MOT5_MOUSE^Q:269-467,H:293-491^33.668%ID^E:1.24e-28^RecName: Full=Monocarboxylate transporter 5;^Eukaryota; Metazoa; Chordata; Craniata; Vertebrata; Euteleostomi; Mammalia; Eutheria; Euarchontoglires; Glires; Rodentia; Sciurognathi; Muroidea; Muridae; Murinae; Mus; Mus	.	PF07690.11^MFS_1^Major Facilitator Superfamily^5-89^E:1.9e-09`PF07690.11^MFS_1^Major Facilitator Superfamily^286-456^E:4.6e-11	.	.	.	GO:0016021^cellular_component^integral component of membrane`GO:0005886^cellular_component^plasma membrane`GO:0015293^molecular_function^symporter activity	GO:0055085^biological_process^transmembrane transport`GO:0016021^cellular_component^integral component of membrane	.	.
TRINITY_DN30449_c0_g1	TRINITY_DN30449_c0_g1_i2	#N/A	#N/A	MOT12_HUMAN^MOT12_HUMAN^Q:332-78,H:127-217^47.253%ID^E:9.21e-19^RecName: Full=Monocarboxylate transporter 12;^Eukaryota; Metazoa; Chordata; Craniata; Vertebrata; Euteleostomi; Mammalia; Eutheria; Euarchontoglires; Primates; Haplorrhini; Catarrhini; Hominidae; Homo	.	.	TRINITY_DN30449_c0_g1_i2|m.229	3-368[-]	MOT12_HUMAN^MOT12_HUMAN^Q:1-97,H:115-217^47.573%ID^E:2.34e-22^RecName: Full=Monocarboxylate transporter 12;^Eukaryota; Metazoa; Chordata; Craniata; Vertebrata; Euteleostomi; Mammalia; Eutheria; Euarchontoglires; Primates; Haplorrhini; Catarrhini; Hominidae; Homo	.	PF07690.11^MFS_1^Major Facilitator Superfamily^5-88^E:1.1e-10	.	.	COG0477^major facilitator Superfamily	GO:0005887^cellular_component^integral component of plasma membrane`GO:0005308^molecular_function^creatine transmembrane transporter activity`GO:0015293^molecular_function^symporter activity`GO:1902598^biological_process^creatine transmembrane transport	GO:0055085^biological_process^transmembrane transport`GO:0016021^cellular_component^integral component of membrane	.	.
TRINITY_DN30460_c0_g1	TRINITY_DN30460_c0_g1_i1	#N/A	#N/A	.	.	.	.	.	.	.	.	.	.	.	.	.	.	.
TRINITY_DN30460_c0_g1	TRINITY_DN30460_c0_g1_i2	#N/A	#N/A	.	.	.	.	.	.	.	.	.	.	.	.	.	.	.
TRINITY_DN30413_c0_g1	TRINITY_DN30413_c0_g1_i1	hypothetical protein BOW11_13230, partial [Solemya velum gill symbiont]	Penaeus vannamei XK-related protein 6-like (LOC113823943), transcript variant X3, mRNA	.	.	.	.	.	.	.	.	.	.	.	.	.	.	.
TRINITY_DN30413_c0_g1	TRINITY_DN30413_c0_g1_i2	#N/A	#N/A	.	.	.	.	.	.	.	.	.	.	.	.	.	.	.
TRINITY_DN30413_c1_g1	TRINITY_DN30413_c1_g1_i1	#N/A	#N/A	.	.	.	.	.	.	.	.	.	.	.	.	.	.	.
TRINITY_DN30413_c1_g1	TRINITY_DN30413_c1_g1_i2	#N/A	#N/A	.	.	.	.	.	.	.	.	.	.	.	.	.	.	.
TRINITY_DN30413_c1_g1	TRINITY_DN30413_c1_g1_i3	#N/A	#N/A	.	.	.	.	.	.	.	.	.	.	.	.	.	.	.
TRINITY_DN30413_c1_g1	TRINITY_DN30413_c1_g1_i4	#N/A	#N/A	.	.	.	.	.	.	.	.	.	.	.	.	.	.	.
TRINITY_DN30413_c1_g1	TRINITY_DN30413_c1_g1_i5	#N/A	#N/A	.	.	.	.	.	.	.	.	.	.	.	.	.	.	.
TRINITY_DN30470_c0_g1	TRINITY_DN30470_c0_g1_i1	#N/A	Penaeus vannamei HD domain-containing protein 2-like (LOC113812499), transcript variant X3, mRNA	PGFRA_TAKRU^PGFRA_TAKRU^Q:1879-521,H:556-984^34.947%ID^E:1.92e-66^RecName: Full=Platelet-derived growth factor receptor alpha;^Eukaryota; Metazoa; Chordata; Craniata; Vertebrata; Euteleostomi; Actinopterygii; Neopterygii; Teleostei; Neoteleostei; Acanthomorphata; Eupercaria; Tetraodontiformes; Tetradontoidea; Tetraodontidae; Takifugu	.	.	TRINITY_DN30470_c0_g1_i1|m.232	422-3949[-]	PGFRA_TAKRU^PGFRA_TAKRU^Q:691-1143,H:556-984^34.947%ID^E:1.15e-79^RecName: Full=Platelet-derived growth factor receptor alpha;^Eukaryota; Metazoa; Chordata; Craniata; Vertebrata; Euteleostomi; Actinopterygii; Neopterygii; Teleostei; Neoteleostei; Acanthomorphata; Eupercaria; Tetraodontiformes; Tetradontoidea; Tetraodontidae; Takifugu	.	PF13895.1^Ig_2^Immunoglobulin domain^136-201^E:0.00011`PF13895.1^Ig_2^Immunoglobulin domain^218-305^E:1.2e-06`PF13895.1^Ig_2^Immunoglobulin domain^536-623^E:0.08`PF07714.12^Pkinase_Tyr^Protein tyrosine kinase^704-1085^E:1.1e-85`PF00069.20^Pkinase^Protein kinase domain^705-825^E:2.9e-10`PF00069.20^Pkinase^Protein kinase domain^921-1082^E:9.7e-27	.	.	COG0515^Serine Threonine protein kinase	GO:0016021^cellular_component^integral component of membrane`GO:0005886^cellular_component^plasma membrane`GO:0005524^molecular_function^ATP binding`GO:0005018^molecular_function^platelet-derived growth factor alpha-receptor activity`GO:0006935^biological_process^chemotaxis`GO:0007275^biological_process^multicellular organismal development	GO:0004672^molecular_function^protein kinase activity`GO:0006468^biological_process^protein phosphorylation`GO:0005524^molecular_function^ATP binding	.	.
TRINITY_DN30470_c0_g1	TRINITY_DN30470_c0_g1_i2	#N/A	#N/A	PGFRA_TAKRU^PGFRA_TAKRU^Q:2024-687,H:556-977^35.256%ID^E:6.48e-66^RecName: Full=Platelet-derived growth factor receptor alpha;^Eukaryota; Metazoa; Chordata; Craniata; Vertebrata; Euteleostomi; Actinopterygii; Neopterygii; Teleostei; Neoteleostei; Acanthomorphata; Eupercaria; Tetraodontiformes; Tetradontoidea; Tetraodontidae; Takifugu	.	.	TRINITY_DN30470_c0_g1_i2|m.234	651-4094[-]	VGFR1_HUMAN^VGFR1_HUMAN^Q:685-1096,H:807-1165^38.663%ID^E:1.69e-79^RecName: Full=Vascular endothelial growth factor receptor 1;^Eukaryota; Metazoa; Chordata; Craniata; Vertebrata; Euteleostomi; Mammalia; Eutheria; Euarchontoglires; Primates; Haplorrhini; Catarrhini; Hominidae; Homo	.	PF13895.1^Ig_2^Immunoglobulin domain^136-201^E:0.00011`PF13895.1^Ig_2^Immunoglobulin domain^218-305^E:1.2e-06`PF13895.1^Ig_2^Immunoglobulin domain^536-623^E:0.077`PF07714.12^Pkinase_Tyr^Protein tyrosine kinase^704-1085^E:1.1e-85`PF00069.20^Pkinase^Protein kinase domain^705-825^E:2.8e-10`PF00069.20^Pkinase^Protein kinase domain^921-1082^E:9.4e-27	.	.	COG0515^Serine Threonine protein kinase	GO:0005768^cellular_component^endosome`GO:0005615^cellular_component^extracellular space`GO:0005925^cellular_component^focal adhesion`GO:0005887^cellular_component^integral component of plasma membrane`GO:0005886^cellular_component^plasma membrane`GO:0043235^cellular_component^receptor complex`GO:0005524^molecular_function^ATP binding`GO:0019838^molecular_function^growth factor binding`GO:0036332…	GO:0004672^molecular_function^protein kinase activity`GO:0006468^biological_process^protein phosphorylation`GO:0005524^molecular_function^ATP binding	.	.
TRINITY_DN30470_c1_g1	TRINITY_DN30470_c1_g1_i1	#N/A	#N/A	.	.	.	.	.	.	.	.	.	.	.	.	.	.	.
TRINITY_DN30443_c0_g1	TRINITY_DN30443_c0_g1_i1	#N/A	#N/A	CRNL1_HUMAN^CRNL1_HUMAN^Q:2862-877,H:171-832^67.674%ID^E:0^RecName: Full=Crooked neck-like protein 1;^Eukaryota; Metazoa; Chordata; Craniata; Vertebrata; Euteleostomi; Mammalia; Eutheria; Euarchontoglires; Primates; Haplorrhini; Catarrhini; Hominidae; Homo	.	.	TRINITY_DN30443_c0_g1_i1|m.236	349-2877[-]	CRNL1_HUMAN^CRNL1_HUMAN^Q:6-667,H:171-832^67.674%ID^E:0^RecName: Full=Crooked neck-like protein 1;^Eukaryota; Metazoa; Chordata; Craniata; Vertebrata; Euteleostomi; Mammalia; Eutheria; Euarchontoglires; Primates; Haplorrhini; Catarrhini; Hominidae; Homo	.	PF02184.11^HAT^HAT (Half-A-TPR) repeat^91-121^E:9.6e-06`PF02184.11^HAT^HAT (Half-A-TPR) repeat^192-222^E:1.3e-17`PF13371.1^TPR_9^Tetratricopeptide repeat^382-441^E:1.2	.	.	.	GO:0071013^cellular_component^catalytic step 2 spliceosome`GO:0005737^cellular_component^cytoplasm`GO:0016607^cellular_component^nuclear speck`GO:0005681^cellular_component^spliceosomal complex`GO:0044822^molecular_function^poly(A) RNA binding`GO:0003723^molecular_function^RNA binding`GO:0000398^biological_process^mRNA splicing, via spliceosome`GO:0000245^biological_process^spliceosomal complex a…	GO:0006396^biological_process^RNA processing`GO:0005622^cellular_component^intracellular	.	.
TRINITY_DN30443_c0_g1	TRINITY_DN30443_c0_g1_i1	#N/A	#N/A	CRNL1_HUMAN^CRNL1_HUMAN^Q:2862-877,H:171-832^67.674%ID^E:0^RecName: Full=Crooked neck-like protein 1;^Eukaryota; Metazoa; Chordata; Craniata; Vertebrata; Euteleostomi; Mammalia; Eutheria; Euarchontoglires; Primates; Haplorrhini; Catarrhini; Hominidae; Homo	.	.	TRINITY_DN30443_c0_g1_i1|m.239	255-566[-]	.	.	.	.	.	.	.	.	.	.
TRINITY_DN30443_c0_g1	TRINITY_DN30443_c0_g1_i2	#N/A	#N/A	CRNL1_HUMAN^CRNL1_HUMAN^Q:2874-889,H:171-832^67.674%ID^E:0^RecName: Full=Crooked neck-like protein 1;^Eukaryota; Metazoa; Chordata; Craniata; Vertebrata; Euteleostomi; Mammalia; Eutheria; Euarchontoglires; Primates; Haplorrhini; Catarrhini; Hominidae; Homo	.	.	TRINITY_DN30443_c0_g1_i2|m.243	255-578[-]	.	.	.	.	.	.	.	.	.	.
TRINITY_DN30443_c0_g1	TRINITY_DN30443_c0_g1_i2	#N/A	#N/A	CRNL1_HUMAN^CRNL1_HUMAN^Q:2874-889,H:171-832^67.674%ID^E:0^RecName: Full=Crooked neck-like protein 1;^Eukaryota; Metazoa; Chordata; Craniata; Vertebrata; Euteleostomi; Mammalia; Eutheria; Euarchontoglires; Primates; Haplorrhini; Catarrhini; Hominidae; Homo	.	.	TRINITY_DN30443_c0_g1_i2|m.240	349-2889[-]	CRNL1_HUMAN^CRNL1_HUMAN^Q:6-667,H:171-832^67.674%ID^E:0^RecName: Full=Crooked neck-like protein 1;^Eukaryota; Metazoa; Chordata; Craniata; Vertebrata; Euteleostomi; Mammalia; Eutheria; Euarchontoglires; Primates; Haplorrhini; Catarrhini; Hominidae; Homo	.	PF02184.11^HAT^HAT (Half-A-TPR) repeat^91-121^E:9.6e-06`PF02184.11^HAT^HAT (Half-A-TPR) repeat^192-222^E:1.3e-17`PF13371.1^TPR_9^Tetratricopeptide repeat^382-441^E:1.2	.	.	.	GO:0071013^cellular_component^catalytic step 2 spliceosome`GO:0005737^cellular_component^cytoplasm`GO:0016607^cellular_component^nuclear speck`GO:0005681^cellular_component^spliceosomal complex`GO:0044822^molecular_function^poly(A) RNA binding`GO:0003723^molecular_function^RNA binding`GO:0000398^biological_process^mRNA splicing, via spliceosome`GO:0000245^biological_process^spliceosomal complex a…	GO:0006396^biological_process^RNA processing`GO:0005622^cellular_component^intracellular	.	.
TRINITY_DN30431_c0_g1	TRINITY_DN30431_c0_g1_i1	hypothetical protein A9Q97_04235, partial [Rhodospirillales bacterium 47_12_T64]	Penaeus vannamei uncharacterized LOC113816956 (LOC113816956), mRNA	TOR2A_XENLA^TOR2A_XENLA^Q:1019-225,H:37-306^25.795%ID^E:4.75e-10^RecName: Full=Torsin-2A;^Eukaryota; Metazoa; Chordata; Craniata; Vertebrata; Euteleostomi; Amphibia; Batrachia; Anura; Pipoidea; Pipidae; Xenopodinae; Xenopus; Xenopus	.	.	TRINITY_DN30431_c0_g1_i1|m.244	186-1460[-]	TOR2A_XENLA^TOR2A_XENLA^Q:148-412,H:37-306^26.224%ID^E:1.2e-19^RecName: Full=Torsin-2A;^Eukaryota; Metazoa; Chordata; Craniata; Vertebrata; Euteleostomi; Amphibia; Batrachia; Anura; Pipoidea; Pipidae; Xenopodinae; Xenopus; Xenopus	.	PF06309.6^Torsin^Torsin^141-236^E:3.5e-08	.	.	.	GO:0005788^cellular_component^endoplasmic reticulum lumen`GO:0005524^molecular_function^ATP binding`GO:0051085^biological_process^chaperone mediated protein folding requiring cofactor	GO:0005524^molecular_function^ATP binding	.	.
TRINITY_DN30451_c0_g1	TRINITY_DN30451_c0_g1_i1	#N/A	#N/A	.	.	.	.	.	.	.	.	.	.	.	.	.	.	.
TRINITY_DN30451_c0_g2	TRINITY_DN30451_c0_g2_i1	#N/A	#N/A	.	.	.	.	.	.	.	.	.	.	.	.	.	.	.
TRINITY_DN30451_c0_g3	TRINITY_DN30451_c0_g3_i1	#N/A	#N/A	.	.	.	.	.	.	.	.	.	.	.	.	.	.	.
TRINITY_DN30451_c0_g4	TRINITY_DN30451_c0_g4_i1	#N/A	#N/A	.	.	.	.	.	.	.	.	.	.	.	.	.	.	.
TRINITY_DN30451_c0_g5	TRINITY_DN30451_c0_g5_i1	#N/A	#N/A	.	.	.	.	.	.	.	.	.	.	.	.	.	.	.
TRINITY_DN30451_c0_g6	TRINITY_DN30451_c0_g6_i1	#N/A	#N/A	.	.	.	.	.	.	.	.	.	.	.	.	.	.	.
TRINITY_DN30451_c0_g7	TRINITY_DN30451_c0_g7_i1	#N/A	#N/A	.	.	.	.	.	.	.	.	.	.	.	.	.	.	.
TRINITY_DN30451_c0_g8	TRINITY_DN30451_c0_g8_i1	#N/A	#N/A	.	.	.	.	.	.	.	.	.	.	.	.	.	.	.
TRINITY_DN30451_c0_g9	TRINITY_DN30451_c0_g9_i1	#N/A	#N/A	.	.	.	.	.	.	.	.	.	.	.	.	.	.	.
TRINITY_DN30451_c0_g10	TRINITY_DN30451_c0_g10_i1	#N/A	#N/A	.	.	.	.	.	.	.	.	.	.	.	.	.	.	.
TRINITY_DN30451_c0_g11	TRINITY_DN30451_c0_g11_i1	#N/A	#N/A	.	.	.	.	.	.	.	.	.	.	.	.	.	.	.
TRINITY_DN30451_c0_g12	TRINITY_DN30451_c0_g12_i1	#N/A	#N/A	.	.	.	.	.	.	.	.	.	.	.	.	.	.	.
TRINITY_DN30425_c0_g1	TRINITY_DN30425_c0_g1_i1	#N/A	#N/A	CLCN2_DROME^CLCN2_DROME^Q:1536-1294,H:653-733^64.198%ID^E:7.11e-29^RecName: Full=Chloride channel protein 2;^Eukaryota; Metazoa; Ecdysozoa; Arthropoda; Hexapoda; Insecta; Pterygota; Neoptera; Endopterygota; Diptera; Brachycera; Muscomorpha; Ephydroidea; Drosophilidae; Drosophila; Sophophora	.	.	TRINITY_DN30425_c0_g1_i1|m.245	256-1536[-]	CLCN2_DROME^CLCN2_DROME^Q:300-405,H:1001-1108^62.037%ID^E:2.81e-33^RecName: Full=Chloride channel protein 2;^Eukaryota; Metazoa; Ecdysozoa; Arthropoda; Hexapoda; Insecta; Pterygota; Neoptera; Endopterygota; Diptera; Brachycera; Muscomorpha; Ephydroidea; Drosophilidae; Drosophila; Sophophora	.	PF00571.23^CBS^CBS domain^7-64^E:0.00034	.	.	COG0038^chloride channel	GO:0015629^cellular_component^actin cytoskeleton`GO:0034707^cellular_component^chloride channel complex`GO:0030554^molecular_function^adenyl nucleotide binding`GO:0005247^molecular_function^voltage-gated chloride channel activity`GO:0006821^biological_process^chloride transport	.	.	.
TRINITY_DN30425_c0_g1	TRINITY_DN30425_c0_g1_i2	#N/A	#N/A	CLCN2_DROME^CLCN2_DROME^Q:638-321,H:1001-1108^62.037%ID^E:1.65e-27^RecName: Full=Chloride channel protein 2;^Eukaryota; Metazoa; Ecdysozoa; Arthropoda; Hexapoda; Insecta; Pterygota; Neoptera; Endopterygota; Diptera; Brachycera; Muscomorpha; Ephydroidea; Drosophilidae; Drosophila; Sophophora	.	.	TRINITY_DN30425_c0_g1_i2|m.247	255-1154[-]	CLCN2_DROME^CLCN2_DROME^Q:173-278,H:1001-1108^62.037%ID^E:2.16e-34^RecName: Full=Chloride channel protein 2;^Eukaryota; Metazoa; Ecdysozoa; Arthropoda; Hexapoda; Insecta; Pterygota; Neoptera; Endopterygota; Diptera; Brachycera; Muscomorpha; Ephydroidea; Drosophilidae; Drosophila; Sophophora	.	.	.	.	COG0038^chloride channel	GO:0015629^cellular_component^actin cytoskeleton`GO:0034707^cellular_component^chloride channel complex`GO:0030554^molecular_function^adenyl nucleotide binding`GO:0005247^molecular_function^voltage-gated chloride channel activity`GO:0006821^biological_process^chloride transport	.	.	.
TRINITY_DN30406_c0_g1	TRINITY_DN30406_c0_g1_i1	UDP-glycosyltransferase 83A1-like [Ananas comosus]	#N/A	.	.	.	.	.	.	.	.	.	.	.	.	.	.	.
TRINITY_DN30406_c0_g1	TRINITY_DN30406_c0_g1_i2	#N/A	#N/A	.	.	.	.	.	.	.	.	.	.	.	.	.	.	.
TRINITY_DN30406_c0_g1	TRINITY_DN30406_c0_g1_i3	#N/A	#N/A	.	.	.	.	.	.	.	.	.	.	.	.	.	.	.
TRINITY_DN30452_c0_g1	TRINITY_DN30452_c0_g1_i1	#N/A	#N/A	SEC63_MOUSE^SEC63_MOUSE^Q:2394-925,H:1-486^43.611%ID^E:2.63e-143^RecName: Full=Translocation protein SEC63 homolog;^Eukaryota; Metazoa; Chordata; Craniata; Vertebrata; Euteleostomi; Mammalia; Eutheria; Euarchontoglires; Glires; Rodentia; Sciurognathi; Muroidea; Muridae; Murinae; Mus; Mus	.	.	TRINITY_DN30452_c0_g1_i1|m.249	94-2400[-]	SEC63_MOUSE^SEC63_MOUSE^Q:3-743,H:1-741^41.811%ID^E:0^RecName: Full=Translocation protein SEC63 homolog;^Eukaryota; Metazoa; Chordata; Craniata; Vertebrata; Euteleostomi; Mammalia; Eutheria; Euarchontoglires; Glires; Rodentia; Sciurognathi; Muroidea; Muridae; Murinae; Mus; Mus	.	PF00226.26^DnaJ^DnaJ domain^111-170^E:5.8e-21`PF02889.11^Sec63^Sec63 Brl domain^219-484^E:4.3e-42	.	.	COG5407^translocation protein SEC63	GO:0005789^cellular_component^endoplasmic reticulum membrane`GO:0016021^cellular_component^integral component of membrane`GO:0016020^cellular_component^membrane`GO:0044822^molecular_function^poly(A) RNA binding`GO:0008565^molecular_function^protein transporter activity`GO:0001889^biological_process^liver development`GO:0010259^biological_process^multicellular organismal aging`GO:0006807^biologica…	.	.	.
TRINITY_DN30452_c0_g1	TRINITY_DN30452_c0_g1_i2	#N/A	#N/A	SEC63_MOUSE^SEC63_MOUSE^Q:2379-925,H:1-486^44.196%ID^E:3.75e-144^RecName: Full=Translocation protein SEC63 homolog;^Eukaryota; Metazoa; Chordata; Craniata; Vertebrata; Euteleostomi; Mammalia; Eutheria; Euarchontoglires; Glires; Rodentia; Sciurognathi; Muroidea; Muridae; Murinae; Mus; Mus	.	.	TRINITY_DN30452_c0_g1_i2|m.252	94-2385[-]	SEC63_MOUSE^SEC63_MOUSE^Q:3-738,H:1-741^42.19%ID^E:0^RecName: Full=Translocation protein SEC63 homolog;^Eukaryota; Metazoa; Chordata; Craniata; Vertebrata; Euteleostomi; Mammalia; Eutheria; Euarchontoglires; Glires; Rodentia; Sciurognathi; Muroidea; Muridae; Murinae; Mus; Mus	.	PF00226.26^DnaJ^DnaJ domain^106-165^E:5.8e-21`PF02889.11^Sec63^Sec63 Brl domain^214-479^E:4.2e-42	.	.	COG5407^translocation protein SEC63	GO:0005789^cellular_component^endoplasmic reticulum membrane`GO:0016021^cellular_component^integral component of membrane`GO:0016020^cellular_component^membrane`GO:0044822^molecular_function^poly(A) RNA binding`GO:0008565^molecular_function^protein transporter activity`GO:0001889^biological_process^liver development`GO:0010259^biological_process^multicellular organismal aging`GO:0006807^biologica…	.	.	.
TRINITY_DN30497_c0_g1	TRINITY_DN30497_c0_g1_i1	#N/A	Penaeus vannamei uncharacterized LOC113822308 (LOC113822308), ncRNA	.	.	.	.	.	.	.	.	.	.	.	.	.	.	.
TRINITY_DN30497_c0_g2	TRINITY_DN30497_c0_g2_i1	#N/A	#N/A	.	.	.	.	.	.	.	.	.	.	.	.	.	.	.
TRINITY_DN30497_c0_g3	TRINITY_DN30497_c0_g3_i1	#N/A	#N/A	.	.	.	.	.	.	.	.	.	.	.	.	.	.	.
TRINITY_DN30497_c0_g4	TRINITY_DN30497_c0_g4_i1	#N/A	#N/A	.	.	.	.	.	.	.	.	.	.	.	.	.	.	.
TRINITY_DN30497_c0_g5	TRINITY_DN30497_c0_g5_i1	#N/A	#N/A	.	.	.	.	.	.	.	.	.	.	.	.	.	.	.
TRINITY_DN30497_c0_g6	TRINITY_DN30497_c0_g6_i1	#N/A	#N/A	.	.	.	.	.	.	.	.	.	.	.	.	.	.	.
TRINITY_DN30497_c0_g7	TRINITY_DN30497_c0_g7_i1	#N/A	#N/A	ATC1_ANOGA^ATC1_ANOGA^Q:4008-1030,H:1-992^82.276%ID^E:0^RecName: Full=Calcium-transporting ATPase sarcoplasmic/endoplasmic reticulum type;^Eukaryota; Metazoa; Ecdysozoa; Arthropoda; Hexapoda; Insecta; Pterygota; Neoptera; Endopterygota; Diptera; Nematocera; Culicoidea; Culicidae; Anophelinae; Anopheles	.	.	TRINITY_DN30497_c0_g7_i1|m.255	1006-4008[-]	ATC1_ANOGA^ATC1_ANOGA^Q:1-993,H:1-992^82.276%ID^E:0^RecName: Full=Calcium-transporting ATPase sarcoplasmic/endoplasmic reticulum type;^Eukaryota; Metazoa; Ecdysozoa; Arthropoda; Hexapoda; Insecta; Pterygota; Neoptera; Endopterygota; Diptera; Nematocera; Culicoidea; Culicidae; Anophelinae; Anopheles	.	PF00690.21^Cation_ATPase_N^Cation transporter/ATPase, N-terminus^5-72^E:1.5e-18`PF00122.15^E1-E2_ATPase^E1-E2 ATPase^93-341^E:2.3e-65`PF00702.21^Hydrolase^haloacid dehalogenase-like hydrolase^346-714^E:5.1e-30`PF12710.2^HAD^haloacid dehalogenase-like hydrolase^348-712^E:1.9e-15`PF13246.1^Hydrolase_like2^Putative hydrolase of sodium-potassium ATPase alpha subunit^419-528^E:4.4e-21`PF08282.7^Hydrol…	.	.	COG0474^P-type atpase	GO:0016021^cellular_component^integral component of membrane`GO:0033017^cellular_component^sarcoplasmic reticulum membrane`GO:0005524^molecular_function^ATP binding`GO:0005388^molecular_function^calcium-transporting ATPase activity`GO:0046872^molecular_function^metal ion binding	GO:0000166^molecular_function^nucleotide binding`GO:0046872^molecular_function^metal ion binding	.	.
TRINITY_DN30497_c0_g7	TRINITY_DN30497_c0_g7_i2	#N/A	#N/A	ATC1_ANOGA^ATC1_ANOGA^Q:4008-1030,H:1-992^81.571%ID^E:0^RecName: Full=Calcium-transporting ATPase sarcoplasmic/endoplasmic reticulum type;^Eukaryota; Metazoa; Ecdysozoa; Arthropoda; Hexapoda; Insecta; Pterygota; Neoptera; Endopterygota; Diptera; Nematocera; Culicoidea; Culicidae; Anophelinae; Anopheles	.	.	TRINITY_DN30497_c0_g7_i2|m.260	1006-4008[-]	ATC1_ANOGA^ATC1_ANOGA^Q:1-993,H:1-992^81.571%ID^E:0^RecName: Full=Calcium-transporting ATPase sarcoplasmic/endoplasmic reticulum type;^Eukaryota; Metazoa; Ecdysozoa; Arthropoda; Hexapoda; Insecta; Pterygota; Neoptera; Endopterygota; Diptera; Nematocera; Culicoidea; Culicidae; Anophelinae; Anopheles	.	PF00690.21^Cation_ATPase_N^Cation transporter/ATPase, N-terminus^5-72^E:8e-17`PF00122.15^E1-E2_ATPase^E1-E2 ATPase^93-341^E:1.9e-65`PF00702.21^Hydrolase^haloacid dehalogenase-like hydrolase^346-714^E:5.1e-30`PF12710.2^HAD^haloacid dehalogenase-like hydrolase^348-712^E:1.9e-15`PF13246.1^Hydrolase_like2^Putative hydrolase of sodium-potassium ATPase alpha subunit^419-528^E:4.4e-21`PF08282.7^Hydrolas…	.	.	COG0474^P-type atpase	GO:0016021^cellular_component^integral component of membrane`GO:0033017^cellular_component^sarcoplasmic reticulum membrane`GO:0005524^molecular_function^ATP binding`GO:0005388^molecular_function^calcium-transporting ATPase activity`GO:0046872^molecular_function^metal ion binding	GO:0000166^molecular_function^nucleotide binding`GO:0046872^molecular_function^metal ion binding	.	.
TRINITY_DN30497_c0_g7	TRINITY_DN30497_c0_g7_i3	#N/A	#N/A	ATC1_ANOGA^ATC1_ANOGA^Q:2868-1030,H:380-992^77.162%ID^E:0^RecName: Full=Calcium-transporting ATPase sarcoplasmic/endoplasmic reticulum type;^Eukaryota; Metazoa; Ecdysozoa; Arthropoda; Hexapoda; Insecta; Pterygota; Neoptera; Endopterygota; Diptera; Nematocera; Culicoidea; Culicidae; Anophelinae; Anopheles	.	.	TRINITY_DN30497_c0_g7_i3|m.264	1006-2868[-]	ATC1_ANOGA^ATC1_ANOGA^Q:1-613,H:380-992^77.162%ID^E:0^RecName: Full=Calcium-transporting ATPase sarcoplasmic/endoplasmic reticulum type;^Eukaryota; Metazoa; Ecdysozoa; Arthropoda; Hexapoda; Insecta; Pterygota; Neoptera; Endopterygota; Diptera; Nematocera; Culicoidea; Culicidae; Anophelinae; Anopheles	.	PF13246.1^Hydrolase_like2^Putative hydrolase of sodium-potassium ATPase alpha subunit^39-147^E:4.8e-22`PF12710.2^HAD^haloacid dehalogenase-like hydrolase^204-332^E:7.1e-13`PF00702.21^Hydrolase^haloacid dehalogenase-like hydrolase^209-334^E:5.2e-24`PF08282.7^Hydrolase_3^haloacid dehalogenase-like hydrolase^306-364^E:6.6e-06`PF00689.16^Cation_ATPase_C^Cation transporting ATPase, C-terminus^404-606^…	.	.	COG0474^P-type atpase	GO:0016021^cellular_component^integral component of membrane`GO:0033017^cellular_component^sarcoplasmic reticulum membrane`GO:0005524^molecular_function^ATP binding`GO:0005388^molecular_function^calcium-transporting ATPase activity`GO:0046872^molecular_function^metal ion binding	.	.	.
TRINITY_DN30497_c0_g7	TRINITY_DN30497_c0_g7_i4	#N/A	#N/A	.	.	.	.	.	.	.	.	.	.	.	.	.	.	.
TRINITY_DN30417_c0_g1	TRINITY_DN30417_c0_g1_i1	#N/A	#N/A	.	.	.	.	.	.	.	.	.	.	.	.	.	.	.
TRINITY_DN30417_c0_g2	TRINITY_DN30417_c0_g2_i1	#N/A	#N/A	.	.	.	.	.	.	.	.	.	.	.	.	.	.	.
TRINITY_DN30417_c0_g3	TRINITY_DN30417_c0_g3_i1	#N/A	#N/A	.	.	.	TRINITY_DN30417_c0_g3_i1|m.267	166-1074[-]	.	.	PF14392.1^zf-CCHC_4^Zinc knuckle^19-40^E:0.025`PF14392.1^zf-CCHC_4^Zinc knuckle^67-79^E:50	.	.	.	.	.	.	.
TRINITY_DN30417_c0_g4	TRINITY_DN30417_c0_g4_i1	#N/A	#N/A	.	.	.	.	.	.	.	.	.	.	.	.	.	.	.
TRINITY_DN30465_c0_g1	TRINITY_DN30465_c0_g1_i1	#N/A	Penaeus vannamei uncharacterized LOC113807921 (LOC113807921), mRNA	GLYR1_ANOGA^GLYR1_ANOGA^Q:1255-254,H:235-566^64.97%ID^E:1.41e-136^RecName: Full=Putative oxidoreductase GLYR1 homolog;^Eukaryota; Metazoa; Ecdysozoa; Arthropoda; Hexapoda; Insecta; Pterygota; Neoptera; Endopterygota; Diptera; Nematocera; Culicoidea; Culicidae; Anophelinae; Anopheles	.	.	TRINITY_DN30465_c0_g1_i1|m.269	251-1738[-]	GLYR1_ANOGA^GLYR1_ANOGA^Q:10-495,H:7-566^51.418%ID^E:0^RecName: Full=Putative oxidoreductase GLYR1 homolog;^Eukaryota; Metazoa; Ecdysozoa; Arthropoda; Hexapoda; Insecta; Pterygota; Neoptera; Endopterygota; Diptera; Nematocera; Culicoidea; Culicidae; Anophelinae; Anopheles	.	PF00855.12^PWWP^PWWP domain^10-92^E:1.4e-19`PF03446.10^NAD_binding_2^NAD binding domain of 6-phosphogluconate dehydrogenase^211-371^E:2e-34`PF03807.12^F420_oxidored^NADP oxidoreductase coenzyme F420-dependent^211-275^E:1.5e-06`PF14833.1^NAD_binding_11^NAD-binding of NADP-dependent 3-hydroxyisobutyrate dehydrogenase^373-490^E:3.1e-19	.	.	COG2084^Dehydrogenase	GO:0051287^molecular_function^NAD binding`GO:0004616^molecular_function^phosphogluconate dehydrogenase (decarboxylating) activity`GO:0006098^biological_process^pentose-phosphate shunt	GO:0004616^molecular_function^phosphogluconate dehydrogenase (decarboxylating) activity`GO:0006098^biological_process^pentose-phosphate shunt`GO:0055114^biological_process^oxidation-reduction process`GO:0051287^molecular_function^NAD binding	.	.
TRINITY_DN30441_c0_g1	TRINITY_DN30441_c0_g1_i1	PREDICTED: uncharacterized protein LOC107189657 [Dufourea novaeangliae]	Penaeus vannamei uncharacterized LOC113817296 (LOC113817296), mRNA	.	.	.	.	.	.	.	.	.	.	.	.	.	.	.
TRINITY_DN30441_c0_g1	TRINITY_DN30441_c0_g1_i2	#N/A	#N/A	.	.	.	.	.	.	.	.	.	.	.	.	.	.	.
TRINITY_DN30441_c1_g1	TRINITY_DN30441_c1_g1_i1	#N/A	#N/A	EST6_APIME^EST6_APIME^Q:1958-315,H:18-557^30.125%ID^E:2.25e-80^RecName: Full=Venom carboxylesterase-6;^Eukaryota; Metazoa; Ecdysozoa; Arthropoda; Hexapoda; Insecta; Pterygota; Neoptera; Endopterygota; Hymenoptera; Apocrita; Aculeata; Apoidea; Apidae; Apis	.	.	TRINITY_DN30441_c1_g1_i1|m.271	252-2075[-]	EST6_APIME^EST6_APIME^Q:25-587,H:3-557^30.397%ID^E:3.51e-87^RecName: Full=Venom carboxylesterase-6;^Eukaryota; Metazoa; Ecdysozoa; Arthropoda; Hexapoda; Insecta; Pterygota; Neoptera; Endopterygota; Hymenoptera; Apocrita; Aculeata; Apoidea; Apidae; Apis	.	PF00135.23^COesterase^Carboxylesterase family^29-555^E:1e-142`PF07859.8^Abhydrolase_3^alpha/beta hydrolase fold^154-272^E:1.3e-06	.	.	COG2272^Carboxylesterase	GO:0005576^cellular_component^extracellular region`GO:0052689^molecular_function^carboxylic ester hydrolase activity	GO:0016787^molecular_function^hydrolase activity`GO:0008152^biological_process^metabolic process	.	.
TRINITY_DN30441_c2_g1	TRINITY_DN30441_c2_g1_i1	#N/A	#N/A	ORCT_DROME^ORCT_DROME^Q:5317-3647,H:12-538^38.036%ID^E:3.25e-96^RecName: Full=Organic cation transporter protein;^Eukaryota; Metazoa; Ecdysozoa; Arthropoda; Hexapoda; Insecta; Pterygota; Neoptera; Endopterygota; Diptera; Brachycera; Muscomorpha; Ephydroidea; Drosophilidae; Drosophila; Sophophora	.	.	TRINITY_DN30441_c2_g1_i1|m.274	3635-5377[-]	ORCT_DROME^ORCT_DROME^Q:21-577,H:12-538^38.036%ID^E:8.25e-119^RecName: Full=Organic cation transporter protein;^Eukaryota; Metazoa; Ecdysozoa; Arthropoda; Hexapoda; Insecta; Pterygota; Neoptera; Endopterygota; Diptera; Brachycera; Muscomorpha; Ephydroidea; Drosophilidae; Drosophila; Sophophora	.	PF00083.19^Sugar_tr^Sugar (and other) transporter^145-538^E:3e-31`PF07690.11^MFS_1^Major Facilitator Superfamily^145-382^E:3.3e-16`PF07690.11^MFS_1^Major Facilitator Superfamily^401-530^E:8.8e-11	.	.	COG0477^major facilitator Superfamily	GO:0016021^cellular_component^integral component of membrane`GO:0022857^molecular_function^transmembrane transporter activity`GO:0006915^biological_process^apoptotic process`GO:0006811^biological_process^ion transport	GO:0022857^molecular_function^transmembrane transporter activity`GO:0055085^biological_process^transmembrane transport`GO:0016021^cellular_component^integral component of membrane	.	.
TRINITY_DN30441_c2_g1	TRINITY_DN30441_c2_g1_i2	#N/A	#N/A	ORCT_DROME^ORCT_DROME^Q:1244-54,H:12-390^38%ID^E:2.61e-63^RecName: Full=Organic cation transporter protein;^Eukaryota; Metazoa; Ecdysozoa; Arthropoda; Hexapoda; Insecta; Pterygota; Neoptera; Endopterygota; Diptera; Brachycera; Muscomorpha; Ephydroidea; Drosophilidae; Drosophila; Sophophora	.	.	TRINITY_DN30441_c2_g1_i2|m.277	51-1304[-]	ORCT_DROME^ORCT_DROME^Q:21-417,H:12-390^38%ID^E:6.82e-81^RecName: Full=Organic cation transporter protein;^Eukaryota; Metazoa; Ecdysozoa; Arthropoda; Hexapoda; Insecta; Pterygota; Neoptera; Endopterygota; Diptera; Brachycera; Muscomorpha; Ephydroidea; Drosophilidae; Drosophila; Sophophora	.	PF00083.19^Sugar_tr^Sugar (and other) transporter^145-306^E:6.4e-22`PF07690.11^MFS_1^Major Facilitator Superfamily^145-382^E:9.4e-18	.	.	COG0477^major facilitator Superfamily	GO:0016021^cellular_component^integral component of membrane`GO:0022857^molecular_function^transmembrane transporter activity`GO:0006915^biological_process^apoptotic process`GO:0006811^biological_process^ion transport	GO:0022857^molecular_function^transmembrane transporter activity`GO:0055085^biological_process^transmembrane transport`GO:0016021^cellular_component^integral component of membrane	.	.
TRINITY_DN30428_c0_g1	TRINITY_DN30428_c0_g1_i1	#N/A	#N/A	GLPK_DESVV^GLPK_DESVV^Q:1460-1173,H:400-494^40.625%ID^E:4.24e-13^RecName: Full=Glycerol kinase {ECO:0000255|HAMAP-Rule:MF_00186};^Bacteria; Proteobacteria; Deltaproteobacteria; Desulfovibrionales; Desulfovibrionaceae; Desulfovibrio	.	.	TRINITY_DN30428_c0_g1_i1|m.279	912-1469[-]	GLPK_DESVV^GLPK_DESVV^Q:4-99,H:400-494^43.299%ID^E:1.24e-18^RecName: Full=Glycerol kinase {ECO:0000255|HAMAP-Rule:MF_00186};^Bacteria; Proteobacteria; Deltaproteobacteria; Desulfovibrionales; Desulfovibrionaceae; Desulfovibrio	.	PF02782.11^FGGY_C^FGGY family of carbohydrate kinases, C-terminal domain^8-52^E:5e-10	.	.	COG0554^Key enzyme in the regulation of glycerol uptake and metabolism (By similarity)	GO:0005524^molecular_function^ATP binding`GO:0004370^molecular_function^glycerol kinase activity`GO:0019563^biological_process^glycerol catabolic process`GO:0006071^biological_process^glycerol metabolic process`GO:0006072^biological_process^glycerol-3-phosphate metabolic process	GO:0016773^molecular_function^phosphotransferase activity, alcohol group as acceptor`GO:0005975^biological_process^carbohydrate metabolic process	.	.
TRINITY_DN30428_c0_g1	TRINITY_DN30428_c0_g1_i2	#N/A	#N/A	GLPK5_XENLA^GLPK5_XENLA^Q:1331-57,H:4-428^45.176%ID^E:7.46e-147^RecName: Full=Putative glycerol kinase 5;^Eukaryota; Metazoa; Chordata; Craniata; Vertebrata; Euteleostomi; Amphibia; Batrachia; Anura; Pipoidea; Pipidae; Xenopodinae; Xenopus; Xenopus	.	.	TRINITY_DN30428_c0_g1_i2|m.280	15-1367[-]	GLPK5_XENLA^GLPK5_XENLA^Q:13-437,H:4-428^45.176%ID^E:2.87e-147^RecName: Full=Putative glycerol kinase 5;^Eukaryota; Metazoa; Chordata; Craniata; Vertebrata; Euteleostomi; Amphibia; Batrachia; Anura; Pipoidea; Pipidae; Xenopodinae; Xenopus; Xenopus	.	PF00370.16^FGGY_N^FGGY family of carbohydrate kinases, N-terminal domain^21-282^E:3.4e-39`PF02782.11^FGGY_C^FGGY family of carbohydrate kinases, C-terminal domain^292-436^E:7.8e-22	.	.	.	GO:0005524^molecular_function^ATP binding`GO:0004370^molecular_function^glycerol kinase activity`GO:0019563^biological_process^glycerol catabolic process	GO:0016773^molecular_function^phosphotransferase activity, alcohol group as acceptor`GO:0005975^biological_process^carbohydrate metabolic process	.	.
TRINITY_DN30428_c0_g1	TRINITY_DN30428_c0_g1_i3	#N/A	#N/A	GLPK5_DANRE^GLPK5_DANRE^Q:2693-1164,H:1-509^44.466%ID^E:2.22e-160^RecName: Full=Putative glycerol kinase 5;^Eukaryota; Metazoa; Chordata; Craniata; Vertebrata; Euteleostomi; Actinopterygii; Neopterygii; Teleostei; Ostariophysi; Cypriniformes; Cyprinidae; Danio	.	.	TRINITY_DN30428_c0_g1_i3|m.283	912-2771[-]	GLPK5_DANRE^GLPK5_DANRE^Q:27-536,H:1-509^44.466%ID^E:2.77e-166^RecName: Full=Putative glycerol kinase 5;^Eukaryota; Metazoa; Chordata; Craniata; Vertebrata; Euteleostomi; Actinopterygii; Neopterygii; Teleostei; Ostariophysi; Cypriniformes; Cyprinidae; Danio	.	PF00370.16^FGGY_N^FGGY family of carbohydrate kinases, N-terminal domain^21-282^E:7.6e-39`PF02782.11^FGGY_C^FGGY family of carbohydrate kinases, C-terminal domain^292-486^E:9.5e-36	.	.	COG0554^Key enzyme in the regulation of glycerol uptake and metabolism (By similarity)	GO:0005524^molecular_function^ATP binding`GO:0004370^molecular_function^glycerol kinase activity`GO:0019563^biological_process^glycerol catabolic process	GO:0016773^molecular_function^phosphotransferase activity, alcohol group as acceptor`GO:0005975^biological_process^carbohydrate metabolic process	.	.
TRINITY_DN30428_c0_g1	TRINITY_DN30428_c0_g1_i4	#N/A	#N/A	GLPK5_XENLA^GLPK5_XENLA^Q:1331-57,H:4-428^45.176%ID^E:1.07e-146^RecName: Full=Putative glycerol kinase 5;^Eukaryota; Metazoa; Chordata; Craniata; Vertebrata; Euteleostomi; Amphibia; Batrachia; Anura; Pipoidea; Pipidae; Xenopodinae; Xenopus; Xenopus	.	.	TRINITY_DN30428_c0_g1_i4|m.286	15-1367[-]	GLPK5_XENLA^GLPK5_XENLA^Q:13-437,H:4-428^45.176%ID^E:2.87e-147^RecName: Full=Putative glycerol kinase 5;^Eukaryota; Metazoa; Chordata; Craniata; Vertebrata; Euteleostomi; Amphibia; Batrachia; Anura; Pipoidea; Pipidae; Xenopodinae; Xenopus; Xenopus	.	PF00370.16^FGGY_N^FGGY family of carbohydrate kinases, N-terminal domain^21-282^E:3.4e-39`PF02782.11^FGGY_C^FGGY family of carbohydrate kinases, C-terminal domain^292-436^E:7.8e-22	.	.	.	GO:0005524^molecular_function^ATP binding`GO:0004370^molecular_function^glycerol kinase activity`GO:0019563^biological_process^glycerol catabolic process	GO:0016773^molecular_function^phosphotransferase activity, alcohol group as acceptor`GO:0005975^biological_process^carbohydrate metabolic process	.	.
TRINITY_DN30428_c0_g1	TRINITY_DN30428_c0_g1_i5	#N/A	#N/A	GLPK5_DANRE^GLPK5_DANRE^Q:2693-1164,H:1-509^44.466%ID^E:1.85e-160^RecName: Full=Putative glycerol kinase 5;^Eukaryota; Metazoa; Chordata; Craniata; Vertebrata; Euteleostomi; Actinopterygii; Neopterygii; Teleostei; Ostariophysi; Cypriniformes; Cyprinidae; Danio	.	.	TRINITY_DN30428_c0_g1_i5|m.289	912-2771[-]	GLPK5_DANRE^GLPK5_DANRE^Q:27-536,H:1-509^44.466%ID^E:2.77e-166^RecName: Full=Putative glycerol kinase 5;^Eukaryota; Metazoa; Chordata; Craniata; Vertebrata; Euteleostomi; Actinopterygii; Neopterygii; Teleostei; Ostariophysi; Cypriniformes; Cyprinidae; Danio	.	PF00370.16^FGGY_N^FGGY family of carbohydrate kinases, N-terminal domain^21-282^E:7.6e-39`PF02782.11^FGGY_C^FGGY family of carbohydrate kinases, C-terminal domain^292-486^E:9.5e-36	.	.	COG0554^Key enzyme in the regulation of glycerol uptake and metabolism (By similarity)	GO:0005524^molecular_function^ATP binding`GO:0004370^molecular_function^glycerol kinase activity`GO:0019563^biological_process^glycerol catabolic process	GO:0016773^molecular_function^phosphotransferase activity, alcohol group as acceptor`GO:0005975^biological_process^carbohydrate metabolic process	.	.
TRINITY_DN30467_c0_g1	TRINITY_DN30467_c0_g1_i1	#N/A	Penaeus vannamei zinc finger protein 513-like (LOC113829555), mRNA	IP3KB_RAT^IP3KB_RAT^Q:1707-799,H:630-930^56.579%ID^E:5.79e-107^RecName: Full=Inositol-trisphosphate 3-kinase B;^Eukaryota; Metazoa; Chordata; Craniata; Vertebrata; Euteleostomi; Mammalia; Eutheria; Euarchontoglires; Glires; Rodentia; Sciurognathi; Muroidea; Muridae; Murinae; Rattus	.	.	TRINITY_DN30467_c0_g1_i1|m.292	643-3498[-]	IP3KB_RAT^IP3KB_RAT^Q:598-895,H:630-925^57.525%ID^E:1.33e-110^RecName: Full=Inositol-trisphosphate 3-kinase B;^Eukaryota; Metazoa; Chordata; Craniata; Vertebrata; Euteleostomi; Mammalia; Eutheria; Euarchontoglires; Glires; Rodentia; Sciurognathi; Muroidea; Muridae; Murinae; Rattus	.	PF03770.11^IPK^Inositol polyphosphate kinase^685-894^E:3.8e-39	.	.	.	GO:0005524^molecular_function^ATP binding`GO:0008440^molecular_function^inositol-1,4,5-trisphosphate 3-kinase activity	GO:0008440^molecular_function^inositol-1,4,5-trisphosphate 3-kinase activity	.	.
TRINITY_DN30467_c0_g1	TRINITY_DN30467_c0_g1_i2	#N/A	#N/A	IP3KB_RAT^IP3KB_RAT^Q:1692-799,H:635-930^56.856%ID^E:1.69e-110^RecName: Full=Inositol-trisphosphate 3-kinase B;^Eukaryota; Metazoa; Chordata; Craniata; Vertebrata; Euteleostomi; Mammalia; Eutheria; Euarchontoglires; Glires; Rodentia; Sciurognathi; Muroidea; Muridae; Murinae; Rattus	.	.	TRINITY_DN30467_c0_g1_i2|m.297	643-1770[-]	IP3KB_RAT^IP3KB_RAT^Q:27-324,H:635-930^56.856%ID^E:9.27e-116^RecName: Full=Inositol-trisphosphate 3-kinase B;^Eukaryota; Metazoa; Chordata; Craniata; Vertebrata; Euteleostomi; Mammalia; Eutheria; Euarchontoglires; Glires; Rodentia; Sciurognathi; Muroidea; Muridae; Murinae; Rattus	.	PF03770.11^IPK^Inositol polyphosphate kinase^109-318^E:5.5e-40	.	.	.	GO:0005524^molecular_function^ATP binding`GO:0008440^molecular_function^inositol-1,4,5-trisphosphate 3-kinase activity	GO:0008440^molecular_function^inositol-1,4,5-trisphosphate 3-kinase activity	.	.
TRINITY_DN30467_c0_g1	TRINITY_DN30467_c0_g1_i3	#N/A	#N/A	IP3KB_RAT^IP3KB_RAT^Q:1692-799,H:635-930^56.856%ID^E:4.97e-109^RecName: Full=Inositol-trisphosphate 3-kinase B;^Eukaryota; Metazoa; Chordata; Craniata; Vertebrata; Euteleostomi; Mammalia; Eutheria; Euarchontoglires; Glires; Rodentia; Sciurognathi; Muroidea; Muridae; Murinae; Rattus	.	.	TRINITY_DN30467_c0_g1_i3|m.300	643-1986[-]	IP3KB_RAT^IP3KB_RAT^Q:99-396,H:635-930^56.856%ID^E:4.28e-115^RecName: Full=Inositol-trisphosphate 3-kinase B;^Eukaryota; Metazoa; Chordata; Craniata; Vertebrata; Euteleostomi; Mammalia; Eutheria; Euarchontoglires; Glires; Rodentia; Sciurognathi; Muroidea; Muridae; Murinae; Rattus	.	PF03770.11^IPK^Inositol polyphosphate kinase^181-390^E:8.6e-40	.	.	.	GO:0005524^molecular_function^ATP binding`GO:0008440^molecular_function^inositol-1,4,5-trisphosphate 3-kinase activity	GO:0008440^molecular_function^inositol-1,4,5-trisphosphate 3-kinase activity	.	.
TRINITY_DN30467_c0_g2	TRINITY_DN30467_c0_g2_i1	#N/A	Penaeus vannamei zinc finger protein 513-like (LOC113829555), mRNA	.	.	.	.	.	.	.	.	.	.	.	.	.	.	.
TRINITY_DN30467_c0_g3	TRINITY_DN30467_c0_g3_i1	#N/A	Penaeus vannamei zinc finger protein 513-like (LOC113829555), mRNA	.	.	.	.	.	.	.	.	.	.	.	.	.	.	.
TRINITY_DN30467_c0_g4	TRINITY_DN30467_c0_g4_i1	#N/A	Penaeus vannamei zinc finger protein 513-like (LOC113829555), mRNA	.	.	.	.	.	.	.	.	.	.	.	.	.	.	.
TRINITY_DN30467_c0_g5	TRINITY_DN30467_c0_g5_i1	#N/A	#N/A	.	.	.	.	.	.	.	.	.	.	.	.	.	.	.
TRINITY_DN30499_c0_g1	TRINITY_DN30499_c0_g1_i1	#N/A	#N/A	.	.	.	.	.	.	.	.	.	.	.	.	.	.	.
TRINITY_DN30499_c0_g2	TRINITY_DN30499_c0_g2_i1	#N/A	#N/A	.	.	.	TRINITY_DN30499_c0_g2_i1|m.305	447-815[-]	.	.	.	.	.	.	.	.	.	.
TRINITY_DN30499_c0_g2	TRINITY_DN30499_c0_g2_i2	#N/A	#N/A	.	.	.	TRINITY_DN30499_c0_g2_i2|m.308	447-1169[-]	.	.	PF13895.1^Ig_2^Immunoglobulin domain^24-106^E:0.00011	.	.	.	.	.	.	.
TRINITY_DN30499_c0_g2	TRINITY_DN30499_c0_g2_i2	#N/A	#N/A	.	.	.	TRINITY_DN30499_c0_g2_i2|m.307	1437-2387[-]	.	.	.	.	.	.	.	.	.	.
TRINITY_DN30499_c0_g2	TRINITY_DN30499_c0_g2_i2	#N/A	#N/A	.	.	.	TRINITY_DN30499_c0_g2_i2|m.310	1921-2349[+]	.	.	.	.	.	.	.	.	.	.
TRINITY_DN30499_c0_g2	TRINITY_DN30499_c0_g2_i3	#N/A	#N/A	.	.	.	.	.	.	.	.	.	.	.	.	.	.	.
TRINITY_DN30499_c0_g3	TRINITY_DN30499_c0_g3_i1	#N/A	#N/A	OBSCN_MOUSE^OBSCN_MOUSE^Q:1623-532,H:1828-2152^24.397%ID^E:5.61e-12^RecName: Full=Obscurin;^Eukaryota; Metazoa; Chordata; Craniata; Vertebrata; Euteleostomi; Mammalia; Eutheria; Euarchontoglires; Glires; Rodentia; Sciurognathi; Muroidea; Muridae; Murinae; Mus; Mus	.	.	TRINITY_DN30499_c0_g3_i1|m.317	1-492[+]	.	.	.	.	.	.	.	.	.	.
TRINITY_DN30499_c0_g3	TRINITY_DN30499_c0_g3_i1	#N/A	#N/A	OBSCN_MOUSE^OBSCN_MOUSE^Q:1623-532,H:1828-2152^24.397%ID^E:5.61e-12^RecName: Full=Obscurin;^Eukaryota; Metazoa; Chordata; Craniata; Vertebrata; Euteleostomi; Mammalia; Eutheria; Euarchontoglires; Glires; Rodentia; Sciurognathi; Muroidea; Muridae; Murinae; Mus; Mus	.	.	TRINITY_DN30499_c0_g3_i1|m.316	85-1812[-]	OBSCN_MOUSE^OBSCN_MOUSE^Q:64-427,H:1828-2152^24.397%ID^E:6.22e-12^RecName: Full=Obscurin;^Eukaryota; Metazoa; Chordata; Craniata; Vertebrata; Euteleostomi; Mammalia; Eutheria; Euarchontoglires; Glires; Rodentia; Sciurognathi; Muroidea; Muridae; Murinae; Mus; Mus	.	PF13895.1^Ig_2^Immunoglobulin domain^14-92^E:0.0004`PF13895.1^Ig_2^Immunoglobulin domain^126-217^E:4.6e-07`PF13927.1^Ig_3^Immunoglobulin domain^134-204^E:0.015`PF07679.11^I-set^Immunoglobulin I-set domain^227-303^E:3.5e-06`PF07686.12^V-set^Immunoglobulin V-set domain^227-306^E:2.4e-05`PF13895.1^Ig_2^Immunoglobulin domain^230-309^E:0.51`PF07679.11^I-set^Immunoglobulin I-set domain^326-405^E:1.3e-0…	.	.	.	GO:0031430^cellular_component^M band`GO:0005524^molecular_function^ATP binding`GO:0004674^molecular_function^protein serine/threonine kinase activity`GO:0005089^molecular_function^Rho guanyl-nucleotide exchange factor activity`GO:0030154^biological_process^cell differentiation`GO:0007275^biological_process^multicellular organismal development	.	.	.
TRINITY_DN30499_c0_g2	TRINITY_DN30499_c0_g2_i4	#N/A	#N/A	.	.	.	TRINITY_DN30499_c0_g2_i4|m.319	447-815[-]	.	.	.	.	.	.	.	.	.	.
TRINITY_DN30499_c0_g2	TRINITY_DN30499_c0_g2_i5	#N/A	#N/A	.	.	.	TRINITY_DN30499_c0_g2_i5|m.324	1592-2020[+]	.	.	.	.	.	.	.	.	.	.
TRINITY_DN30499_c0_g2	TRINITY_DN30499_c0_g2_i5	#N/A	#N/A	.	.	.	TRINITY_DN30499_c0_g2_i5|m.322	1-840[-]	.	.	PF13895.1^Ig_2^Immunoglobulin domain^24-106^E:0.00015`PF13895.1^Ig_2^Immunoglobulin domain^138-232^E:0.24	.	.	.	.	.	.	.
TRINITY_DN30499_c0_g2	TRINITY_DN30499_c0_g2_i5	#N/A	#N/A	.	.	.	TRINITY_DN30499_c0_g2_i5|m.321	1108-2058[-]	.	.	.	.	.	.	.	.	.	.
TRINITY_DN30499_c0_g2	TRINITY_DN30499_c0_g2_i6	#N/A	#N/A	.	.	.	TRINITY_DN30499_c0_g2_i6|m.329	1149-1577[+]	.	.	.	.	.	.	.	.	.	.
TRINITY_DN30499_c0_g2	TRINITY_DN30499_c0_g2_i6	#N/A	#N/A	.	.	.	TRINITY_DN30499_c0_g2_i6|m.327	2-1615[-]	.	.	PF13895.1^Ig_2^Immunoglobulin domain^324-406^E:0.00048	.	.	.	.	.	.	.
TRINITY_DN30499_c0_g2	TRINITY_DN30499_c0_g2_i7	#N/A	#N/A	.	.	.	TRINITY_DN30499_c0_g2_i7|m.334	1274-1702[+]	.	.	.	.	.	.	.	.	.	.
TRINITY_DN30499_c0_g2	TRINITY_DN30499_c0_g2_i7	#N/A	#N/A	.	.	.	TRINITY_DN30499_c0_g2_i7|m.332	1-1740[-]	.	.	PF13895.1^Ig_2^Immunoglobulin domain^324-406^E:0.00054	.	.	.	.	.	.	.
TRINITY_DN30499_c0_g2	TRINITY_DN30499_c0_g2_i8	#N/A	#N/A	.	.	.	TRINITY_DN30499_c0_g2_i8|m.338	1105-1533[+]	.	.	.	.	.	.	.	.	.	.
TRINITY_DN30499_c0_g2	TRINITY_DN30499_c0_g2_i8	#N/A	#N/A	.	.	.	TRINITY_DN30499_c0_g2_i8|m.337	621-1571[-]	.	.	.	.	.	.	.	.	.	.
TRINITY_DN30499_c0_g2	TRINITY_DN30499_c0_g2_i9	#N/A	#N/A	.	.	.	TRINITY_DN30499_c0_g2_i9|m.342	2-715[-]	.	.	PF13895.1^Ig_2^Immunoglobulin domain^24-106^E:0.0001	.	.	.	.	.	.	.
TRINITY_DN30499_c0_g2	TRINITY_DN30499_c0_g2_i9	#N/A	#N/A	.	.	.	TRINITY_DN30499_c0_g2_i9|m.344	1467-1895[+]	.	.	.	.	.	.	.	.	.	.
TRINITY_DN30499_c0_g2	TRINITY_DN30499_c0_g2_i9	#N/A	#N/A	.	.	.	TRINITY_DN30499_c0_g2_i9|m.341	983-1933[-]	.	.	.	.	.	.	.	.	.	.
TRINITY_DN30499_c0_g2	TRINITY_DN30499_c0_g2_i10	#N/A	#N/A	.	.	.	.	.	.	.	.	.	.	.	.	.	.	.
TRINITY_DN30499_c0_g2	TRINITY_DN30499_c0_g2_i11	#N/A	#N/A	.	.	.	TRINITY_DN30499_c0_g2_i11|m.349	177-1253[-]	.	.	.	.	.	.	.	.	.	.
TRINITY_DN30499_c0_g2	TRINITY_DN30499_c0_g2_i11	#N/A	#N/A	.	.	.	TRINITY_DN30499_c0_g2_i11|m.350	787-1215[+]	.	.	.	.	.	.	.	.	.	.
TRINITY_DN30499_c0_g3	TRINITY_DN30499_c0_g3_i2	#N/A	#N/A	.	.	.	TRINITY_DN30499_c0_g3_i2|m.353	3-476[-]	.	.	PF13895.1^Ig_2^Immunoglobulin domain^14-92^E:1.9e-05`PF13927.1^Ig_3^Immunoglobulin domain^22-92^E:0.0034	.	.	.	.	.	.	.
TRINITY_DN30499_c0_g2	TRINITY_DN30499_c0_g2_i12	#N/A	#N/A	.	.	.	TRINITY_DN30499_c0_g2_i12|m.356	1603-2031[+]	.	.	.	.	.	.	.	.	.	.
TRINITY_DN30499_c0_g2	TRINITY_DN30499_c0_g2_i12	#N/A	#N/A	.	.	.	TRINITY_DN30499_c0_g2_i12|m.354	447-2069[-]	.	.	PF13895.1^Ig_2^Immunoglobulin domain^324-406^E:0.00049	.	.	.	.	.	.	.
TRINITY_DN30499_c0_g2	TRINITY_DN30499_c0_g2_i13	#N/A	#N/A	.	.	.	TRINITY_DN30499_c0_g2_i13|m.360	1-486[-]	.	.	PF13895.1^Ig_2^Immunoglobulin domain^19-115^E:0.063`PF07679.11^I-set^Immunoglobulin I-set domain^25-115^E:1.2e-05	.	.	.	.	.	.	.
TRINITY_DN30499_c0_g2	TRINITY_DN30499_c0_g2_i14	#N/A	#N/A	.	.	.	TRINITY_DN30499_c0_g2_i14|m.362	1-486[-]	.	.	PF13895.1^Ig_2^Immunoglobulin domain^19-115^E:0.063`PF07679.11^I-set^Immunoglobulin I-set domain^25-115^E:1.2e-05	.	.	.	.	.	.	.
TRINITY_DN30482_c0_g1	TRINITY_DN30482_c0_g1_i1	#N/A	#N/A	.	.	.	.	.	.	.	.	.	.	.	.	.	.	.
TRINITY_DN30490_c0_g1	TRINITY_DN30490_c0_g1_i1	#N/A	#N/A	MET7A_HUMAN^MET7A_HUMAN^Q:1211-510,H:25-244^35.897%ID^E:5.65e-41^RecName: Full=Methyltransferase-like protein 7A;^Eukaryota; Metazoa; Chordata; Craniata; Vertebrata; Euteleostomi; Mammalia; Eutheria; Euarchontoglires; Primates; Haplorrhini; Catarrhini; Hominidae; Homo	.	.	TRINITY_DN30490_c0_g1_i1|m.365	507-1331[-]	MET7A_HUMAN^MET7A_HUMAN^Q:41-274,H:25-244^35.897%ID^E:6.63e-43^RecName: Full=Methyltransferase-like protein 7A;^Eukaryota; Metazoa; Chordata; Craniata; Vertebrata; Euteleostomi; Mammalia; Eutheria; Euarchontoglires; Primates; Haplorrhini; Catarrhini; Hominidae; Homo	.	PF13489.1^Methyltransf_23^Methyltransferase domain^87-204^E:1.1e-11`PF13847.1^Methyltransf_31^Methyltransferase domain^92-203^E:2.8e-07`PF08241.7^Methyltransf_11^Methyltransferase domain^97-194^E:6e-14`PF08242.7^Methyltransf_12^Methyltransferase domain^97-192^E:1.2e-10`PF01209.13^Ubie_methyltran^ubiE/COQ5 methyltransferase family^144-212^E:1.6e-05	.	.	COG0500^methyltransferase	GO:0005783^cellular_component^endoplasmic reticulum`GO:0070062^cellular_component^extracellular vesicular exosome`GO:0005811^cellular_component^lipid particle`GO:0016020^cellular_component^membrane`GO:0008168^molecular_function^methyltransferase activity	GO:0008168^molecular_function^methyltransferase activity`GO:0008152^biological_process^metabolic process	.	.
TRINITY_DN30453_c0_g1	TRINITY_DN30453_c0_g1_i1	#N/A	#N/A	STAU_DROME^STAU_DROME^Q:741-526,H:953-1024^43.056%ID^E:3.68e-15^RecName: Full=Maternal effect protein staufen;^Eukaryota; Metazoa; Ecdysozoa; Arthropoda; Hexapoda; Insecta; Pterygota; Neoptera; Endopterygota; Diptera; Brachycera; Muscomorpha; Ephydroidea; Drosophilidae; Drosophila; Sophophora	.	.	TRINITY_DN30453_c0_g1_i1|m.366	505-876[-]	STAU_DROME^STAU_DROME^Q:42-117,H:949-1024^42.105%ID^E:1.98e-17^RecName: Full=Maternal effect protein staufen;^Eukaryota; Metazoa; Ecdysozoa; Arthropoda; Hexapoda; Insecta; Pterygota; Neoptera; Endopterygota; Diptera; Brachycera; Muscomorpha; Ephydroidea; Drosophilidae; Drosophila; Sophophora	.	.	.	.	.	GO:0045179^cellular_component^apical cortex`GO:0045177^cellular_component^apical part of cell`GO:0016324^cellular_component^apical plasma membrane`GO:0045180^cellular_component^basal cortex`GO:0009925^cellular_component^basal plasma membrane`GO:0005938^cellular_component^cell cortex`GO:0005737^cellular_component^cytoplasm`GO:0000932^cellular_component^cytoplasmic mRNA processing body`GO:0060293^c…	.	.	.
TRINITY_DN30453_c1_g1	TRINITY_DN30453_c1_g1_i1	#N/A	#N/A	USP9X_HUMAN^USP9X_HUMAN^Q:3997-215,H:1192-2474^60.742%ID^E:0^RecName: Full=Probable ubiquitin carboxyl-terminal hydrolase FAF-X;^Eukaryota; Metazoa; Chordata; Craniata; Vertebrata; Euteleostomi; Mammalia; Eutheria; Euarchontoglires; Primates; Haplorrhini; Catarrhini; Hominidae; Homo	.	.	TRINITY_DN30453_c1_g1_i1|m.367	2-7522[-]	USP9X_HUMAN^USP9X_HUMAN^Q:13-2507,H:41-2570^61.626%ID^E:0^RecName: Full=Probable ubiquitin carboxyl-terminal hydrolase FAF-X;^Eukaryota; Metazoa; Chordata; Craniata; Vertebrata; Euteleostomi; Mammalia; Eutheria; Euarchontoglires; Primates; Haplorrhini; Catarrhini; Hominidae; Homo	.	PF00443.24^UCH^Ubiquitin carboxyl-terminal hydrolase^1538-1915^E:4e-60`PF13423.1^UCH_1^Ubiquitin carboxyl-terminal hydrolase^1538-1864^E:3.7e-21	.	.	COG5077^ubiquitin carboxyl-terminal hydrolase	GO:0045177^cellular_component^apical part of cell`GO:0005737^cellular_component^cytoplasm`GO:0005829^cellular_component^cytosol`GO:0030426^cellular_component^growth cone`GO:0016020^cellular_component^membrane`GO:0070410^molecular_function^co-SMAD binding`GO:0004197^molecular_function^cysteine-type endopeptidase activity`GO:0008234^molecular_function^cysteine-type peptidase activity`GO:0004221^mol…	GO:0036459^molecular_function^ubiquitinyl hydrolase activity`GO:0006511^biological_process^ubiquitin-dependent protein catabolic process	.	.
TRINITY_DN30453_c1_g1	TRINITY_DN30453_c1_g1_i2	#N/A	#N/A	USP9X_HUMAN^USP9X_HUMAN^Q:4030-215,H:1192-2474^60.23%ID^E:0^RecName: Full=Probable ubiquitin carboxyl-terminal hydrolase FAF-X;^Eukaryota; Metazoa; Chordata; Craniata; Vertebrata; Euteleostomi; Mammalia; Eutheria; Euarchontoglires; Primates; Haplorrhini; Catarrhini; Hominidae; Homo	.	.	TRINITY_DN30453_c1_g1_i2|m.369	2-7555[-]	USP9X_HUMAN^USP9X_HUMAN^Q:13-2518,H:41-2570^61.362%ID^E:0^RecName: Full=Probable ubiquitin carboxyl-terminal hydrolase FAF-X;^Eukaryota; Metazoa; Chordata; Craniata; Vertebrata; Euteleostomi; Mammalia; Eutheria; Euarchontoglires; Primates; Haplorrhini; Catarrhini; Hominidae; Homo	.	PF00443.24^UCH^Ubiquitin carboxyl-terminal hydrolase^1549-1926^E:4e-60`PF13423.1^UCH_1^Ubiquitin carboxyl-terminal hydrolase^1549-1875^E:3.7e-21	.	.	COG5077^ubiquitin carboxyl-terminal hydrolase	GO:0045177^cellular_component^apical part of cell`GO:0005737^cellular_component^cytoplasm`GO:0005829^cellular_component^cytosol`GO:0030426^cellular_component^growth cone`GO:0016020^cellular_component^membrane`GO:0070410^molecular_function^co-SMAD binding`GO:0004197^molecular_function^cysteine-type endopeptidase activity`GO:0008234^molecular_function^cysteine-type peptidase activity`GO:0004221^mol…	GO:0036459^molecular_function^ubiquitinyl hydrolase activity`GO:0006511^biological_process^ubiquitin-dependent protein catabolic process	.	.
TRINITY_DN30430_c0_g1	TRINITY_DN30430_c0_g1_i1	#N/A	#N/A	.	.	.	.	.	.	.	.	.	.	.	.	.	.	.
TRINITY_DN30430_c0_g2	TRINITY_DN30430_c0_g2_i1	#N/A	#N/A	.	.	.	.	.	.	.	.	.	.	.	.	.	.	.
TRINITY_DN30430_c0_g3	TRINITY_DN30430_c0_g3_i1	#N/A	#N/A	.	.	.	.	.	.	.	.	.	.	.	.	.	.	.
TRINITY_DN30430_c0_g4	TRINITY_DN30430_c0_g4_i1	#N/A	#N/A	.	.	.	.	.	.	.	.	.	.	.	.	.	.	.
TRINITY_DN30430_c0_g5	TRINITY_DN30430_c0_g5_i1	#N/A	#N/A	.	.	.	.	.	.	.	.	.	.	.	.	.	.	.
TRINITY_DN30430_c0_g6	TRINITY_DN30430_c0_g6_i1	#N/A	#N/A	.	.	.	.	.	.	.	.	.	.	.	.	.	.	.
TRINITY_DN30430_c0_g7	TRINITY_DN30430_c0_g7_i1	#N/A	#N/A	.	.	.	.	.	.	.	.	.	.	.	.	.	.	.
TRINITY_DN30430_c0_g8	TRINITY_DN30430_c0_g8_i1	#N/A	#N/A	.	.	.	.	.	.	.	.	.	.	.	.	.	.	.
TRINITY_DN30430_c0_g9	TRINITY_DN30430_c0_g9_i1	#N/A	#N/A	.	.	.	.	.	.	.	.	.	.	.	.	.	.	.
TRINITY_DN30430_c0_g9	TRINITY_DN30430_c0_g9_i2	#N/A	#N/A	.	.	.	.	.	.	.	.	.	.	.	.	.	.	.
TRINITY_DN30436_c0_g1	TRINITY_DN30436_c0_g1_i1	#N/A	#N/A	.	.	.	.	.	.	.	.	.	.	.	.	.	.	.
TRINITY_DN30436_c0_g2	TRINITY_DN30436_c0_g2_i1	#N/A	#N/A	.	.	.	.	.	.	.	.	.	.	.	.	.	.	.
TRINITY_DN30491_c0_g1	TRINITY_DN30491_c0_g1_i1	#N/A	#N/A	COA5_XENTR^COA5_XENTR^Q:657-415,H:3-75^60.494%ID^E:6.41e-23^RecName: Full=Cytochrome c oxidase assembly factor 5;^Eukaryota; Metazoa; Chordata; Craniata; Vertebrata; Euteleostomi; Amphibia; Batrachia; Anura; Pipoidea; Pipidae; Xenopodinae; Xenopus; Silurana	.	.	.	.	.	.	.	.	.	.	.	.	.	.
TRINITY_DN30422_c0_g1	TRINITY_DN30422_c0_g1_i1	#N/A	Penaeus vannamei E3 UFM1-protein ligase 1-like (LOC113819467), mRNA	ADK1_ARATH^ADK1_ARATH^Q:1276-275,H:7-338^58.383%ID^E:1.94e-140^RecName: Full=Adenosine kinase 1;^Eukaryota; Viridiplantae; Streptophyta; Embryophyta; Tracheophyta; Spermatophyta; Magnoliophyta; eudicotyledons; Gunneridae; Pentapetalae; rosids; malvids; Brassicales; Brassicaceae; Camelineae; Arabidopsis	.	.	TRINITY_DN30422_c0_g1_i1|m.371	251-1393[-]	ADK1_ARATH^ADK1_ARATH^Q:40-373,H:7-338^58.383%ID^E:9.98e-142^RecName: Full=Adenosine kinase 1;^Eukaryota; Viridiplantae; Streptophyta; Embryophyta; Tracheophyta; Spermatophyta; Magnoliophyta; eudicotyledons; Gunneridae; Pentapetalae; rosids; malvids; Brassicales; Brassicaceae; Camelineae; Arabidopsis	.	PF00294.19^PfkB^pfkB family carbohydrate kinase^65-373^E:2.9e-70	.	.	COG0524^pfkb domain protein	GO:0048046^cellular_component^apoplast`GO:0009507^cellular_component^chloroplast`GO:0005829^cellular_component^cytosol`GO:0016020^cellular_component^membrane`GO:0005886^cellular_component^plasma membrane`GO:0009506^cellular_component^plasmodesma`GO:0004001^molecular_function^adenosine kinase activity`GO:0005524^molecular_function^ATP binding`GO:0005507^molecular_function^copper ion binding`GO:001…	.	.	.
TRINITY_DN30478_c0_g1	TRINITY_DN30478_c0_g1_i1	#N/A	#N/A	SMRC2_HUMAN^SMRC2_HUMAN^Q:3418-1253,H:1-743^56.481%ID^E:0^RecName: Full=SWI/SNF complex subunit SMARCC2;^Eukaryota; Metazoa; Chordata; Craniata; Vertebrata; Euteleostomi; Mammalia; Eutheria; Euarchontoglires; Primates; Haplorrhini; Catarrhini; Hominidae; Homo	.	.	TRINITY_DN30478_c0_g1_i1|m.373	611-3460[-]	SMRC2_HUMAN^SMRC2_HUMAN^Q:15-923,H:1-947^56.445%ID^E:0^RecName: Full=SWI/SNF complex subunit SMARCC2;^Eukaryota; Metazoa; Chordata; Craniata; Vertebrata; Euteleostomi; Mammalia; Eutheria; Euarchontoglires; Primates; Haplorrhini; Catarrhini; Hominidae; Homo	.	PF04433.12^SWIRM^SWIRM domain^408-494^E:5.5e-34`PF00249.26^Myb_DNA-binding^Myb-like DNA-binding domain^585-626^E:9.4e-08`PF13921.1^Myb_DNA-bind_6^Myb-like DNA-binding domain^586-627^E:2.5e-05	.	.	COG5259^SWI SNF related, matrix associated, actin dependent regulator of chromatin, subfamily c, member	GO:0071565^cellular_component^nBAF complex`GO:0071564^cellular_component^npBAF complex`GO:0000790^cellular_component^nuclear chromatin`GO:0005634^cellular_component^nucleus`GO:0043234^cellular_component^protein complex`GO:0016514^cellular_component^SWI/SNF complex`GO:0003682^molecular_function^chromatin binding`GO:0003677^molecular_function^DNA binding`GO:0003713^molecular_function^transcription …	GO:0005515^molecular_function^protein binding`GO:0003682^molecular_function^chromatin binding	.	.
TRINITY_DN30412_c0_g1	TRINITY_DN30412_c0_g1_i1	#N/A	#N/A	NALCN_HUMAN^NALCN_HUMAN^Q:3342-58,H:1-1090^53.465%ID^E:0^RecName: Full=Sodium leak channel non-selective protein;^Eukaryota; Metazoa; Chordata; Craniata; Vertebrata; Euteleostomi; Mammalia; Eutheria; Euarchontoglires; Primates; Haplorrhini; Catarrhini; Hominidae; Homo	.	.	TRINITY_DN30412_c0_g1_i1|m.376	55-3510[-]	NALCN_HUMAN^NALCN_HUMAN^Q:57-1151,H:1-1090^53.465%ID^E:0^RecName: Full=Sodium leak channel non-selective protein;^Eukaryota; Metazoa; Chordata; Craniata; Vertebrata; Euteleostomi; Mammalia; Eutheria; Euarchontoglires; Primates; Haplorrhini; Catarrhini; Hominidae; Homo	.	PF00520.26^Ion_trans^Ion transport protein^129-375^E:5.1e-31`PF00520.26^Ion_trans^Ion transport protein^475-659^E:3.2e-25`PF00520.26^Ion_trans^Ion transport protein^982-1112^E:2.2e-22	.	.	.	GO:0016021^cellular_component^integral component of membrane`GO:0005886^cellular_component^plasma membrane`GO:0005272^molecular_function^sodium channel activity`GO:0005245^molecular_function^voltage-gated calcium channel activity`GO:0070509^biological_process^calcium ion import`GO:0070588^biological_process^calcium ion transmembrane transport`GO:0034220^biological_process^ion transmembrane transp…	GO:0005216^molecular_function^ion channel activity`GO:0006811^biological_process^ion transport`GO:0055085^biological_process^transmembrane transport`GO:0016020^cellular_component^membrane	.	.
TRINITY_DN30412_c0_g1	TRINITY_DN30412_c0_g1_i2	#N/A	#N/A	NALCN_HUMAN^NALCN_HUMAN^Q:3864-556,H:1-1098^53.262%ID^E:0^RecName: Full=Sodium leak channel non-selective protein;^Eukaryota; Metazoa; Chordata; Craniata; Vertebrata; Euteleostomi; Mammalia; Eutheria; Euarchontoglires; Primates; Haplorrhini; Catarrhini; Hominidae; Homo	.	.	TRINITY_DN30412_c0_g1_i2|m.379	2-538[-]	NALCN_MOUSE^NALCN_MOUSE^Q:1-179,H:1145-1323^64.246%ID^E:6.48e-71^RecName: Full=Sodium leak channel non-selective protein;^Eukaryota; Metazoa; Chordata; Craniata; Vertebrata; Euteleostomi; Mammalia; Eutheria; Euarchontoglires; Glires; Rodentia; Sciurognathi; Muroidea; Muridae; Murinae; Mus; Mus	.	PF00520.26^Ion_trans^Ion transport protein^101-168^E:7e-06	.	.	.	GO:0016021^cellular_component^integral component of membrane`GO:0005886^cellular_component^plasma membrane`GO:0005272^molecular_function^sodium channel activity`GO:0005245^molecular_function^voltage-gated calcium channel activity`GO:0070509^biological_process^calcium ion import`GO:0070588^biological_process^calcium ion transmembrane transport`GO:0086010^biological_process^membrane depolarization …	GO:0005216^molecular_function^ion channel activity`GO:0006811^biological_process^ion transport`GO:0055085^biological_process^transmembrane transport`GO:0016020^cellular_component^membrane	.	.
TRINITY_DN30412_c0_g1	TRINITY_DN30412_c0_g1_i2	#N/A	#N/A	NALCN_HUMAN^NALCN_HUMAN^Q:3864-556,H:1-1098^53.262%ID^E:0^RecName: Full=Sodium leak channel non-selective protein;^Eukaryota; Metazoa; Chordata; Craniata; Vertebrata; Euteleostomi; Mammalia; Eutheria; Euarchontoglires; Primates; Haplorrhini; Catarrhini; Hominidae; Homo	.	.	TRINITY_DN30412_c0_g1_i2|m.378	535-4032[-]	NALCN_HUMAN^NALCN_HUMAN^Q:57-1159,H:1-1098^53.262%ID^E:0^RecName: Full=Sodium leak channel non-selective protein;^Eukaryota; Metazoa; Chordata; Craniata; Vertebrata; Euteleostomi; Mammalia; Eutheria; Euarchontoglires; Primates; Haplorrhini; Catarrhini; Hominidae; Homo	.	PF00520.26^Ion_trans^Ion transport protein^129-375^E:5.2e-31`PF00520.26^Ion_trans^Ion transport protein^475-659^E:3.3e-25`PF00520.26^Ion_trans^Ion transport protein^982-1112^E:1.1e-22	.	.	.	GO:0016021^cellular_component^integral component of membrane`GO:0005886^cellular_component^plasma membrane`GO:0005272^molecular_function^sodium channel activity`GO:0005245^molecular_function^voltage-gated calcium channel activity`GO:0070509^biological_process^calcium ion import`GO:0070588^biological_process^calcium ion transmembrane transport`GO:0034220^biological_process^ion transmembrane transp…	GO:0005216^molecular_function^ion channel activity`GO:0006811^biological_process^ion transport`GO:0055085^biological_process^transmembrane transport`GO:0016020^cellular_component^membrane	.	.
TRINITY_DN30480_c0_g1	TRINITY_DN30480_c0_g1_i1	#N/A	#N/A	CASP2_CHICK^CASP2_CHICK^Q:1049-288,H:142-398^27.007%ID^E:2.14e-18^RecName: Full=Caspase-2;^Eukaryota; Metazoa; Chordata; Craniata; Vertebrata; Euteleostomi; Testudines + Archosauria group; Archosauria; Dinosauria; Saurischia; Theropoda; Coelurosauria; Aves; Neognathae; Galloanserae; Galliformes; Phasianidae; Phasianinae; Gallus	.	.	TRINITY_DN30480_c0_g1_i1|m.382	1642-1950[-]	.	.	.	.	.	.	.	.	.	.
TRINITY_DN30480_c0_g1	TRINITY_DN30480_c0_g1_i1	#N/A	#N/A	CASP2_CHICK^CASP2_CHICK^Q:1049-288,H:142-398^27.007%ID^E:2.14e-18^RecName: Full=Caspase-2;^Eukaryota; Metazoa; Chordata; Craniata; Vertebrata; Euteleostomi; Testudines + Archosauria group; Archosauria; Dinosauria; Saurischia; Theropoda; Coelurosauria; Aves; Neognathae; Galloanserae; Galliformes; Phasianidae; Phasianinae; Gallus	.	.	TRINITY_DN30480_c0_g1_i1|m.381	273-1814[-]	CASP2_CHICK^CASP2_CHICK^Q:256-509,H:142-398^27.007%ID^E:1.31e-18^RecName: Full=Caspase-2;^Eukaryota; Metazoa; Chordata; Craniata; Vertebrata; Euteleostomi; Testudines + Archosauria group; Archosauria; Dinosauria; Saurischia; Theropoda; Coelurosauria; Aves; Neognathae; Galloanserae; Galliformes; Phasianidae; Phasianinae; Gallus	.	PF12874.2^zf-met^Zinc-finger of C2H2 type^23-47^E:0.068`PF12756.2^zf-C2H2_2^C2H2 type zinc-finger (2 copies)^151-179^E:0.32`PF12874.2^zf-met^Zinc-finger of C2H2 type^152-175^E:1.2e-07`PF12756.2^zf-C2H2_2^C2H2 type zinc-finger (2 copies)^195-240^E:0.13`PF12874.2^zf-met^Zinc-finger of C2H2 type^211-233^E:0.0017`PF00656.17^Peptidase_C14^Caspase domain^301-488^E:1.1e-14	.	.	.	GO:0004197^molecular_function^cysteine-type endopeptidase activity`GO:0006915^biological_process^apoptotic process`GO:0042981^biological_process^regulation of apoptotic process	GO:0004197^molecular_function^cysteine-type endopeptidase activity`GO:0006508^biological_process^proteolysis	.	.
TRINITY_DN30480_c0_g1	TRINITY_DN30480_c0_g1_i2	#N/A	#N/A	CASP2_CHICK^CASP2_CHICK^Q:1049-288,H:142-398^27.007%ID^E:1.94e-18^RecName: Full=Caspase-2;^Eukaryota; Metazoa; Chordata; Craniata; Vertebrata; Euteleostomi; Testudines + Archosauria group; Archosauria; Dinosauria; Saurischia; Theropoda; Coelurosauria; Aves; Neognathae; Galloanserae; Galliformes; Phasianidae; Phasianinae; Gallus	.	.	TRINITY_DN30480_c0_g1_i2|m.383	273-1814[-]	CASP2_CHICK^CASP2_CHICK^Q:256-509,H:142-398^27.007%ID^E:1.31e-18^RecName: Full=Caspase-2;^Eukaryota; Metazoa; Chordata; Craniata; Vertebrata; Euteleostomi; Testudines + Archosauria group; Archosauria; Dinosauria; Saurischia; Theropoda; Coelurosauria; Aves; Neognathae; Galloanserae; Galliformes; Phasianidae; Phasianinae; Gallus	.	PF12874.2^zf-met^Zinc-finger of C2H2 type^23-47^E:0.068`PF12756.2^zf-C2H2_2^C2H2 type zinc-finger (2 copies)^151-179^E:0.32`PF12874.2^zf-met^Zinc-finger of C2H2 type^152-175^E:1.2e-07`PF12756.2^zf-C2H2_2^C2H2 type zinc-finger (2 copies)^195-240^E:0.13`PF12874.2^zf-met^Zinc-finger of C2H2 type^211-233^E:0.0017`PF00656.17^Peptidase_C14^Caspase domain^301-488^E:1.1e-14	.	.	.	GO:0004197^molecular_function^cysteine-type endopeptidase activity`GO:0006915^biological_process^apoptotic process`GO:0042981^biological_process^regulation of apoptotic process	GO:0004197^molecular_function^cysteine-type endopeptidase activity`GO:0006508^biological_process^proteolysis	.	.
TRINITY_DN30456_c0_g1	TRINITY_DN30456_c0_g1_i1	#N/A	#N/A	.	.	.	.	.	.	.	.	.	.	.	.	.	.	.
TRINITY_DN30456_c1_g1	TRINITY_DN30456_c1_g1_i1	#N/A	#N/A	.	.	.	.	.	.	.	.	.	.	.	.	.	.	.
TRINITY_DN30456_c1_g2	TRINITY_DN30456_c1_g2_i1	#N/A	#N/A	.	.	.	.	.	.	.	.	.	.	.	.	.	.	.
TRINITY_DN30456_c1_g3	TRINITY_DN30456_c1_g3_i1	#N/A	#N/A	.	.	.	.	.	.	.	.	.	.	.	.	.	.	.
TRINITY_DN30456_c1_g4	TRINITY_DN30456_c1_g4_i1	#N/A	#N/A	.	.	.	.	.	.	.	.	.	.	.	.	.	.	.
TRINITY_DN30456_c1_g5	TRINITY_DN30456_c1_g5_i1	#N/A	#N/A	.	.	.	.	.	.	.	.	.	.	.	.	.	.	.
TRINITY_DN30456_c1_g6	TRINITY_DN30456_c1_g6_i1	#N/A	#N/A	.	.	.	.	.	.	.	.	.	.	.	.	.	.	.
TRINITY_DN30456_c1_g7	TRINITY_DN30456_c1_g7_i1	#N/A	#N/A	.	.	.	.	.	.	.	.	.	.	.	.	.	.	.
TRINITY_DN30456_c1_g8	TRINITY_DN30456_c1_g8_i1	#N/A	#N/A	.	.	.	.	.	.	.	.	.	.	.	.	.	.	.
TRINITY_DN30456_c1_g9	TRINITY_DN30456_c1_g9_i1	#N/A	#N/A	.	.	.	.	.	.	.	.	.	.	.	.	.	.	.
TRINITY_DN30456_c1_g10	TRINITY_DN30456_c1_g10_i1	#N/A	#N/A	.	.	.	.	.	.	.	.	.	.	.	.	.	.	.
TRINITY_DN30456_c1_g11	TRINITY_DN30456_c1_g11_i1	#N/A	#N/A	.	.	.	.	.	.	.	.	.	.	.	.	.	.	.
TRINITY_DN30456_c1_g12	TRINITY_DN30456_c1_g12_i1	#N/A	#N/A	.	.	.	.	.	.	.	.	.	.	.	.	.	.	.
TRINITY_DN30456_c1_g13	TRINITY_DN30456_c1_g13_i1	#N/A	#N/A	.	.	.	.	.	.	.	.	.	.	.	.	.	.	.
TRINITY_DN30456_c1_g14	TRINITY_DN30456_c1_g14_i1	#N/A	#N/A	.	.	.	.	.	.	.	.	.	.	.	.	.	.	.
TRINITY_DN30456_c1_g15	TRINITY_DN30456_c1_g15_i1	#N/A	#N/A	.	.	.	.	.	.	.	.	.	.	.	.	.	.	.
TRINITY_DN30456_c1_g16	TRINITY_DN30456_c1_g16_i1	#N/A	#N/A	.	.	.	TRINITY_DN30456_c1_g16_i1|m.384	674-1720[-]	.	.	.	.	.	.	.	.	.	.
TRINITY_DN30456_c1_g17	TRINITY_DN30456_c1_g17_i1	#N/A	#N/A	.	.	.	.	.	.	.	.	.	.	.	.	.	.	.
TRINITY_DN30456_c1_g18	TRINITY_DN30456_c1_g18_i1	#N/A	#N/A	.	.	.	.	.	.	.	.	.	.	.	.	.	.	.
TRINITY_DN30456_c2_g1	TRINITY_DN30456_c2_g1_i1	#N/A	#N/A	PRXD1_BOVIN^PRXD1_BOVIN^Q:676-197,H:7-168^46.626%ID^E:2.83e-28^RecName: Full=Prolyl-tRNA synthetase associated domain-containing protein 1;^Eukaryota; Metazoa; Chordata; Craniata; Vertebrata; Euteleostomi; Mammalia; Eutheria; Laurasiatheria; Cetartiodactyla; Ruminantia; Pecora; Bovidae; Bovinae; Bos	.	.	TRINITY_DN30456_c2_g1_i1|m.385	194-1762[-]	PRXD1_MOUSE^PRXD1_MOUSE^Q:363-522,H:7-168^46.012%ID^E:1.22e-39^RecName: Full=Prolyl-tRNA synthetase associated domain-containing protein 1;^Eukaryota; Metazoa; Chordata; Craniata; Vertebrata; Euteleostomi; Mammalia; Eutheria; Euarchontoglires; Glires; Rodentia; Sciurognathi; Muroidea; Muridae; Murinae; Mus; Mus	.	PF04073.10^tRNA_edit^Aminoacyl-tRNA editing domain^382-509^E:1.2e-22	.	.	COG3760^prolyl-tRNA synthetase	GO:0002161^molecular_function^aminoacyl-tRNA editing activity	GO:0002161^molecular_function^aminoacyl-tRNA editing activity	.	.
TRINITY_DN30456_c2_g1	TRINITY_DN30456_c2_g1_i2	#N/A	#N/A	AIMP2_CRIGR^AIMP2_CRIGR^Q:1427-480,H:2-315^33.433%ID^E:1.71e-23^RecName: Full=Aminoacyl tRNA synthase complex-interacting multifunctional protein 2;^Eukaryota; Metazoa; Chordata; Craniata; Vertebrata; Euteleostomi; Mammalia; Eutheria; Euarchontoglires; Glires; Rodentia; Sciurognathi; Muroidea; Cricetidae; Cricetinae; Cricetulus	.	.	TRINITY_DN30456_c2_g1_i2|m.386	474-1442[-]	AIMP2_CRIGR^AIMP2_CRIGR^Q:6-321,H:2-315^34.32%ID^E:8.09e-41^RecName: Full=Aminoacyl tRNA synthase complex-interacting multifunctional protein 2;^Eukaryota; Metazoa; Chordata; Craniata; Vertebrata; Euteleostomi; Mammalia; Eutheria; Euarchontoglires; Glires; Rodentia; Sciurognathi; Muroidea; Cricetidae; Cricetinae; Cricetulus	.	.	.	.	.	GO:0005829^cellular_component^cytosol`GO:0005634^cellular_component^nucleus`GO:0006915^biological_process^apoptotic process`GO:0030154^biological_process^cell differentiation`GO:0007275^biological_process^multicellular organismal development`GO:0006412^biological_process^translation	.	.	.
TRINITY_DN30456_c2_g1	TRINITY_DN30456_c2_g1_i2	#N/A	#N/A	AIMP2_CRIGR^AIMP2_CRIGR^Q:1427-480,H:2-315^33.433%ID^E:1.71e-23^RecName: Full=Aminoacyl tRNA synthase complex-interacting multifunctional protein 2;^Eukaryota; Metazoa; Chordata; Craniata; Vertebrata; Euteleostomi; Mammalia; Eutheria; Euarchontoglires; Glires; Rodentia; Sciurognathi; Muroidea; Cricetidae; Cricetinae; Cricetulus	.	.	TRINITY_DN30456_c2_g1_i2|m.387	194-550[-]	PRXD1_MOUSE^PRXD1_MOUSE^Q:21-118,H:70-168^47%ID^E:2.19e-22^RecName: Full=Prolyl-tRNA synthetase associated domain-containing protein 1;^Eukaryota; Metazoa; Chordata; Craniata; Vertebrata; Euteleostomi; Mammalia; Eutheria; Euarchontoglires; Glires; Rodentia; Sciurognathi; Muroidea; Muridae; Murinae; Mus; Mus	.	PF04073.10^tRNA_edit^Aminoacyl-tRNA editing domain^20-105^E:1.8e-12	.	.	COG3760^prolyl-tRNA synthetase	GO:0002161^molecular_function^aminoacyl-tRNA editing activity	GO:0002161^molecular_function^aminoacyl-tRNA editing activity	.	.
TRINITY_DN30415_c0_g1	TRINITY_DN30415_c0_g1_i1	#N/A	#N/A	DDX19_DROME^DDX19_DROME^Q:2769-1342,H:3-459^54.507%ID^E:5.43e-170^RecName: Full=DEAD-box helicase Dbp80;^Eukaryota; Metazoa; Ecdysozoa; Arthropoda; Hexapoda; Insecta; Pterygota; Neoptera; Endopterygota; Diptera; Brachycera; Muscomorpha; Ephydroidea; Drosophilidae; Drosophila; Sophophora	.	.	TRINITY_DN30415_c0_g1_i1|m.388	1333-2778[-]	DDX19_DROME^DDX19_DROME^Q:4-479,H:3-459^54.927%ID^E:0^RecName: Full=DEAD-box helicase Dbp80;^Eukaryota; Metazoa; Ecdysozoa; Arthropoda; Hexapoda; Insecta; Pterygota; Neoptera; Endopterygota; Diptera; Brachycera; Muscomorpha; Ephydroidea; Drosophilidae; Drosophila; Sophophora	.	PF00270.24^DEAD^DEAD/DEAH box helicase^118-282^E:1.5e-31`PF00271.26^Helicase_C^Helicase conserved C-terminal domain^352-435^E:1.5e-23	.	.	COG0513^atp-dependent rna helicase	GO:0005737^cellular_component^cytoplasm`GO:0031965^cellular_component^nuclear membrane`GO:0005643^cellular_component^nuclear pore`GO:0005524^molecular_function^ATP binding`GO:0004386^molecular_function^helicase activity`GO:0003723^molecular_function^RNA binding`GO:0051028^biological_process^mRNA transport`GO:0015031^biological_process^protein transport	GO:0003676^molecular_function^nucleic acid binding`GO:0005524^molecular_function^ATP binding	.	.
TRINITY_DN30415_c0_g2	TRINITY_DN30415_c0_g2_i1	#N/A	#N/A	.	.	.	.	.	.	.	.	.	.	.	.	.	.	.
TRINITY_DN30463_c0_g1	TRINITY_DN30463_c0_g1_i1	#N/A	#N/A	STXB5_HUMAN^STXB5_HUMAN^Q:5726-3723,H:1-715^55.417%ID^E:0^RecName: Full=Syntaxin-binding protein 5;^Eukaryota; Metazoa; Chordata; Craniata; Vertebrata; Euteleostomi; Mammalia; Eutheria; Euarchontoglires; Primates; Haplorrhini; Catarrhini; Hominidae; Homo	.	.	TRINITY_DN30463_c0_g1_i1|m.389	1119-5726[-]	STXB5_HUMAN^STXB5_HUMAN^Q:1-668,H:1-715^55.417%ID^E:0^RecName: Full=Syntaxin-binding protein 5;^Eukaryota; Metazoa; Chordata; Craniata; Vertebrata; Euteleostomi; Mammalia; Eutheria; Euarchontoglires; Primates; Haplorrhini; Catarrhini; Hominidae; Homo	.	PF08366.8^LLGL^LLGL2^267-376^E:4e-37`PF00400.27^WD40^WD domain, G-beta repeat^384-457^E:0.002`PF08596.5^Lgl_C^Lethal giant larvae(Lgl) like, C-terminal^1297-1402^E:5e-05	.	.	.	GO:0005892^cellular_component^acetylcholine-gated channel complex`GO:0030054^cellular_component^cell junction`GO:0005737^cellular_component^cytoplasm`GO:0030659^cellular_component^cytoplasmic vesicle membrane`GO:0008021^cellular_component^synaptic vesicle`GO:0017075^molecular_function^syntaxin-1 binding`GO:0006887^biological_process^exocytosis`GO:0045921^biological_process^positive regulation of …	GO:0005515^molecular_function^protein binding	.	.
TRINITY_DN30463_c0_g1	TRINITY_DN30463_c0_g1_i2	#N/A	#N/A	STXB5_RAT^STXB5_RAT^Q:5777-3756,H:1-722^54.746%ID^E:0^RecName: Full=Syntaxin-binding protein 5;^Eukaryota; Metazoa; Chordata; Craniata; Vertebrata; Euteleostomi; Mammalia; Eutheria; Euarchontoglires; Glires; Rodentia; Sciurognathi; Muroidea; Muridae; Murinae; Rattus	.	.	TRINITY_DN30463_c0_g1_i2|m.393	1119-5777[-]	STXB5_RAT^STXB5_RAT^Q:1-674,H:1-722^54.746%ID^E:0^RecName: Full=Syntaxin-binding protein 5;^Eukaryota; Metazoa; Chordata; Craniata; Vertebrata; Euteleostomi; Mammalia; Eutheria; Euarchontoglires; Glires; Rodentia; Sciurognathi; Muroidea; Muridae; Murinae; Rattus	.	PF08366.8^LLGL^LLGL2^267-376^E:4e-37`PF00400.27^WD40^WD domain, G-beta repeat^384-457^E:0.002`PF08596.5^Lgl_C^Lethal giant larvae(Lgl) like, C-terminal^1314-1419^E:5e-05	.	.	.	GO:0005892^cellular_component^acetylcholine-gated channel complex`GO:0030054^cellular_component^cell junction`GO:0030659^cellular_component^cytoplasmic vesicle membrane`GO:0030141^cellular_component^secretory granule`GO:0008021^cellular_component^synaptic vesicle`GO:0017075^molecular_function^syntaxin-1 binding`GO:0006887^biological_process^exocytosis`GO:0045921^biological_process^positive regula…	GO:0005515^molecular_function^protein binding	.	.
TRINITY_DN30463_c0_g1	TRINITY_DN30463_c0_g1_i3	#N/A	#N/A	STB5L_MOUSE^STB5L_MOUSE^Q:2198-1122,H:830-1185^51.247%ID^E:1.55e-107^RecName: Full=Syntaxin-binding protein 5-like;^Eukaryota; Metazoa; Chordata; Craniata; Vertebrata; Euteleostomi; Mammalia; Eutheria; Euarchontoglires; Glires; Rodentia; Sciurognathi; Muroidea; Muridae; Murinae; Mus; Mus	.	.	TRINITY_DN30463_c0_g1_i3|m.397	1119-3602[-]	STB5L_MOUSE^STB5L_MOUSE^Q:468-827,H:829-1185^51.381%ID^E:8.63e-112^RecName: Full=Syntaxin-binding protein 5-like;^Eukaryota; Metazoa; Chordata; Craniata; Vertebrata; Euteleostomi; Mammalia; Eutheria; Euarchontoglires; Glires; Rodentia; Sciurognathi; Muroidea; Muridae; Murinae; Mus; Mus	.	PF08596.5^Lgl_C^Lethal giant larvae(Lgl) like, C-terminal^589-694^E:2e-05	.	.	.	GO:0005737^cellular_component^cytoplasm`GO:0016021^cellular_component^integral component of membrane`GO:0005886^cellular_component^plasma membrane`GO:0019905^molecular_function^syntaxin binding`GO:0006887^biological_process^exocytosis`GO:0042593^biological_process^glucose homeostasis`GO:0046676^biological_process^negative regulation of insulin secretion`GO:0050714^biological_process^positive regu…	.	.	.
TRINITY_DN30463_c0_g1	TRINITY_DN30463_c0_g1_i4	#N/A	#N/A	STXB5_HUMAN^STXB5_HUMAN^Q:4382-1122,H:1-1151^52.245%ID^E:0^RecName: Full=Syntaxin-binding protein 5;^Eukaryota; Metazoa; Chordata; Craniata; Vertebrata; Euteleostomi; Mammalia; Eutheria; Euarchontoglires; Primates; Haplorrhini; Catarrhini; Hominidae; Homo	.	.	TRINITY_DN30463_c0_g1_i4|m.400	1119-4382[-]	STXB5_HUMAN^STXB5_HUMAN^Q:1-1087,H:1-1151^52.279%ID^E:0^RecName: Full=Syntaxin-binding protein 5;^Eukaryota; Metazoa; Chordata; Craniata; Vertebrata; Euteleostomi; Mammalia; Eutheria; Euarchontoglires; Primates; Haplorrhini; Catarrhini; Hominidae; Homo	.	PF08366.8^LLGL^LLGL2^267-376^E:2.5e-37`PF00400.27^WD40^WD domain, G-beta repeat^384-457^E:0.0012`PF08596.5^Lgl_C^Lethal giant larvae(Lgl) like, C-terminal^849-954^E:3.1e-05	.	.	.	GO:0005892^cellular_component^acetylcholine-gated channel complex`GO:0030054^cellular_component^cell junction`GO:0005737^cellular_component^cytoplasm`GO:0030659^cellular_component^cytoplasmic vesicle membrane`GO:0008021^cellular_component^synaptic vesicle`GO:0017075^molecular_function^syntaxin-1 binding`GO:0006887^biological_process^exocytosis`GO:0045921^biological_process^positive regulation of …	GO:0005515^molecular_function^protein binding	.	.
TRINITY_DN30486_c0_g1	TRINITY_DN30486_c0_g1_i1	#N/A	#N/A	.	.	.	.	.	.	.	.	.	.	.	.	.	.	.
TRINITY_DN30486_c0_g1	TRINITY_DN30486_c0_g1_i2	#N/A	#N/A	S4A10_HUMAN^S4A10_HUMAN^Q:3540-343,H:15-1097^51.715%ID^E:0^RecName: Full=Sodium-driven chloride bicarbonate exchanger;^Eukaryota; Metazoa; Chordata; Craniata; Vertebrata; Euteleostomi; Mammalia; Eutheria; Euarchontoglires; Primates; Haplorrhini; Catarrhini; Hominidae; Homo	.	.	TRINITY_DN30486_c0_g1_i2|m.403	94-3561[-]	S4A10_HUMAN^S4A10_HUMAN^Q:8-1073,H:15-1097^52.076%ID^E:0^RecName: Full=Sodium-driven chloride bicarbonate exchanger;^Eukaryota; Metazoa; Chordata; Craniata; Vertebrata; Euteleostomi; Mammalia; Eutheria; Euarchontoglires; Primates; Haplorrhini; Catarrhini; Hominidae; Homo	.	PF07565.8^Band_3_cyto^Band 3 cytoplasmic domain^132-416^E:7.8e-92`PF00955.16^HCO3_cotransp^HCO3- transporter family^459-955^E:6.7e-224	.	.	.	GO:0016323^cellular_component^basolateral plasma membrane`GO:0016021^cellular_component^integral component of membrane`GO:0005886^cellular_component^plasma membrane`GO:0005452^molecular_function^inorganic anion exchanger activity`GO:0015293^molecular_function^symporter activity`GO:0015701^biological_process^bicarbonate transport`GO:0006821^biological_process^chloride transport`GO:0006811^biologic…	GO:0008509^molecular_function^anion transmembrane transporter activity`GO:0006820^biological_process^anion transport`GO:0016021^cellular_component^integral component of membrane	.	.
TRINITY_DN30486_c0_g1	TRINITY_DN30486_c0_g1_i3	#N/A	#N/A	S4A10_RAT^S4A10_RAT^Q:4398-1150,H:15-1115^50.66%ID^E:0^RecName: Full=Sodium-driven chloride bicarbonate exchanger;^Eukaryota; Metazoa; Chordata; Craniata; Vertebrata; Euteleostomi; Mammalia; Eutheria; Euarchontoglires; Glires; Rodentia; Sciurognathi; Muroidea; Muridae; Murinae; Rattus	.	.	TRINITY_DN30486_c0_g1_i3|m.408	835-4419[-]	S4A10_HUMAN^S4A10_HUMAN^Q:8-1073,H:15-1097^52.076%ID^E:0^RecName: Full=Sodium-driven chloride bicarbonate exchanger;^Eukaryota; Metazoa; Chordata; Craniata; Vertebrata; Euteleostomi; Mammalia; Eutheria; Euarchontoglires; Primates; Haplorrhini; Catarrhini; Hominidae; Homo	.	PF07565.8^Band_3_cyto^Band 3 cytoplasmic domain^132-416^E:8.3e-92`PF00955.16^HCO3_cotransp^HCO3- transporter family^459-955^E:7.3e-224	.	.	.	GO:0016323^cellular_component^basolateral plasma membrane`GO:0016021^cellular_component^integral component of membrane`GO:0005886^cellular_component^plasma membrane`GO:0005452^molecular_function^inorganic anion exchanger activity`GO:0015293^molecular_function^symporter activity`GO:0015701^biological_process^bicarbonate transport`GO:0006821^biological_process^chloride transport`GO:0006811^biologic…	GO:0008509^molecular_function^anion transmembrane transporter activity`GO:0006820^biological_process^anion transport`GO:0016021^cellular_component^integral component of membrane	.	.
TRINITY_DN30475_c0_g1	TRINITY_DN30475_c0_g1_i1	#N/A	#N/A	.	.	.	.	.	.	.	.	.	.	.	.	.	.	.
TRINITY_DN30475_c0_g2	TRINITY_DN30475_c0_g2_i1	#N/A	#N/A	.	.	.	TRINITY_DN30475_c0_g2_i1|m.413	517-1452[-]	.	.	.	.	.	.	.	.	.	.
TRINITY_DN30475_c0_g2	TRINITY_DN30475_c0_g2_i2	#N/A	#N/A	.	.	.	TRINITY_DN30475_c0_g2_i2|m.415	517-1452[-]	.	.	.	.	.	.	.	.	.	.
TRINITY_DN30475_c0_g3	TRINITY_DN30475_c0_g3_i1	#N/A	#N/A	.	.	.	.	.	.	.	.	.	.	.	.	.	.	.
TRINITY_DN30444_c0_g1	TRINITY_DN30444_c0_g1_i1	#N/A	#N/A	.	.	.	.	.	.	.	.	.	.	.	.	.	.	.
TRINITY_DN30444_c1_g1	TRINITY_DN30444_c1_g1_i1	#N/A	#N/A	PHF19_HUMAN^PHF19_HUMAN^Q:2900-1851,H:34-371^42.735%ID^E:2.98e-85^RecName: Full=PHD finger protein 19;^Eukaryota; Metazoa; Chordata; Craniata; Vertebrata; Euteleostomi; Mammalia; Eutheria; Euarchontoglires; Primates; Haplorrhini; Catarrhini; Hominidae; Homo	.	.	TRINITY_DN30444_c1_g1_i1|m.417	819-3029[-]	MTF2_MOUSE^MTF2_MOUSE^Q:43-376,H:39-361^42.216%ID^E:1.88e-89^RecName: Full=Metal-response element-binding transcription factor 2;^Eukaryota; Metazoa; Chordata; Craniata; Vertebrata; Euteleostomi; Mammalia; Eutheria; Euarchontoglires; Glires; Rodentia; Sciurognathi; Muroidea; Muridae; Murinae; Mus; Mus	.	PF00628.24^PHD^PHD-finger^109-159^E:7.3e-07`PF02178.14^AT_hook^AT hook motif^489-499^E:0.055`PF14061.1^Mtf2_C^Polycomb-like MTF2 factor 2^687-731^E:2.5e-21	.	.	.	GO:0005737^cellular_component^cytoplasm`GO:0005634^cellular_component^nucleus`GO:0003677^molecular_function^DNA binding`GO:0035064^molecular_function^methylated histone binding`GO:0008270^molecular_function^zinc ion binding`GO:0016568^biological_process^chromatin modification`GO:0061086^biological_process^negative regulation of histone H3-K27 methylation`GO:0000122^biological_process^negative reg…	GO:0005515^molecular_function^protein binding`GO:0003677^molecular_function^DNA binding	.	.
TRINITY_DN30444_c1_g1	TRINITY_DN30444_c1_g1_i2	#N/A	#N/A	PHF19_HUMAN^PHF19_HUMAN^Q:2900-1851,H:34-371^42.735%ID^E:2.87e-85^RecName: Full=PHD finger protein 19;^Eukaryota; Metazoa; Chordata; Craniata; Vertebrata; Euteleostomi; Mammalia; Eutheria; Euarchontoglires; Primates; Haplorrhini; Catarrhini; Hominidae; Homo	.	.	TRINITY_DN30444_c1_g1_i2|m.419	819-3029[-]	MTF2_MOUSE^MTF2_MOUSE^Q:43-376,H:39-361^42.216%ID^E:1.88e-89^RecName: Full=Metal-response element-binding transcription factor 2;^Eukaryota; Metazoa; Chordata; Craniata; Vertebrata; Euteleostomi; Mammalia; Eutheria; Euarchontoglires; Glires; Rodentia; Sciurognathi; Muroidea; Muridae; Murinae; Mus; Mus	.	PF00628.24^PHD^PHD-finger^109-159^E:7.3e-07`PF02178.14^AT_hook^AT hook motif^489-499^E:0.055`PF14061.1^Mtf2_C^Polycomb-like MTF2 factor 2^687-731^E:2.5e-21	.	.	.	GO:0005737^cellular_component^cytoplasm`GO:0005634^cellular_component^nucleus`GO:0003677^molecular_function^DNA binding`GO:0035064^molecular_function^methylated histone binding`GO:0008270^molecular_function^zinc ion binding`GO:0016568^biological_process^chromatin modification`GO:0061086^biological_process^negative regulation of histone H3-K27 methylation`GO:0000122^biological_process^negative reg…	GO:0005515^molecular_function^protein binding`GO:0003677^molecular_function^DNA binding	.	.
TRINITY_DN30444_c1_g1	TRINITY_DN30444_c1_g1_i3	#N/A	#N/A	PHF19_HUMAN^PHF19_HUMAN^Q:2939-1890,H:34-371^42.735%ID^E:2.45e-85^RecName: Full=PHD finger protein 19;^Eukaryota; Metazoa; Chordata; Craniata; Vertebrata; Euteleostomi; Mammalia; Eutheria; Euarchontoglires; Primates; Haplorrhini; Catarrhini; Hominidae; Homo	.	.	TRINITY_DN30444_c1_g1_i3|m.421	819-2996[-]	MTF2_MOUSE^MTF2_MOUSE^Q:19-352,H:39-361^42.216%ID^E:1.76e-89^RecName: Full=Metal-response element-binding transcription factor 2;^Eukaryota; Metazoa; Chordata; Craniata; Vertebrata; Euteleostomi; Mammalia; Eutheria; Euarchontoglires; Glires; Rodentia; Sciurognathi; Muroidea; Muridae; Murinae; Mus; Mus	.	PF00628.24^PHD^PHD-finger^85-135^E:7.1e-07`PF02178.14^AT_hook^AT hook motif^478-488^E:0.054`PF14061.1^Mtf2_C^Polycomb-like MTF2 factor 2^676-720^E:2.4e-21	.	.	.	GO:0005737^cellular_component^cytoplasm`GO:0005634^cellular_component^nucleus`GO:0003677^molecular_function^DNA binding`GO:0035064^molecular_function^methylated histone binding`GO:0008270^molecular_function^zinc ion binding`GO:0016568^biological_process^chromatin modification`GO:0061086^biological_process^negative regulation of histone H3-K27 methylation`GO:0000122^biological_process^negative reg…	GO:0005515^molecular_function^protein binding`GO:0003677^molecular_function^DNA binding	.	.
TRINITY_DN30444_c1_g1	TRINITY_DN30444_c1_g1_i4	#N/A	#N/A	PHF19_HUMAN^PHF19_HUMAN^Q:2900-1851,H:34-371^42.735%ID^E:1.8e-85^RecName: Full=PHD finger protein 19;^Eukaryota; Metazoa; Chordata; Craniata; Vertebrata; Euteleostomi; Mammalia; Eutheria; Euarchontoglires; Primates; Haplorrhini; Catarrhini; Hominidae; Homo	.	.	TRINITY_DN30444_c1_g1_i4|m.423	819-2984[-]	MTF2_PONAB^MTF2_PONAB^Q:28-361,H:39-361^42.216%ID^E:1.1e-89^RecName: Full=Metal-response element-binding transcription factor 2;^Eukaryota; Metazoa; Chordata; Craniata; Vertebrata; Euteleostomi; Mammalia; Eutheria; Euarchontoglires; Primates; Haplorrhini; Catarrhini; Hominidae; Pongo	.	PF00628.24^PHD^PHD-finger^94-144^E:7.1e-07`PF02178.14^AT_hook^AT hook motif^474-484^E:0.054`PF14061.1^Mtf2_C^Polycomb-like MTF2 factor 2^672-716^E:2.4e-21	.	.	.	GO:0005737^cellular_component^cytoplasm`GO:0035098^cellular_component^ESC/E(Z) complex`GO:0003677^molecular_function^DNA binding`GO:0035064^molecular_function^methylated histone binding`GO:0008270^molecular_function^zinc ion binding`GO:0016568^biological_process^chromatin modification`GO:0061086^biological_process^negative regulation of histone H3-K27 methylation`GO:0000122^biological_process^neg…	GO:0005515^molecular_function^protein binding`GO:0003677^molecular_function^DNA binding	.	.
TRINITY_DN30444_c1_g1	TRINITY_DN30444_c1_g1_i5	#N/A	#N/A	PHF19_HUMAN^PHF19_HUMAN^Q:2939-1890,H:34-371^42.735%ID^E:1.97e-85^RecName: Full=PHD finger protein 19;^Eukaryota; Metazoa; Chordata; Craniata; Vertebrata; Euteleostomi; Mammalia; Eutheria; Euarchontoglires; Primates; Haplorrhini; Catarrhini; Hominidae; Homo	.	.	TRINITY_DN30444_c1_g1_i5|m.425	819-2996[-]	MTF2_MOUSE^MTF2_MOUSE^Q:19-352,H:39-361^42.216%ID^E:1.76e-89^RecName: Full=Metal-response element-binding transcription factor 2;^Eukaryota; Metazoa; Chordata; Craniata; Vertebrata; Euteleostomi; Mammalia; Eutheria; Euarchontoglires; Glires; Rodentia; Sciurognathi; Muroidea; Muridae; Murinae; Mus; Mus	.	PF00628.24^PHD^PHD-finger^85-135^E:7.1e-07`PF02178.14^AT_hook^AT hook motif^478-488^E:0.054`PF14061.1^Mtf2_C^Polycomb-like MTF2 factor 2^676-720^E:2.4e-21	.	.	.	GO:0005737^cellular_component^cytoplasm`GO:0005634^cellular_component^nucleus`GO:0003677^molecular_function^DNA binding`GO:0035064^molecular_function^methylated histone binding`GO:0008270^molecular_function^zinc ion binding`GO:0016568^biological_process^chromatin modification`GO:0061086^biological_process^negative regulation of histone H3-K27 methylation`GO:0000122^biological_process^negative reg…	GO:0005515^molecular_function^protein binding`GO:0003677^molecular_function^DNA binding	.	.
TRINITY_DN30444_c1_g1	TRINITY_DN30444_c1_g1_i6	#N/A	#N/A	PHF19_HUMAN^PHF19_HUMAN^Q:2900-1851,H:34-371^42.735%ID^E:2.14e-85^RecName: Full=PHD finger protein 19;^Eukaryota; Metazoa; Chordata; Craniata; Vertebrata; Euteleostomi; Mammalia; Eutheria; Euarchontoglires; Primates; Haplorrhini; Catarrhini; Hominidae; Homo	.	.	TRINITY_DN30444_c1_g1_i6|m.427	819-2957[-]	MTF2_PONAB^MTF2_PONAB^Q:19-352,H:39-361^42.216%ID^E:9.76e-90^RecName: Full=Metal-response element-binding transcription factor 2;^Eukaryota; Metazoa; Chordata; Craniata; Vertebrata; Euteleostomi; Mammalia; Eutheria; Euarchontoglires; Primates; Haplorrhini; Catarrhini; Hominidae; Pongo	.	PF00628.24^PHD^PHD-finger^85-135^E:7e-07`PF02178.14^AT_hook^AT hook motif^465-475^E:0.053`PF14061.1^Mtf2_C^Polycomb-like MTF2 factor 2^663-707^E:2.4e-21	.	.	.	GO:0005737^cellular_component^cytoplasm`GO:0035098^cellular_component^ESC/E(Z) complex`GO:0003677^molecular_function^DNA binding`GO:0035064^molecular_function^methylated histone binding`GO:0008270^molecular_function^zinc ion binding`GO:0016568^biological_process^chromatin modification`GO:0061086^biological_process^negative regulation of histone H3-K27 methylation`GO:0000122^biological_process^neg…	GO:0005515^molecular_function^protein binding`GO:0003677^molecular_function^DNA binding	.	.
TRINITY_DN30444_c1_g1	TRINITY_DN30444_c1_g1_i7	#N/A	#N/A	PHF19_HUMAN^PHF19_HUMAN^Q:2939-1890,H:34-371^42.735%ID^E:3.02e-85^RecName: Full=PHD finger protein 19;^Eukaryota; Metazoa; Chordata; Craniata; Vertebrata; Euteleostomi; Mammalia; Eutheria; Euarchontoglires; Primates; Haplorrhini; Catarrhini; Hominidae; Homo	.	.	TRINITY_DN30444_c1_g1_i7|m.429	819-3068[-]	MTF2_MOUSE^MTF2_MOUSE^Q:43-376,H:39-361^42.216%ID^E:2.46e-89^RecName: Full=Metal-response element-binding transcription factor 2;^Eukaryota; Metazoa; Chordata; Craniata; Vertebrata; Euteleostomi; Mammalia; Eutheria; Euarchontoglires; Glires; Rodentia; Sciurognathi; Muroidea; Muridae; Murinae; Mus; Mus	.	PF00628.24^PHD^PHD-finger^109-159^E:7.4e-07`PF02178.14^AT_hook^AT hook motif^502-512^E:0.056`PF14061.1^Mtf2_C^Polycomb-like MTF2 factor 2^700-744^E:2.5e-21	.	.	.	GO:0005737^cellular_component^cytoplasm`GO:0005634^cellular_component^nucleus`GO:0003677^molecular_function^DNA binding`GO:0035064^molecular_function^methylated histone binding`GO:0008270^molecular_function^zinc ion binding`GO:0016568^biological_process^chromatin modification`GO:0061086^biological_process^negative regulation of histone H3-K27 methylation`GO:0000122^biological_process^negative reg…	GO:0005515^molecular_function^protein binding`GO:0003677^molecular_function^DNA binding	.	.
TRINITY_DN30444_c1_g1	TRINITY_DN30444_c1_g1_i8	#N/A	#N/A	PHF19_HUMAN^PHF19_HUMAN^Q:2939-1890,H:34-371^42.735%ID^E:3.13e-85^RecName: Full=PHD finger protein 19;^Eukaryota; Metazoa; Chordata; Craniata; Vertebrata; Euteleostomi; Mammalia; Eutheria; Euarchontoglires; Primates; Haplorrhini; Catarrhini; Hominidae; Homo	.	.	TRINITY_DN30444_c1_g1_i8|m.431	819-3068[-]	MTF2_MOUSE^MTF2_MOUSE^Q:43-376,H:39-361^42.216%ID^E:2.46e-89^RecName: Full=Metal-response element-binding transcription factor 2;^Eukaryota; Metazoa; Chordata; Craniata; Vertebrata; Euteleostomi; Mammalia; Eutheria; Euarchontoglires; Glires; Rodentia; Sciurognathi; Muroidea; Muridae; Murinae; Mus; Mus	.	PF00628.24^PHD^PHD-finger^109-159^E:7.4e-07`PF02178.14^AT_hook^AT hook motif^502-512^E:0.056`PF14061.1^Mtf2_C^Polycomb-like MTF2 factor 2^700-744^E:2.5e-21	.	.	.	GO:0005737^cellular_component^cytoplasm`GO:0005634^cellular_component^nucleus`GO:0003677^molecular_function^DNA binding`GO:0035064^molecular_function^methylated histone binding`GO:0008270^molecular_function^zinc ion binding`GO:0016568^biological_process^chromatin modification`GO:0061086^biological_process^negative regulation of histone H3-K27 methylation`GO:0000122^biological_process^negative reg…	GO:0005515^molecular_function^protein binding`GO:0003677^molecular_function^DNA binding	.	.
TRINITY_DN30444_c1_g1	TRINITY_DN30444_c1_g1_i9	#N/A	#N/A	PHF19_HUMAN^PHF19_HUMAN^Q:2900-1851,H:34-371^42.735%ID^E:1.69e-85^RecName: Full=PHD finger protein 19;^Eukaryota; Metazoa; Chordata; Craniata; Vertebrata; Euteleostomi; Mammalia; Eutheria; Euarchontoglires; Primates; Haplorrhini; Catarrhini; Hominidae; Homo	.	.	TRINITY_DN30444_c1_g1_i9|m.433	819-2957[-]	MTF2_PONAB^MTF2_PONAB^Q:19-352,H:39-361^42.216%ID^E:9.76e-90^RecName: Full=Metal-response element-binding transcription factor 2;^Eukaryota; Metazoa; Chordata; Craniata; Vertebrata; Euteleostomi; Mammalia; Eutheria; Euarchontoglires; Primates; Haplorrhini; Catarrhini; Hominidae; Pongo	.	PF00628.24^PHD^PHD-finger^85-135^E:7e-07`PF02178.14^AT_hook^AT hook motif^465-475^E:0.053`PF14061.1^Mtf2_C^Polycomb-like MTF2 factor 2^663-707^E:2.4e-21	.	.	.	GO:0005737^cellular_component^cytoplasm`GO:0035098^cellular_component^ESC/E(Z) complex`GO:0003677^molecular_function^DNA binding`GO:0035064^molecular_function^methylated histone binding`GO:0008270^molecular_function^zinc ion binding`GO:0016568^biological_process^chromatin modification`GO:0061086^biological_process^negative regulation of histone H3-K27 methylation`GO:0000122^biological_process^neg…	GO:0005515^molecular_function^protein binding`GO:0003677^molecular_function^DNA binding	.	.
TRINITY_DN30444_c1_g1	TRINITY_DN30444_c1_g1_i10	#N/A	#N/A	PHF19_HUMAN^PHF19_HUMAN^Q:2900-1851,H:34-371^42.735%ID^E:1.62e-85^RecName: Full=PHD finger protein 19;^Eukaryota; Metazoa; Chordata; Craniata; Vertebrata; Euteleostomi; Mammalia; Eutheria; Euarchontoglires; Primates; Haplorrhini; Catarrhini; Hominidae; Homo	.	.	TRINITY_DN30444_c1_g1_i10|m.435	819-2984[-]	MTF2_PONAB^MTF2_PONAB^Q:28-361,H:39-361^42.216%ID^E:1.1e-89^RecName: Full=Metal-response element-binding transcription factor 2;^Eukaryota; Metazoa; Chordata; Craniata; Vertebrata; Euteleostomi; Mammalia; Eutheria; Euarchontoglires; Primates; Haplorrhini; Catarrhini; Hominidae; Pongo	.	PF00628.24^PHD^PHD-finger^94-144^E:7.1e-07`PF02178.14^AT_hook^AT hook motif^474-484^E:0.054`PF14061.1^Mtf2_C^Polycomb-like MTF2 factor 2^672-716^E:2.4e-21	.	.	.	GO:0005737^cellular_component^cytoplasm`GO:0035098^cellular_component^ESC/E(Z) complex`GO:0003677^molecular_function^DNA binding`GO:0035064^molecular_function^methylated histone binding`GO:0008270^molecular_function^zinc ion binding`GO:0016568^biological_process^chromatin modification`GO:0061086^biological_process^negative regulation of histone H3-K27 methylation`GO:0000122^biological_process^neg…	GO:0005515^molecular_function^protein binding`GO:0003677^molecular_function^DNA binding	.	.
TRINITY_DN30444_c1_g1	TRINITY_DN30444_c1_g1_i11	#N/A	#N/A	PHF19_HUMAN^PHF19_HUMAN^Q:2939-1890,H:34-371^42.735%ID^E:2.36e-85^RecName: Full=PHD finger protein 19;^Eukaryota; Metazoa; Chordata; Craniata; Vertebrata; Euteleostomi; Mammalia; Eutheria; Euarchontoglires; Primates; Haplorrhini; Catarrhini; Hominidae; Homo	.	.	TRINITY_DN30444_c1_g1_i11|m.437	819-3023[-]	MTF2_MOUSE^MTF2_MOUSE^Q:28-361,H:39-361^42.216%ID^E:2.04e-89^RecName: Full=Metal-response element-binding transcription factor 2;^Eukaryota; Metazoa; Chordata; Craniata; Vertebrata; Euteleostomi; Mammalia; Eutheria; Euarchontoglires; Glires; Rodentia; Sciurognathi; Muroidea; Muridae; Murinae; Mus; Mus	.	PF00628.24^PHD^PHD-finger^94-144^E:7.2e-07`PF02178.14^AT_hook^AT hook motif^487-497^E:0.055`PF14061.1^Mtf2_C^Polycomb-like MTF2 factor 2^685-729^E:2.4e-21	.	.	.	GO:0005737^cellular_component^cytoplasm`GO:0005634^cellular_component^nucleus`GO:0003677^molecular_function^DNA binding`GO:0035064^molecular_function^methylated histone binding`GO:0008270^molecular_function^zinc ion binding`GO:0016568^biological_process^chromatin modification`GO:0061086^biological_process^negative regulation of histone H3-K27 methylation`GO:0000122^biological_process^negative reg…	GO:0005515^molecular_function^protein binding`GO:0003677^molecular_function^DNA binding	.	.
TRINITY_DN30444_c1_g2	TRINITY_DN30444_c1_g2_i1	#N/A	#N/A	PHF19_HUMAN^PHF19_HUMAN^Q:971-837,H:531-575^66.667%ID^E:1.61e-10^RecName: Full=PHD finger protein 19;^Eukaryota; Metazoa; Chordata; Craniata; Vertebrata; Euteleostomi; Mammalia; Eutheria; Euarchontoglires; Primates; Haplorrhini; Catarrhini; Hominidae; Homo	.	.	TRINITY_DN30444_c1_g2_i1|m.439	819-1265[-]	PHF19_HUMAN^PHF19_HUMAN^Q:71-143,H:494-575^46.341%ID^E:2.68e-12^RecName: Full=PHD finger protein 19;^Eukaryota; Metazoa; Chordata; Craniata; Vertebrata; Euteleostomi; Mammalia; Eutheria; Euarchontoglires; Primates; Haplorrhini; Catarrhini; Hominidae; Homo	.	PF14061.1^Mtf2_C^Polycomb-like MTF2 factor 2^99-143^E:2.1e-22	.	.	.	GO:0005634^cellular_component^nucleus`GO:0035064^molecular_function^methylated histone binding`GO:0008270^molecular_function^zinc ion binding`GO:0016568^biological_process^chromatin modification`GO:0061087^biological_process^positive regulation of histone H3-K27 methylation`GO:0006355^biological_process^regulation of transcription, DNA-templated`GO:0006351^biological_process^transcription, DNA-te…	.	.	.
TRINITY_DN30469_c0_g1	TRINITY_DN30469_c0_g1_i1	#N/A	#N/A	.	.	.	.	.	.	.	.	.	.	.	.	.	.	.
TRINITY_DN30469_c0_g2	TRINITY_DN30469_c0_g2_i1	#N/A	#N/A	.	.	.	.	.	.	.	.	.	.	.	.	.	.	.
TRINITY_DN30469_c0_g2	TRINITY_DN30469_c0_g2_i2	#N/A	#N/A	.	.	.	.	.	.	.	.	.	.	.	.	.	.	.
TRINITY_DN30455_c0_g1	TRINITY_DN30455_c0_g1_i1	#N/A	Penaeus vannamei SPRY domain-containing SOCS box protein 3-like (LOC113830067), mRNA	SENP6_MOUSE^SENP6_MOUSE^Q:1738-1442,H:984-1082^50.505%ID^E:9.33e-25^RecName: Full=Sentrin-specific protease 6;^Eukaryota; Metazoa; Chordata; Craniata; Vertebrata; Euteleostomi; Mammalia; Eutheria; Euarchontoglires; Glires; Rodentia; Sciurognathi; Muroidea; Muridae; Murinae; Mus; Mus	.	.	TRINITY_DN30455_c0_g1_i1|m.440	121-1416[-]	.	.	.	.	.	.	.	.	.	.
TRINITY_DN30455_c0_g1	TRINITY_DN30455_c0_g1_i1	#N/A	Penaeus vannamei SPRY domain-containing SOCS box protein 3-like (LOC113830067), mRNA	SENP6_MOUSE^SENP6_MOUSE^Q:1738-1442,H:984-1082^50.505%ID^E:9.33e-25^RecName: Full=Sentrin-specific protease 6;^Eukaryota; Metazoa; Chordata; Craniata; Vertebrata; Euteleostomi; Mammalia; Eutheria; Euarchontoglires; Glires; Rodentia; Sciurognathi; Muroidea; Muridae; Murinae; Mus; Mus	.	.	TRINITY_DN30455_c0_g1_i1|m.442	1502-1891[-]	SENP6_HUMAN^SENP6_HUMAN^Q:52-129,H:965-1042^56.41%ID^E:6.04e-26^RecName: Full=Sentrin-specific protease 6;^Eukaryota; Metazoa; Chordata; Craniata; Vertebrata; Euteleostomi; Mammalia; Eutheria; Euarchontoglires; Primates; Haplorrhini; Catarrhini; Hominidae; Homo	.	PF02902.14^Peptidase_C48^Ulp1 protease family, C-terminal catalytic domain^59-129^E:2.9e-10	.	.	COG5160^SUMO1 sentrin specific peptidase	GO:0005737^cellular_component^cytoplasm`GO:0005634^cellular_component^nucleus`GO:0016929^molecular_function^SUMO-specific protease activity`GO:0016926^biological_process^protein desumoylation`GO:0070646^biological_process^protein modification by small protein removal`GO:0016925^biological_process^protein sumoylation`GO:0090234^biological_process^regulation of kinetochore assembly`GO:0090169^biolo…	GO:0008234^molecular_function^cysteine-type peptidase activity`GO:0006508^biological_process^proteolysis	.	.
TRINITY_DN30455_c0_g1	TRINITY_DN30455_c0_g1_i2	#N/A	#N/A	.	.	.	TRINITY_DN30455_c0_g1_i2|m.444	121-1875[-]	.	.	.	.	.	.	.	.	.	.
TRINITY_DN30419_c0_g1	TRINITY_DN30419_c0_g1_i1	#N/A	#N/A	ZNFX1_HUMAN^ZNFX1_HUMAN^Q:6742-2150,H:42-1562^34.029%ID^E:0^RecName: Full=NFX1-type zinc finger-containing protein 1;^Eukaryota; Metazoa; Chordata; Craniata; Vertebrata; Euteleostomi; Mammalia; Eutheria; Euarchontoglires; Primates; Haplorrhini; Catarrhini; Hominidae; Homo	.	.	TRINITY_DN30419_c0_g1_i1|m.448	553-1065[-]	ZNFX1_MOUSE^ZNFX1_MOUSE^Q:10-170,H:1743-1905^41.566%ID^E:1.91e-31^RecName: Full=NFX1-type zinc finger-containing protein 1;^Eukaryota; Metazoa; Chordata; Craniata; Vertebrata; Euteleostomi; Mammalia; Eutheria; Euarchontoglires; Glires; Rodentia; Sciurognathi; Muroidea; Muridae; Murinae; Mus; Mus	.	.	.	.	COG1112^Helicase	GO:0046872^molecular_function^metal ion binding`GO:0044822^molecular_function^poly(A) RNA binding	.	.	.
TRINITY_DN30419_c0_g1	TRINITY_DN30419_c0_g1_i1	#N/A	#N/A	ZNFX1_HUMAN^ZNFX1_HUMAN^Q:6742-2150,H:42-1562^34.029%ID^E:0^RecName: Full=NFX1-type zinc finger-containing protein 1;^Eukaryota; Metazoa; Chordata; Craniata; Vertebrata; Euteleostomi; Mammalia; Eutheria; Euarchontoglires; Primates; Haplorrhini; Catarrhini; Hominidae; Homo	.	.	TRINITY_DN30419_c0_g1_i1|m.447	1244-6745[-]	ZNFX1_HUMAN^ZNFX1_HUMAN^Q:2-1532,H:42-1562^33.908%ID^E:0^RecName: Full=NFX1-type zinc finger-containing protein 1;^Eukaryota; Metazoa; Chordata; Craniata; Vertebrata; Euteleostomi; Mammalia; Eutheria; Euarchontoglires; Primates; Haplorrhini; Catarrhini; Hominidae; Homo	.	PF13086.1^AAA_11^AAA domain^563-1001^E:1e-28`PF13245.1^AAA_19^Part of AAA domain^570-634^E:2.6e-07`PF13087.1^AAA_12^AAA domain^1014-1199^E:2.7e-39	.	.	COG1112^Helicase	GO:0046872^molecular_function^metal ion binding`GO:0044822^molecular_function^poly(A) RNA binding	.	.	.
TRINITY_DN30461_c0_g1	TRINITY_DN30461_c0_g1_i1	PREDICTED: receptor-type tyrosine-protein phosphatase alpha-like [Hyalella azteca]	Penaeus vannamei uncharacterized LOC113821535 (LOC113821535), ncRNA	PKRI1_XENTR^PKRI1_XENTR^Q:462-175,H:20-115^60.417%ID^E:3.8e-35^RecName: Full=PRKR-interacting protein 1 homolog;^Eukaryota; Metazoa; Chordata; Craniata; Vertebrata; Euteleostomi; Amphibia; Batrachia; Anura; Pipoidea; Pipidae; Xenopodinae; Xenopus; Silurana	.	.	TRINITY_DN30461_c0_g1_i1|m.454	1-501[-]	PKRI1_XENTR^PKRI1_XENTR^Q:14-121,H:20-127^59.259%ID^E:1.18e-39^RecName: Full=PRKR-interacting protein 1 homolog;^Eukaryota; Metazoa; Chordata; Craniata; Vertebrata; Euteleostomi; Amphibia; Batrachia; Anura; Pipoidea; Pipidae; Xenopodinae; Xenopus; Silurana	.	PF06658.7^DUF1168^Protein of unknown function (DUF1168)^37-165^E:9.9e-39	.	.	NOG146584^Exostosin family	GO:0005730^cellular_component^nucleolus	.	.	.
TRINITY_DN30461_c1_g1	TRINITY_DN30461_c1_g1_i1	#N/A	#N/A	EI2BE_MOUSE^EI2BE_MOUSE^Q:624-151,H:549-706^31.25%ID^E:1.87e-15^RecName: Full=Translation initiation factor eIF-2B subunit epsilon;^Eukaryota; Metazoa; Chordata; Craniata; Vertebrata; Euteleostomi; Mammalia; Eutheria; Euarchontoglires; Glires; Rodentia; Sciurognathi; Muroidea; Muridae; Murinae; Mus; Mus	.	.	TRINITY_DN30461_c1_g1_i1|m.455	106-864[-]	EI2BE_MOUSE^EI2BE_MOUSE^Q:6-238,H:480-706^28.452%ID^E:3.11e-17^RecName: Full=Translation initiation factor eIF-2B subunit epsilon;^Eukaryota; Metazoa; Chordata; Craniata; Vertebrata; Euteleostomi; Mammalia; Eutheria; Euarchontoglires; Glires; Rodentia; Sciurognathi; Muroidea; Muridae; Murinae; Mus; Mus	.	PF02020.13^W2^eIF4-gamma/eIF5/eIF2-epsilon^168-249^E:2.1e-13	.	.	COG1208^nucleotidyl transferase	GO:0005737^cellular_component^cytoplasm`GO:0005851^cellular_component^eukaryotic translation initiation factor 2B complex`GO:0005634^cellular_component^nucleus`GO:0005085^molecular_function^guanyl-nucleotide exchange factor activity`GO:0003743^molecular_function^translation initiation factor activity`GO:0014002^biological_process^astrocyte development`GO:0048708^biological_process^astrocyte diffe…	GO:0005515^molecular_function^protein binding	.	.
TRINITY_DN30476_c0_g1	TRINITY_DN30476_c0_g1_i1	PREDICTED: INO80 complex subunit E isoform X2 [Cyprinodon variegatus]	Penaeus vannamei P17/29C-like protein DDB_G0287399 (LOC113815026), mRNA	.	.	.	.	.	.	.	.	.	.	.	.	.	.	.
TRINITY_DN30476_c0_g2	TRINITY_DN30476_c0_g2_i1	#N/A	#N/A	.	.	.	.	.	.	.	.	.	.	.	.	.	.	.
TRINITY_DN30476_c0_g3	TRINITY_DN30476_c0_g3_i1	#N/A	#N/A	.	.	.	.	.	.	.	.	.	.	.	.	.	.	.
TRINITY_DN30476_c0_g4	TRINITY_DN30476_c0_g4_i1	#N/A	#N/A	.	.	.	.	.	.	.	.	.	.	.	.	.	.	.
TRINITY_DN30476_c0_g5	TRINITY_DN30476_c0_g5_i1	#N/A	#N/A	.	.	.	.	.	.	.	.	.	.	.	.	.	.	.
TRINITY_DN30476_c0_g6	TRINITY_DN30476_c0_g6_i1	#N/A	#N/A	.	.	.	.	.	.	.	.	.	.	.	.	.	.	.
TRINITY_DN30476_c0_g7	TRINITY_DN30476_c0_g7_i1	#N/A	#N/A	.	.	.	.	.	.	.	.	.	.	.	.	.	.	.
TRINITY_DN30476_c0_g8	TRINITY_DN30476_c0_g8_i1	#N/A	#N/A	.	.	.	.	.	.	.	.	.	.	.	.	.	.	.
TRINITY_DN30476_c0_g9	TRINITY_DN30476_c0_g9_i1	#N/A	#N/A	.	.	.	.	.	.	.	.	.	.	.	.	.	.	.
TRINITY_DN30476_c0_g10	TRINITY_DN30476_c0_g10_i1	#N/A	#N/A	.	.	.	.	.	.	.	.	.	.	.	.	.	.	.
TRINITY_DN30476_c0_g11	TRINITY_DN30476_c0_g11_i1	#N/A	#N/A	.	.	.	.	.	.	.	.	.	.	.	.	.	.	.
TRINITY_DN30427_c0_g1	TRINITY_DN30427_c0_g1_i1	#N/A	Penaeus vannamei uncharacterized LOC113810234 (LOC113810234), ncRNA	.	.	.	.	.	.	.	.	.	.	.	.	.	.	.
TRINITY_DN30427_c1_g1	TRINITY_DN30427_c1_g1_i1	#N/A	#N/A	BUP1_PONAB^BUP1_PONAB^Q:1180-32,H:1-384^68.75%ID^E:0^RecName: Full=Beta-ureidopropionase;^Eukaryota; Metazoa; Chordata; Craniata; Vertebrata; Euteleostomi; Mammalia; Eutheria; Euarchontoglires; Primates; Haplorrhini; Catarrhini; Hominidae; Pongo	.	.	TRINITY_DN30427_c1_g1_i1|m.458	23-1180[-]	BUP1_PONAB^BUP1_PONAB^Q:1-383,H:1-384^68.75%ID^E:0^RecName: Full=Beta-ureidopropionase;^Eukaryota; Metazoa; Chordata; Craniata; Vertebrata; Euteleostomi; Mammalia; Eutheria; Euarchontoglires; Primates; Haplorrhini; Catarrhini; Hominidae; Pongo	.	PF00795.17^CN_hydrolase^Carbon-nitrogen hydrolase^88-257^E:1.9e-39	.	.	.	GO:0005737^cellular_component^cytoplasm`GO:0003837^molecular_function^beta-ureidopropionase activity`GO:0046872^molecular_function^metal ion binding`GO:0019483^biological_process^beta-alanine biosynthetic process	GO:0016810^molecular_function^hydrolase activity, acting on carbon-nitrogen (but not peptide) bonds`GO:0006807^biological_process^nitrogen compound metabolic process	.	.
TRINITY_DN30434_c0_g1	TRINITY_DN30434_c0_g1_i1	PREDICTED: NADH dehydrogenase [ubiquinone] 1 alpha subcomplex subunit 2 [Sarcophilus harrisii]	Penaeus vannamei NADH dehydrogenase [ubiquinone] 1 alpha subcomplex subunit 2-like (LOC113807311), mRNA	.	.	.	.	.	.	.	.	.	.	.	.	.	.	.
TRINITY_DN30434_c0_g2	TRINITY_DN30434_c0_g2_i1	#N/A	Penaeus vannamei NADH dehydrogenase [ubiquinone] 1 alpha subcomplex subunit 2-like (LOC113807311), mRNA	.	.	.	.	.	.	.	.	.	.	.	.	.	.	.
TRINITY_DN30434_c0_g3	TRINITY_DN30434_c0_g3_i1	#N/A	#N/A	.	.	.	.	.	.	.	.	.	.	.	.	.	.	.
TRINITY_DN30434_c0_g4	TRINITY_DN30434_c0_g4_i1	#N/A	#N/A	.	.	.	.	.	.	.	.	.	.	.	.	.	.	.
TRINITY_DN30434_c1_g1	TRINITY_DN30434_c1_g1_i1	#N/A	#N/A	.	.	.	.	.	.	.	.	.	.	.	.	.	.	.
TRINITY_DN30434_c1_g2	TRINITY_DN30434_c1_g2_i1	#N/A	#N/A	.	.	.	TRINITY_DN30434_c1_g2_i1|m.459	294-593[+]	.	.	.	.	.	.	.	.	.	.
TRINITY_DN30434_c1_g2	TRINITY_DN30434_c1_g2_i2	#N/A	#N/A	.	.	.	.	.	.	.	.	.	.	.	.	.	.	.
TRINITY_DN30434_c1_g3	TRINITY_DN30434_c1_g3_i1	#N/A	#N/A	.	.	.	TRINITY_DN30434_c1_g3_i1|m.460	2-409[+]	.	.	.	.	.	.	.	.	.	.
TRINITY_DN30434_c1_g4	TRINITY_DN30434_c1_g4_i1	#N/A	#N/A	.	.	.	TRINITY_DN30434_c1_g4_i1|m.461	2-322[+]	.	.	.	.	.	.	.	.	.	.
TRINITY_DN30434_c1_g5	TRINITY_DN30434_c1_g5_i1	#N/A	#N/A	.	.	.	.	.	.	.	.	.	.	.	.	.	.	.
TRINITY_DN30434_c1_g6	TRINITY_DN30434_c1_g6_i1	#N/A	#N/A	.	.	.	.	.	.	.	.	.	.	.	.	.	.	.
TRINITY_DN30434_c1_g7	TRINITY_DN30434_c1_g7_i1	#N/A	#N/A	.	.	.	TRINITY_DN30434_c1_g7_i1|m.462	3-323[+]	.	.	.	.	.	.	.	.	.	.
TRINITY_DN30416_c0_g1	TRINITY_DN30416_c0_g1_i1	#N/A	Penaeus vannamei pseudouridine-5'-phosphatase-like (LOC113828884), transcript variant X3, mRNA	.	.	.	TRINITY_DN30416_c0_g1_i1|m.463	307-2097[-]	.	.	.	.	.	.	.	.	.	.
TRINITY_DN30416_c0_g1	TRINITY_DN30416_c0_g1_i2	#N/A	Penaeus vannamei pseudouridine-5'-phosphatase-like (LOC113828884), transcript variant X3, mRNA	.	.	.	.	.	.	.	.	.	.	.	.	.	.	.
TRINITY_DN30493_c0_g1	TRINITY_DN30493_c0_g1_i1	PREDICTED: DNA repair protein XRCC2-like [Lingula anatina]	Penaeus vannamei DNA repair protein XRCC2-like (LOC113817025), transcript variant X1, mRNA	.	.	.	.	.	.	.	.	.	.	.	.	.	.	.
TRINITY_DN30493_c0_g2	TRINITY_DN30493_c0_g2_i1	#N/A	#N/A	.	.	.	.	.	.	.	.	.	.	.	.	.	.	.
TRINITY_DN30493_c0_g3	TRINITY_DN30493_c0_g3_i1	#N/A	#N/A	.	.	.	.	.	.	.	.	.	.	.	.	.	.	.
TRINITY_DN30493_c0_g4	TRINITY_DN30493_c0_g4_i1	#N/A	#N/A	.	.	.	.	.	.	.	.	.	.	.	.	.	.	.
TRINITY_DN30493_c0_g5	TRINITY_DN30493_c0_g5_i1	#N/A	#N/A	.	.	.	.	.	.	.	.	.	.	.	.	.	.	.
TRINITY_DN30493_c0_g6	TRINITY_DN30493_c0_g6_i1	#N/A	#N/A	.	.	.	.	.	.	.	.	.	.	.	.	.	.	.
TRINITY_DN30493_c0_g7	TRINITY_DN30493_c0_g7_i1	#N/A	#N/A	.	.	.	.	.	.	.	.	.	.	.	.	.	.	.
TRINITY_DN30493_c0_g8	TRINITY_DN30493_c0_g8_i1	#N/A	#N/A	.	.	.	.	.	.	.	.	.	.	.	.	.	.	.
TRINITY_DN30493_c0_g9	TRINITY_DN30493_c0_g9_i1	#N/A	#N/A	.	.	.	TRINITY_DN30493_c0_g9_i1|m.465	193-1209[-]	.	.	.	.	.	.	.	.	.	.
TRINITY_DN30493_c0_g9	TRINITY_DN30493_c0_g9_i2	#N/A	#N/A	.	.	.	TRINITY_DN30493_c0_g9_i2|m.468	193-1056[-]	.	.	.	.	.	.	.	.	.	.
TRINITY_DN30424_c0_g1	TRINITY_DN30424_c0_g1_i1	#N/A	Penaeus vannamei phenoloxidase-activating factor 2-like (LOC113802490), partial mRNA	MLEC_DANRE^MLEC_DANRE^Q:3831-3034,H:14-277^51.111%ID^E:5.94e-71^RecName: Full=Malectin {ECO:0000250|UniProtKB:Q6INX3};^Eukaryota; Metazoa; Chordata; Craniata; Vertebrata; Euteleostomi; Actinopterygii; Neopterygii; Teleostei; Ostariophysi; Cypriniformes; Cyprinidae; Danio	.	.	TRINITY_DN30424_c0_g1_i1|m.470	3007-3885[-]	MLEC_MOUSE^MLEC_MOUSE^Q:30-292,H:38-291^54.545%ID^E:4.73e-87^RecName: Full=Malectin;^Eukaryota; Metazoa; Chordata; Craniata; Vertebrata; Euteleostomi; Mammalia; Eutheria; Euarchontoglires; Glires; Rodentia; Sciurognathi; Muroidea; Muridae; Murinae; Mus; Mus	.	PF11721.3^Malectin^Di-glucose binding within endoplasmic reticulum^38-200^E:6.4e-34	.	.	.	GO:0005783^cellular_component^endoplasmic reticulum`GO:0005789^cellular_component^endoplasmic reticulum membrane`GO:0016021^cellular_component^integral component of membrane`GO:0030246^molecular_function^carbohydrate binding`GO:0005975^biological_process^carbohydrate metabolic process	.	.	.
TRINITY_DN30474_c0_g1	TRINITY_DN30474_c0_g1_i1	#N/A	#N/A	MARH5_XENLA^MARH5_XENLA^Q:3313-2534,H:15-274^60.769%ID^E:3.33e-109^RecName: Full=E3 ubiquitin-protein ligase MARCH5;^Eukaryota; Metazoa; Chordata; Craniata; Vertebrata; Euteleostomi; Amphibia; Batrachia; Anura; Pipoidea; Pipidae; Xenopodinae; Xenopus; Xenopus	.	.	TRINITY_DN30474_c0_g1_i1|m.471	2372-3367[-]	MARH5_CHICK^MARH5_CHICK^Q:19-282,H:15-278^60.227%ID^E:8.22e-120^RecName: Full=E3 ubiquitin-protein ligase MARCH5;^Eukaryota; Metazoa; Chordata; Craniata; Vertebrata; Euteleostomi; Testudines + Archosauria group; Archosauria; Dinosauria; Saurischia; Theropoda; Coelurosauria; Aves; Neognathae; Galloanserae; Galliformes; Phasianidae; Phasianinae; Gallus	.	PF12906.2^RINGv^RING-variant domain^21-75^E:4.1e-14	.	.	.	GO:0005783^cellular_component^endoplasmic reticulum`GO:0005789^cellular_component^endoplasmic reticulum membrane`GO:0016021^cellular_component^integral component of membrane`GO:0005741^cellular_component^mitochondrial outer membrane`GO:0016874^molecular_function^ligase activity`GO:0004842^molecular_function^ubiquitin-protein transferase activity`GO:0008270^molecular_function^zinc ion binding`GO:0…	GO:0008270^molecular_function^zinc ion binding	.	.
TRINITY_DN30474_c0_g1	TRINITY_DN30474_c0_g1_i2	#N/A	#N/A	MARH5_XENLA^MARH5_XENLA^Q:3394-2615,H:15-274^60.769%ID^E:4.78e-109^RecName: Full=E3 ubiquitin-protein ligase MARCH5;^Eukaryota; Metazoa; Chordata; Craniata; Vertebrata; Euteleostomi; Amphibia; Batrachia; Anura; Pipoidea; Pipidae; Xenopodinae; Xenopus; Xenopus	.	.	TRINITY_DN30474_c0_g1_i2|m.472	2453-3448[-]	MARH5_CHICK^MARH5_CHICK^Q:19-282,H:15-278^60.227%ID^E:8.22e-120^RecName: Full=E3 ubiquitin-protein ligase MARCH5;^Eukaryota; Metazoa; Chordata; Craniata; Vertebrata; Euteleostomi; Testudines + Archosauria group; Archosauria; Dinosauria; Saurischia; Theropoda; Coelurosauria; Aves; Neognathae; Galloanserae; Galliformes; Phasianidae; Phasianinae; Gallus	.	PF12906.2^RINGv^RING-variant domain^21-75^E:4.1e-14	.	.	.	GO:0005783^cellular_component^endoplasmic reticulum`GO:0005789^cellular_component^endoplasmic reticulum membrane`GO:0016021^cellular_component^integral component of membrane`GO:0005741^cellular_component^mitochondrial outer membrane`GO:0016874^molecular_function^ligase activity`GO:0004842^molecular_function^ubiquitin-protein transferase activity`GO:0008270^molecular_function^zinc ion binding`GO:0…	GO:0008270^molecular_function^zinc ion binding	.	.
TRINITY_DN30474_c0_g1	TRINITY_DN30474_c0_g1_i3	#N/A	#N/A	MARH5_XENLA^MARH5_XENLA^Q:3346-2615,H:15-274^60%ID^E:1.8e-106^RecName: Full=E3 ubiquitin-protein ligase MARCH5;^Eukaryota; Metazoa; Chordata; Craniata; Vertebrata; Euteleostomi; Amphibia; Batrachia; Anura; Pipoidea; Pipidae; Xenopodinae; Xenopus; Xenopus	.	.	TRINITY_DN30474_c0_g1_i3|m.473	2453-3400[-]	MARH5_CHICK^MARH5_CHICK^Q:19-266,H:15-278^59.47%ID^E:3.56e-118^RecName: Full=E3 ubiquitin-protein ligase MARCH5;^Eukaryota; Metazoa; Chordata; Craniata; Vertebrata; Euteleostomi; Testudines + Archosauria group; Archosauria; Dinosauria; Saurischia; Theropoda; Coelurosauria; Aves; Neognathae; Galloanserae; Galliformes; Phasianidae; Phasianinae; Gallus	.	PF12906.2^RINGv^RING-variant domain^21-75^E:3.8e-14	.	.	.	GO:0005783^cellular_component^endoplasmic reticulum`GO:0005789^cellular_component^endoplasmic reticulum membrane`GO:0016021^cellular_component^integral component of membrane`GO:0005741^cellular_component^mitochondrial outer membrane`GO:0016874^molecular_function^ligase activity`GO:0004842^molecular_function^ubiquitin-protein transferase activity`GO:0008270^molecular_function^zinc ion binding`GO:0…	GO:0008270^molecular_function^zinc ion binding	.	.
TRINITY_DN30488_c0_g1	TRINITY_DN30488_c0_g1_i1	#N/A	Penaeus vannamei uncharacterized LOC113806997 (LOC113806997), transcript variant X1, mRNA	GPTC1_HUMAN^GPTC1_HUMAN^Q:1966-104,H:2-666^36.758%ID^E:1.06e-104^RecName: Full=G patch domain-containing protein 1;^Eukaryota; Metazoa; Chordata; Craniata; Vertebrata; Euteleostomi; Mammalia; Eutheria; Euarchontoglires; Primates; Haplorrhini; Catarrhini; Hominidae; Homo	.	.	TRINITY_DN30488_c0_g1_i1|m.474	2-1957[-]	GPTC1_HUMAN^GPTC1_HUMAN^Q:2-618,H:6-666^37.555%ID^E:9.94e-126^RecName: Full=G patch domain-containing protein 1;^Eukaryota; Metazoa; Chordata; Craniata; Vertebrata; Euteleostomi; Mammalia; Eutheria; Euarchontoglires; Primates; Haplorrhini; Catarrhini; Hominidae; Homo	.	PF07713.8^DUF1604^Protein of unknown function (DUF1604)^30-113^E:2.5e-34`PF01585.18^G-patch^G-patch domain^145-171^E:8.6e-06	.	.	NOG150083^Transcriptional regulator	GO:0071013^cellular_component^catalytic step 2 spliceosome`GO:0003676^molecular_function^nucleic acid binding`GO:0000398^biological_process^mRNA splicing, via spliceosome	GO:0003676^molecular_function^nucleic acid binding	.	.
TRINITY_DN30402_c0_g1	TRINITY_DN30402_c0_g1_i1	#N/A	#N/A	RSF1_HUMAN^RSF1_HUMAN^Q:1877-1320,H:20-211^38.462%ID^E:4.21e-33^RecName: Full=Remodeling and spacing factor 1;^Eukaryota; Metazoa; Chordata; Craniata; Vertebrata; Euteleostomi; Mammalia; Eutheria; Euarchontoglires; Primates; Haplorrhini; Catarrhini; Hominidae; Homo	.	.	TRINITY_DN30402_c0_g1_i1|m.475	3-1901[-]	RSF1_HUMAN^RSF1_HUMAN^Q:9-194,H:20-211^38.462%ID^E:7.84e-34^RecName: Full=Remodeling and spacing factor 1;^Eukaryota; Metazoa; Chordata; Craniata; Vertebrata; Euteleostomi; Mammalia; Eutheria; Euarchontoglires; Primates; Haplorrhini; Catarrhini; Hominidae; Homo	.	.	.	.	NOG79337^Acyltransferase family	GO:0005654^cellular_component^nucleoplasm`GO:0005634^cellular_component^nucleus`GO:0031213^cellular_component^RSF complex`GO:0042393^molecular_function^histone binding`GO:0008270^molecular_function^zinc ion binding`GO:0034080^biological_process^CENP-A containing nucleosome assembly`GO:0006338^biological_process^chromatin remodeling`GO:0006352^biological_process^DNA-templated transcription, initia…	.	.	.
TRINITY_DN30402_c0_g1	TRINITY_DN30402_c0_g1_i1	#N/A	#N/A	RSF1_HUMAN^RSF1_HUMAN^Q:1877-1320,H:20-211^38.462%ID^E:4.21e-33^RecName: Full=Remodeling and spacing factor 1;^Eukaryota; Metazoa; Chordata; Craniata; Vertebrata; Euteleostomi; Mammalia; Eutheria; Euarchontoglires; Primates; Haplorrhini; Catarrhini; Hominidae; Homo	.	.	TRINITY_DN30402_c0_g1_i1|m.476	265-1419[+]	.	.	.	.	.	.	.	.	.	.
TRINITY_DN30402_c0_g1	TRINITY_DN30402_c0_g1_i2	#N/A	#N/A	RSF1_HUMAN^RSF1_HUMAN^Q:1853-1296,H:20-211^38.462%ID^E:4.36e-33^RecName: Full=Remodeling and spacing factor 1;^Eukaryota; Metazoa; Chordata; Craniata; Vertebrata; Euteleostomi; Mammalia; Eutheria; Euarchontoglires; Primates; Haplorrhini; Catarrhini; Hominidae; Homo	.	.	TRINITY_DN30402_c0_g1_i2|m.478	241-1395[+]	.	.	.	.	.	.	.	.	.	.
TRINITY_DN30402_c0_g1	TRINITY_DN30402_c0_g1_i2	#N/A	#N/A	RSF1_HUMAN^RSF1_HUMAN^Q:1853-1296,H:20-211^38.462%ID^E:4.36e-33^RecName: Full=Remodeling and spacing factor 1;^Eukaryota; Metazoa; Chordata; Craniata; Vertebrata; Euteleostomi; Mammalia; Eutheria; Euarchontoglires; Primates; Haplorrhini; Catarrhini; Hominidae; Homo	.	.	TRINITY_DN30402_c0_g1_i2|m.477	3-1877[-]	RSF1_HUMAN^RSF1_HUMAN^Q:9-194,H:20-211^38.462%ID^E:7.91e-34^RecName: Full=Remodeling and spacing factor 1;^Eukaryota; Metazoa; Chordata; Craniata; Vertebrata; Euteleostomi; Mammalia; Eutheria; Euarchontoglires; Primates; Haplorrhini; Catarrhini; Hominidae; Homo	.	.	.	.	NOG79337^Acyltransferase family	GO:0005654^cellular_component^nucleoplasm`GO:0005634^cellular_component^nucleus`GO:0031213^cellular_component^RSF complex`GO:0042393^molecular_function^histone binding`GO:0008270^molecular_function^zinc ion binding`GO:0034080^biological_process^CENP-A containing nucleosome assembly`GO:0006338^biological_process^chromatin remodeling`GO:0006352^biological_process^DNA-templated transcription, initia…	.	.	.
TRINITY_DN30402_c0_g2	TRINITY_DN30402_c0_g2_i1	#N/A	#N/A	.	.	.	.	.	.	.	.	.	.	.	.	.	.	.
TRINITY_DN30468_c0_g1	TRINITY_DN30468_c0_g1_i1	#N/A	Penaeus vannamei spliceosome-associated protein CWC27 homolog (LOC113821600), mRNA	FUCO_BRAFL^FUCO_BRAFL^Q:537-202,H:339-448^45.217%ID^E:1.78e-21^RecName: Full=Alpha-L-fucosidase;^Eukaryota; Metazoa; Chordata; Cephalochordata; Branchiostomidae; Branchiostoma	.	.	TRINITY_DN30468_c0_g1_i1|m.479	184-537[-]	FUCO_BRAFL^FUCO_BRAFL^Q:1-112,H:339-448^45.217%ID^E:4.2e-22^RecName: Full=Alpha-L-fucosidase;^Eukaryota; Metazoa; Chordata; Cephalochordata; Branchiostomidae; Branchiostoma	.	.	.	.	COG3669^alpha-l-fucosidase	GO:0005576^cellular_component^extracellular region`GO:0004560^molecular_function^alpha-L-fucosidase activity`GO:0006004^biological_process^fucose metabolic process	.	.	.
TRINITY_DN30468_c0_g2	TRINITY_DN30468_c0_g2_i1	PREDICTED: peptidyl-prolyl cis-trans isomerase CWC27 homolog [Bemisia tabaci]	Penaeus vannamei spliceosome-associated protein CWC27 homolog (LOC113821600), mRNA	FUCO_BRAFL^FUCO_BRAFL^Q:438-1,H:18-163^69.388%ID^E:1.02e-65^RecName: Full=Alpha-L-fucosidase;^Eukaryota; Metazoa; Chordata; Cephalochordata; Branchiostomidae; Branchiostoma	.	.	TRINITY_DN30468_c0_g2_i1|m.481	1-474[-]	FUCO_BRAFL^FUCO_BRAFL^Q:13-158,H:18-163^69.388%ID^E:9.15e-66^RecName: Full=Alpha-L-fucosidase;^Eukaryota; Metazoa; Chordata; Cephalochordata; Branchiostomidae; Branchiostoma	.	PF01120.12^Alpha_L_fucos^Alpha-L-fucosidase^9-152^E:7.3e-55	.	.	COG3669^alpha-l-fucosidase	GO:0005576^cellular_component^extracellular region`GO:0004560^molecular_function^alpha-L-fucosidase activity`GO:0006004^biological_process^fucose metabolic process	GO:0004560^molecular_function^alpha-L-fucosidase activity`GO:0005975^biological_process^carbohydrate metabolic process	.	.
TRINITY_DN30468_c0_g2	TRINITY_DN30468_c0_g2_i2	PREDICTED: peptidyl-prolyl cis-trans isomerase CWC27 homolog [Aethina tumida]	Penaeus vannamei spliceosome-associated protein CWC27 homolog (LOC113821600), mRNA	FUCO_BRAFL^FUCO_BRAFL^Q:986-3,H:18-345^68.693%ID^E:9.25e-171^RecName: Full=Alpha-L-fucosidase;^Eukaryota; Metazoa; Chordata; Cephalochordata; Branchiostomidae; Branchiostoma	.	.	TRINITY_DN30468_c0_g2_i2|m.483	3-1022[-]	FUCO_BRAFL^FUCO_BRAFL^Q:13-340,H:18-345^68.693%ID^E:8.32e-171^RecName: Full=Alpha-L-fucosidase;^Eukaryota; Metazoa; Chordata; Cephalochordata; Branchiostomidae; Branchiostoma	.	PF01120.12^Alpha_L_fucos^Alpha-L-fucosidase^9-340^E:2e-113	.	.	COG3669^alpha-l-fucosidase	GO:0005576^cellular_component^extracellular region`GO:0004560^molecular_function^alpha-L-fucosidase activity`GO:0006004^biological_process^fucose metabolic process	GO:0004560^molecular_function^alpha-L-fucosidase activity`GO:0005975^biological_process^carbohydrate metabolic process	.	.
TRINITY_DN30468_c0_g3	TRINITY_DN30468_c0_g3_i1	#N/A	#N/A	FUCO_BRAFL^FUCO_BRAFL^Q:353-3,H:262-378^66.667%ID^E:1e-52^RecName: Full=Alpha-L-fucosidase;^Eukaryota; Metazoa; Chordata; Cephalochordata; Branchiostomidae; Branchiostoma	.	.	TRINITY_DN30468_c0_g3_i1|m.487	3-353[-]	FUCO_BRAFL^FUCO_BRAFL^Q:1-117,H:262-378^66.667%ID^E:9.04e-53^RecName: Full=Alpha-L-fucosidase;^Eukaryota; Metazoa; Chordata; Cephalochordata; Branchiostomidae; Branchiostoma	.	PF01120.12^Alpha_L_fucos^Alpha-L-fucosidase^2-93^E:1.4e-28	.	.	COG3669^alpha-l-fucosidase	GO:0005576^cellular_component^extracellular region`GO:0004560^molecular_function^alpha-L-fucosidase activity`GO:0006004^biological_process^fucose metabolic process	GO:0004560^molecular_function^alpha-L-fucosidase activity`GO:0005975^biological_process^carbohydrate metabolic process	.	.
TRINITY_DN30468_c0_g4	TRINITY_DN30468_c0_g4_i1	#N/A	#N/A	FUCO_BRAFL^FUCO_BRAFL^Q:295-2,H:262-359^68.367%ID^E:8.06e-45^RecName: Full=Alpha-L-fucosidase;^Eukaryota; Metazoa; Chordata; Cephalochordata; Branchiostomidae; Branchiostoma	.	.	.	.	.	.	.	.	.	COG3669^alpha-l-fucosidase	GO:0005576^cellular_component^extracellular region`GO:0004560^molecular_function^alpha-L-fucosidase activity`GO:0006004^biological_process^fucose metabolic process	.	.	.
TRINITY_DN30468_c0_g4	TRINITY_DN30468_c0_g4_i2	#N/A	#N/A	FUCO_BRAFL^FUCO_BRAFL^Q:373-2,H:262-385^66.935%ID^E:2.17e-56^RecName: Full=Alpha-L-fucosidase;^Eukaryota; Metazoa; Chordata; Cephalochordata; Branchiostomidae; Branchiostoma	.	.	TRINITY_DN30468_c0_g4_i2|m.488	2-373[-]	FUCO_BRAFL^FUCO_BRAFL^Q:1-124,H:262-385^66.935%ID^E:1.96e-56^RecName: Full=Alpha-L-fucosidase;^Eukaryota; Metazoa; Chordata; Cephalochordata; Branchiostomidae; Branchiostoma	.	PF01120.12^Alpha_L_fucos^Alpha-L-fucosidase^2-93^E:1.4e-28	.	.	COG3669^alpha-l-fucosidase	GO:0005576^cellular_component^extracellular region`GO:0004560^molecular_function^alpha-L-fucosidase activity`GO:0006004^biological_process^fucose metabolic process	GO:0004560^molecular_function^alpha-L-fucosidase activity`GO:0005975^biological_process^carbohydrate metabolic process	.	.
TRINITY_DN30479_c0_g1	TRINITY_DN30479_c0_g1_i1	conserved Plasmodium protein, unknown function [Plasmodium ovale]	#N/A	.	.	.	.	.	.	.	.	.	.	.	.	.	.	.
TRINITY_DN30479_c0_g2	TRINITY_DN30479_c0_g2_i1	#N/A	#N/A	.	.	.	.	.	.	.	.	.	.	.	.	.	.	.
TRINITY_DN30479_c0_g3	TRINITY_DN30479_c0_g3_i1	#N/A	#N/A	.	.	.	.	.	.	.	.	.	.	.	.	.	.	.
TRINITY_DN30479_c0_g4	TRINITY_DN30479_c0_g4_i1	#N/A	#N/A	.	.	.	.	.	.	.	.	.	.	.	.	.	.	.
TRINITY_DN30479_c0_g5	TRINITY_DN30479_c0_g5_i1	#N/A	#N/A	.	.	.	.	.	.	.	.	.	.	.	.	.	.	.
TRINITY_DN30479_c0_g6	TRINITY_DN30479_c0_g6_i1	#N/A	#N/A	.	.	.	.	.	.	.	.	.	.	.	.	.	.	.
TRINITY_DN30479_c0_g7	TRINITY_DN30479_c0_g7_i1	#N/A	#N/A	.	.	.	.	.	.	.	.	.	.	.	.	.	.	.
TRINITY_DN30479_c0_g8	TRINITY_DN30479_c0_g8_i1	#N/A	#N/A	CHCH2_MOUSE^CHCH2_MOUSE^Q:405-304,H:114-147^76.471%ID^E:7.89e-11^RecName: Full=Coiled-coil-helix-coiled-coil-helix domain-containing protein 2, mitochondrial;^Eukaryota; Metazoa; Chordata; Craniata; Vertebrata; Euteleostomi; Mammalia; Eutheria; Euarchontoglires; Glires; Rodentia; Sciurognathi; Muroidea; Muridae; Murinae; Mus; Mus	.	.	TRINITY_DN30479_c0_g8_i1|m.490	277-747[-]	CHCH2_MOUSE^CHCH2_MOUSE^Q:37-148,H:47-147^57.522%ID^E:4.78e-31^RecName: Full=Coiled-coil-helix-coiled-coil-helix domain-containing protein 2, mitochondrial;^Eukaryota; Metazoa; Chordata; Craniata; Vertebrata; Euteleostomi; Mammalia; Eutheria; Euarchontoglires; Glires; Rodentia; Sciurognathi; Muroidea; Muridae; Murinae; Mus; Mus	.	PF06747.8^CHCH^CHCH domain^117-149^E:2.4e-07	.	.	.	GO:0005739^cellular_component^mitochondrion	.	.	.
TRINITY_DN30479_c0_g9	TRINITY_DN30479_c0_g9_i1	#N/A	#N/A	.	.	.	.	.	.	.	.	.	.	.	.	.	.	.
TRINITY_DN30404_c0_g1	TRINITY_DN30404_c0_g1_i1	#N/A	Penaeus vannamei E3 ubiquitin-protein ligase RNF103-like (LOC113822041), mRNA	.	.	.	.	.	.	.	.	.	.	.	.	.	.	.
TRINITY_DN30414_c0_g1	TRINITY_DN30414_c0_g1_i1	#N/A	Penaeus vannamei uncharacterized LOC113820832 (LOC113820832), mRNA	KLF6_RAT^KLF6_RAT^Q:1962-1678,H:188-282^88.421%ID^E:1.19e-51^RecName: Full=Krueppel-like factor 6;^Eukaryota; Metazoa; Chordata; Craniata; Vertebrata; Euteleostomi; Mammalia; Eutheria; Euarchontoglires; Glires; Rodentia; Sciurognathi; Muroidea; Muridae; Murinae; Rattus	.	.	TRINITY_DN30414_c0_g1_i1|m.493	1672-2880[-]	KLF7_MOUSE^KLF7_MOUSE^Q:240-401,H:133-300^57.303%ID^E:6.5e-56^RecName: Full=Krueppel-like factor 7;^Eukaryota; Metazoa; Chordata; Craniata; Vertebrata; Euteleostomi; Mammalia; Eutheria; Euarchontoglires; Glires; Rodentia; Sciurognathi; Muroidea; Muridae; Murinae; Mus; Mus	.	PF00096.21^zf-C2H2^Zinc finger, C2H2 type^319-343^E:0.005`PF13894.1^zf-C2H2_4^C2H2-type zinc finger^319-343^E:0.29`PF13465.1^zf-H2C2_2^Zinc-finger double domain^335-356^E:4e-05`PF00096.21^zf-C2H2^Zinc finger, C2H2 type^349-373^E:0.002`PF13894.1^zf-C2H2_4^C2H2-type zinc finger^349-373^E:0.015`PF13465.1^zf-H2C2_2^Zinc-finger double domain^366-389^E:2.6e-05`PF00096.21^zf-C2H2^Zinc finger, C2H2 type^…	.	.	COG5048^Zinc finger protein	GO:0005634^cellular_component^nucleus`GO:0003677^molecular_function^DNA binding`GO:0046872^molecular_function^metal ion binding`GO:0003700^molecular_function^sequence-specific DNA binding transcription factor activity`GO:0007411^biological_process^axon guidance`GO:0007409^biological_process^axonogenesis`GO:0048813^biological_process^dendrite morphogenesis`GO:0045893^biological_process^positive re…	GO:0046872^molecular_function^metal ion binding	.	.
TRINITY_DN30414_c0_g1	TRINITY_DN30414_c0_g1_i2	#N/A	#N/A	.	.	.	.	.	.	.	.	.	.	.	.	.	.	.
TRINITY_DN30414_c0_g1	TRINITY_DN30414_c0_g1_i3	#N/A	#N/A	KLF6_RAT^KLF6_RAT^Q:2064-1780,H:188-282^88.421%ID^E:1.41e-51^RecName: Full=Krueppel-like factor 6;^Eukaryota; Metazoa; Chordata; Craniata; Vertebrata; Euteleostomi; Mammalia; Eutheria; Euarchontoglires; Glires; Rodentia; Sciurognathi; Muroidea; Muridae; Murinae; Rattus	.	.	TRINITY_DN30414_c0_g1_i3|m.496	1774-2982[-]	KLF7_MOUSE^KLF7_MOUSE^Q:240-401,H:133-300^57.303%ID^E:6.5e-56^RecName: Full=Krueppel-like factor 7;^Eukaryota; Metazoa; Chordata; Craniata; Vertebrata; Euteleostomi; Mammalia; Eutheria; Euarchontoglires; Glires; Rodentia; Sciurognathi; Muroidea; Muridae; Murinae; Mus; Mus	.	PF00096.21^zf-C2H2^Zinc finger, C2H2 type^319-343^E:0.005`PF13894.1^zf-C2H2_4^C2H2-type zinc finger^319-343^E:0.29`PF13465.1^zf-H2C2_2^Zinc-finger double domain^335-356^E:4e-05`PF00096.21^zf-C2H2^Zinc finger, C2H2 type^349-373^E:0.002`PF13894.1^zf-C2H2_4^C2H2-type zinc finger^349-373^E:0.015`PF13465.1^zf-H2C2_2^Zinc-finger double domain^366-389^E:2.6e-05`PF00096.21^zf-C2H2^Zinc finger, C2H2 type^…	.	.	COG5048^Zinc finger protein	GO:0005634^cellular_component^nucleus`GO:0003677^molecular_function^DNA binding`GO:0046872^molecular_function^metal ion binding`GO:0003700^molecular_function^sequence-specific DNA binding transcription factor activity`GO:0007411^biological_process^axon guidance`GO:0007409^biological_process^axonogenesis`GO:0048813^biological_process^dendrite morphogenesis`GO:0045893^biological_process^positive re…	GO:0046872^molecular_function^metal ion binding	.	.
TRINITY_DN30414_c0_g1	TRINITY_DN30414_c0_g1_i4	#N/A	#N/A	KLF6_RAT^KLF6_RAT^Q:2050-1766,H:188-282^88.421%ID^E:1.38e-51^RecName: Full=Krueppel-like factor 6;^Eukaryota; Metazoa; Chordata; Craniata; Vertebrata; Euteleostomi; Mammalia; Eutheria; Euarchontoglires; Glires; Rodentia; Sciurognathi; Muroidea; Muridae; Murinae; Rattus	.	.	TRINITY_DN30414_c0_g1_i4|m.499	1760-2968[-]	KLF7_MOUSE^KLF7_MOUSE^Q:240-401,H:133-300^57.303%ID^E:6.5e-56^RecName: Full=Krueppel-like factor 7;^Eukaryota; Metazoa; Chordata; Craniata; Vertebrata; Euteleostomi; Mammalia; Eutheria; Euarchontoglires; Glires; Rodentia; Sciurognathi; Muroidea; Muridae; Murinae; Mus; Mus	.	PF00096.21^zf-C2H2^Zinc finger, C2H2 type^319-343^E:0.005`PF13894.1^zf-C2H2_4^C2H2-type zinc finger^319-343^E:0.29`PF13465.1^zf-H2C2_2^Zinc-finger double domain^335-356^E:4e-05`PF00096.21^zf-C2H2^Zinc finger, C2H2 type^349-373^E:0.002`PF13894.1^zf-C2H2_4^C2H2-type zinc finger^349-373^E:0.015`PF13465.1^zf-H2C2_2^Zinc-finger double domain^366-389^E:2.6e-05`PF00096.21^zf-C2H2^Zinc finger, C2H2 type^…	.	.	COG5048^Zinc finger protein	GO:0005634^cellular_component^nucleus`GO:0003677^molecular_function^DNA binding`GO:0046872^molecular_function^metal ion binding`GO:0003700^molecular_function^sequence-specific DNA binding transcription factor activity`GO:0007411^biological_process^axon guidance`GO:0007409^biological_process^axonogenesis`GO:0048813^biological_process^dendrite morphogenesis`GO:0045893^biological_process^positive re…	GO:0046872^molecular_function^metal ion binding	.	.
TRINITY_DN30442_c0_g1	TRINITY_DN30442_c0_g1_i1	#N/A	Penaeus vannamei uncharacterized LOC113810839 (LOC113810839), ncRNA	.	.	.	.	.	.	.	.	.	.	.	.	.	.	.
TRINITY_DN30400_c0_g1	TRINITY_DN30400_c0_g1_i1	#N/A	#N/A	.	.	.	.	.	.	.	.	.	.	.	.	.	.	.
TRINITY_DN30400_c1_g1	TRINITY_DN30400_c1_g1_i1	#N/A	#N/A	.	.	.	.	.	.	.	.	.	.	.	.	.	.	.
TRINITY_DN30400_c1_g1	TRINITY_DN30400_c1_g1_i2	#N/A	#N/A	.	.	.	.	.	.	.	.	.	.	.	.	.	.	.
TRINITY_DN30400_c1_g2	TRINITY_DN30400_c1_g2_i1	#N/A	#N/A	.	.	.	.	.	.	.	.	.	.	.	.	.	.	.
TRINITY_DN30400_c1_g3	TRINITY_DN30400_c1_g3_i1	#N/A	#N/A	.	.	.	.	.	.	.	.	.	.	.	.	.	.	.
TRINITY_DN30400_c1_g4	TRINITY_DN30400_c1_g4_i1	#N/A	#N/A	.	.	.	.	.	.	.	.	.	.	.	.	.	.	.
TRINITY_DN30400_c1_g5	TRINITY_DN30400_c1_g5_i1	#N/A	#N/A	.	.	.	.	.	.	.	.	.	.	.	.	.	.	.
TRINITY_DN30495_c0_g1	TRINITY_DN30495_c0_g1_i1	#N/A	#N/A	.	.	.	.	.	.	.	.	.	.	.	.	.	.	.
TRINITY_DN30407_c0_g1	TRINITY_DN30407_c0_g1_i1	#N/A	Penaeus vannamei serine/threonine-protein kinase PRP4 homolog (LOC113818059), mRNA	.	.	.	.	.	.	.	.	.	.	.	.	.	.	.
TRINITY_DN30407_c0_g2	TRINITY_DN30407_c0_g2_i1	#N/A	Penaeus vannamei serine/threonine-protein kinase PRP4 homolog (LOC113818059), mRNA	.	.	.	.	.	.	.	.	.	.	.	.	.	.	.
TRINITY_DN30407_c0_g3	TRINITY_DN30407_c0_g3_i1	#N/A	Penaeus vannamei serine/threonine-protein kinase PRP4 homolog (LOC113818059), mRNA	SPDLB_XENLA^SPDLB_XENLA^Q:1892-600,H:3-438^31.767%ID^E:1.58e-31^RecName: Full=Protein Spindly-B {ECO:0000255|HAMAP-Rule:MF_03041};^Eukaryota; Metazoa; Chordata; Craniata; Vertebrata; Euteleostomi; Amphibia; Batrachia; Anura; Pipoidea; Pipidae; Xenopodinae; Xenopus; Xenopus	.	.	TRINITY_DN30407_c0_g3_i1|m.502	135-1901[-]	SPDLB_XENLA^SPDLB_XENLA^Q:4-434,H:3-438^31.982%ID^E:2.26e-46^RecName: Full=Protein Spindly-B {ECO:0000255|HAMAP-Rule:MF_03041};^Eukaryota; Metazoa; Chordata; Craniata; Vertebrata; Euteleostomi; Amphibia; Batrachia; Anura; Pipoidea; Pipidae; Xenopodinae; Xenopus; Xenopus	.	.	.	.	.	GO:0000940^cellular_component^condensed chromosome outer kinetochore`GO:0005634^cellular_component^nucleus`GO:0000922^cellular_component^spindle pole`GO:0043515^molecular_function^kinetochore binding`GO:0000132^biological_process^establishment of mitotic spindle orientation`GO:0007080^biological_process^mitotic metaphase plate congression`GO:0034501^biological_process^protein localization to kine…	.	.	.
TRINITY_DN30420_c0_g1	TRINITY_DN30420_c0_g1_i1	#N/A	#N/A	.	.	.	.	.	.	.	.	.	.	.	.	.	.	.
TRINITY_DN30420_c0_g2	TRINITY_DN30420_c0_g2_i1	phosphoglycerate mutase, partial [Cherax quadricarinatus]	Penaeus vannamei phosphoglycerate mutase 2-like (LOC113818926), mRNA	.	.	.	.	.	.	.	.	.	.	.	.	.	.	.
TRINITY_DN30423_c0_g1	TRINITY_DN30423_c0_g1_i1	#N/A	#N/A	.	.	.	.	.	.	.	.	.	.	.	.	.	.	.
TRINITY_DN30471_c1_g1	TRINITY_DN30471_c1_g1_i1	#N/A	#N/A	.	.	.	.	.	.	.	.	.	.	.	.	.	.	.
TRINITY_DN30471_c1_g2	TRINITY_DN30471_c1_g2_i1	#N/A	#N/A	.	.	.	.	.	.	.	.	.	.	.	.	.	.	.
TRINITY_DN30471_c1_g3	TRINITY_DN30471_c1_g3_i1	#N/A	#N/A	.	.	.	.	.	.	.	.	.	.	.	.	.	.	.
TRINITY_DN30471_c1_g3	TRINITY_DN30471_c1_g3_i2	#N/A	#N/A	.	.	.	.	.	.	.	.	.	.	.	.	.	.	.
TRINITY_DN30471_c1_g4	TRINITY_DN30471_c1_g4_i1	#N/A	#N/A	.	.	.	.	.	.	.	.	.	.	.	.	.	.	.
TRINITY_DN30471_c1_g5	TRINITY_DN30471_c1_g5_i1	#N/A	#N/A	.	.	.	.	.	.	.	.	.	.	.	.	.	.	.
TRINITY_DN30471_c1_g6	TRINITY_DN30471_c1_g6_i1	#N/A	#N/A	.	.	.	.	.	.	.	.	.	.	.	.	.	.	.
TRINITY_DN30471_c1_g7	TRINITY_DN30471_c1_g7_i1	#N/A	#N/A	.	.	.	.	.	.	.	.	.	.	.	.	.	.	.
TRINITY_DN30471_c1_g8	TRINITY_DN30471_c1_g8_i1	#N/A	#N/A	.	.	.	.	.	.	.	.	.	.	.	.	.	.	.
TRINITY_DN30471_c1_g9	TRINITY_DN30471_c1_g9_i1	#N/A	#N/A	.	.	.	.	.	.	.	.	.	.	.	.	.	.	.
TRINITY_DN30471_c1_g10	TRINITY_DN30471_c1_g10_i1	#N/A	#N/A	.	.	.	.	.	.	.	.	.	.	.	.	.	.	.
TRINITY_DN30471_c1_g10	TRINITY_DN30471_c1_g10_i2	#N/A	#N/A	.	.	.	.	.	.	.	.	.	.	.	.	.	.	.
TRINITY_DN30471_c1_g11	TRINITY_DN30471_c1_g11_i1	#N/A	#N/A	.	.	.	.	.	.	.	.	.	.	.	.	.	.	.
TRINITY_DN30471_c1_g12	TRINITY_DN30471_c1_g12_i1	#N/A	#N/A	.	.	.	.	.	.	.	.	.	.	.	.	.	.	.
TRINITY_DN30471_c1_g13	TRINITY_DN30471_c1_g13_i1	#N/A	#N/A	.	.	.	.	.	.	.	.	.	.	.	.	.	.	.
TRINITY_DN30471_c1_g14	TRINITY_DN30471_c1_g14_i1	#N/A	#N/A	.	.	.	.	.	.	.	.	.	.	.	.	.	.	.
TRINITY_DN30405_c0_g1	TRINITY_DN30405_c0_g1_i1	#N/A	#N/A	.	.	.	.	.	.	.	.	.	.	.	.	.	.	.
TRINITY_DN30405_c0_g2	TRINITY_DN30405_c0_g2_i1	#N/A	Penaeus vannamei uncharacterized LOC113807623 (LOC113807623), mRNA	GNPTG_HUMAN^GNPTG_HUMAN^Q:942-412,H:48-223^42.938%ID^E:1.45e-44^RecName: Full=N-acetylglucosamine-1-phosphotransferase subunit gamma;^Eukaryota; Metazoa; Chordata; Craniata; Vertebrata; Euteleostomi; Mammalia; Eutheria; Euarchontoglires; Primates; Haplorrhini; Catarrhini; Hominidae; Homo	.	.	TRINITY_DN30405_c0_g2_i1|m.503	259-1101[-]	GNPTG_HUMAN^GNPTG_HUMAN^Q:54-274,H:48-265^37.104%ID^E:5.56e-46^RecName: Full=N-acetylglucosamine-1-phosphotransferase subunit gamma;^Eukaryota; Metazoa; Chordata; Craniata; Vertebrata; Euteleostomi; Mammalia; Eutheria; Euarchontoglires; Primates; Haplorrhini; Catarrhini; Hominidae; Homo	.	PF13015.1^PRKCSH_1^Glucosidase II beta subunit-like protein^66-181^E:3.7e-15	.	.	.	GO:0070062^cellular_component^extracellular vesicular exosome`GO:0005794^cellular_component^Golgi apparatus`GO:0000139^cellular_component^Golgi membrane`GO:0042803^molecular_function^protein homodimerization activity`GO:0003976^molecular_function^UDP-N-acetylglucosamine-lysosomal-enzyme N-acetylglucosaminephosphotransferase activity`GO:0046835^biological_process^carbohydrate phosphorylation`GO:00…	.	.	.
TRINITY_DN30405_c0_g2	TRINITY_DN30405_c0_g2_i2	#N/A	#N/A	GNPTG_BOVIN^GNPTG_BOVIN^Q:278-51,H:148-223^44.737%ID^E:1.09e-12^RecName: Full=N-acetylglucosamine-1-phosphotransferase subunit gamma;^Eukaryota; Metazoa; Chordata; Craniata; Vertebrata; Euteleostomi; Mammalia; Eutheria; Laurasiatheria; Cetartiodactyla; Ruminantia; Pecora; Bovidae; Bovinae; Bos	.	.	.	.	.	.	.	.	.	.	GO:0070062^cellular_component^extracellular vesicular exosome`GO:0005794^cellular_component^Golgi apparatus`GO:0042803^molecular_function^protein homodimerization activity`GO:0046835^biological_process^carbohydrate phosphorylation	.	.	.
TRINITY_DN1462_c0_g1	TRINITY_DN1462_c0_g1_i1	#N/A	#N/A	.	.	.	.	.	.	.	.	.	.	.	.	.	.	.
TRINITY_DN1463_c0_g1	TRINITY_DN1463_c0_g1_i1	#N/A	#N/A	.	.	.	.	.	.	.	.	.	.	.	.	.	.	.
TRINITY_DN1463_c0_g2	TRINITY_DN1463_c0_g2_i1	#N/A	#N/A	.	.	.	.	.	.	.	.	.	.	.	.	.	.	.
TRINITY_DN1457_c0_g1	TRINITY_DN1457_c0_g1_i1	#N/A	#N/A	.	.	.	.	.	.	.	.	.	.	.	.	.	.	.
TRINITY_DN1457_c0_g2	TRINITY_DN1457_c0_g2_i1	#N/A	#N/A	.	.	.	.	.	.	.	.	.	.	.	.	.	.	.
TRINITY_DN1403_c0_g1	TRINITY_DN1403_c0_g1_i1	#N/A	#N/A	.	.	.	.	.	.	.	.	.	.	.	.	.	.	.
TRINITY_DN1405_c0_g1	TRINITY_DN1405_c0_g1_i1	#N/A	Penaeus vannamei uncharacterized LOC113803502 (LOC113803502), ncRNA	GZF1_RAT^GZF1_RAT^Q:288-181,H:449-484^63.889%ID^E:2.17e-09^RecName: Full=GDNF-inducible zinc finger protein 1;^Eukaryota; Metazoa; Chordata; Craniata; Vertebrata; Euteleostomi; Mammalia; Eutheria; Euarchontoglires; Glires; Rodentia; Sciurognathi; Muroidea; Muridae; Murinae; Rattus	.	.	.	.	.	.	.	.	.	.	GO:0005737^cellular_component^cytoplasm`GO:0005730^cellular_component^nucleolus`GO:0005654^cellular_component^nucleoplasm`GO:0046872^molecular_function^metal ion binding`GO:0000978^molecular_function^RNA polymerase II core promoter proximal region sequence-specific DNA binding`GO:0001078^molecular_function^RNA polymerase II core promoter proximal region sequence-specific DNA binding transcription…	.	.	.
TRINITY_DN1405_c0_g2	TRINITY_DN1405_c0_g2_i1	#N/A	Penaeus vannamei uncharacterized LOC113803502 (LOC113803502), ncRNA	ZN626_HUMAN^ZN626_HUMAN^Q:642-1,H:216-445^26.18%ID^E:3.83e-14^RecName: Full=Zinc finger protein 626;^Eukaryota; Metazoa; Chordata; Craniata; Vertebrata; Euteleostomi; Mammalia; Eutheria; Euarchontoglires; Primates; Haplorrhini; Catarrhini; Hominidae; Homo	.	.	TRINITY_DN1405_c0_g2_i1|m.504	1-642[-]	ZN626_HUMAN^ZN626_HUMAN^Q:1-214,H:216-445^26.18%ID^E:3.45e-14^RecName: Full=Zinc finger protein 626;^Eukaryota; Metazoa; Chordata; Craniata; Vertebrata; Euteleostomi; Mammalia; Eutheria; Euarchontoglires; Primates; Haplorrhini; Catarrhini; Hominidae; Homo	.	PF13465.1^zf-H2C2_2^Zinc-finger double domain^1-24^E:2.2e-06`PF13912.1^zf-C2H2_6^C2H2-type zinc finger^1-8^E:79`PF13912.1^zf-C2H2_6^C2H2-type zinc finger^13-37^E:0.75`PF00096.21^zf-C2H2^Zinc finger, C2H2 type^14-36^E:0.002`PF13894.1^zf-C2H2_4^C2H2-type zinc finger^14-36^E:0.53`PF13912.1^zf-C2H2_6^C2H2-type zinc finger^137-160^E:0.029`PF12756.2^zf-C2H2_2^C2H2 type zinc-finger (2 copies)^137-161^E:…	.	.	COG5048^Zinc finger protein	GO:0005634^cellular_component^nucleus`GO:0003677^molecular_function^DNA binding`GO:0046872^molecular_function^metal ion binding`GO:0006355^biological_process^regulation of transcription, DNA-templated`GO:0006351^biological_process^transcription, DNA-templated	GO:0046872^molecular_function^metal ion binding	.	.
TRINITY_DN1487_c0_g1	TRINITY_DN1487_c0_g1_i1	#N/A	#N/A	.	.	.	.	.	.	.	.	.	.	.	.	.	.	.
TRINITY_DN1487_c0_g2	TRINITY_DN1487_c0_g2_i1	#N/A	#N/A	.	.	.	.	.	.	.	.	.	.	.	.	.	.	.
TRINITY_DN1478_c0_g1	TRINITY_DN1478_c0_g1_i1	hypothetical protein N301_00659, partial [Charadrius vociferus]	#N/A	.	.	.	.	.	.	.	.	.	.	.	.	.	.	.
TRINITY_DN1478_c0_g2	TRINITY_DN1478_c0_g2_i1	#N/A	#N/A	.	.	.	.	.	.	.	.	.	.	.	.	.	.	.
TRINITY_DN1464_c0_g1	TRINITY_DN1464_c0_g1_i1	#N/A	#N/A	.	.	.	.	.	.	.	.	.	.	.	.	.	.	.
TRINITY_DN1434_c0_g1	TRINITY_DN1434_c0_g1_i1	#N/A	Penaeus vannamei uncharacterized LOC113816763 (LOC113816763), mRNA	.	.	.	.	.	.	.	.	.	.	.	.	.	.	.
TRINITY_DN1477_c0_g1	TRINITY_DN1477_c0_g1_i1	#N/A	#N/A	.	.	.	.	.	.	.	.	.	.	.	.	.	.	.
TRINITY_DN1449_c0_g1	TRINITY_DN1449_c0_g1_i1	#N/A	#N/A	LACI_ECOLI^LACI_ECOLI^Q:1124-45,H:1-360^99.722%ID^E:0^RecName: Full=Lactose operon repressor;^Bacteria; Proteobacteria; Gammaproteobacteria; Enterobacteriales; Enterobacteriaceae; Escherichia	.	.	TRINITY_DN1449_c0_g1_i1|m.505	42-1001[-]	LACI_ECOLI^LACI_ECOLI^Q:1-319,H:42-360^100%ID^E:0^RecName: Full=Lactose operon repressor;^Bacteria; Proteobacteria; Gammaproteobacteria; Enterobacteriales; Enterobacteriaceae; Escherichia	.	PF00532.16^Peripla_BP_1^Periplasmic binding proteins and sugar binding domain of LacI family^37-285^E:2.6e-23`PF13407.1^Peripla_BP_4^Periplasmic binding protein domain^37-270^E:9e-16`PF13377.1^Peripla_BP_3^Periplasmic binding protein-like domain^130-288^E:2.5e-33	.	.	COG1609^Transcriptional regulator	GO:0005829^cellular_component^cytosol`GO:0003677^molecular_function^DNA binding`GO:0003700^molecular_function^sequence-specific DNA binding transcription factor activity`GO:0006351^biological_process^transcription, DNA-templated	.	.	.
TRINITY_DN1412_c0_g1	TRINITY_DN1412_c0_g1_i1	#N/A	Penaeus vannamei open rectifier potassium channel protein 1-like (LOC113818443), mRNA	.	.	.	TRINITY_DN1412_c0_g1_i1|m.507	3-350[-]	.	.	.	.	.	.	.	.	.	.
TRINITY_DN1468_c0_g1	TRINITY_DN1468_c0_g1_i1	#N/A	#N/A	.	.	.	.	.	.	.	.	.	.	.	.	.	.	.
TRINITY_DN1432_c0_g1	TRINITY_DN1432_c0_g1_i1	#N/A	Penaeus vannamei proline-rich protein 36-like (LOC113814275), transcript variant X9, mRNA	.	.	.	.	.	.	.	.	.	.	.	.	.	.	.
TRINITY_DN1451_c0_g1	TRINITY_DN1451_c0_g1_i1	#N/A	#N/A	.	.	.	.	.	.	.	.	.	.	.	.	.	.	.
TRINITY_DN1415_c0_g1	TRINITY_DN1415_c0_g1_i1	#N/A	Penaeus vannamei activating signal cointegrator 1 complex subunit 2 homolog (LOC113826899), mRNA	.	.	.	TRINITY_DN1415_c0_g1_i1|m.508	1-342[+]	.	.	.	.	.	.	.	.	.	.
TRINITY_DN1499_c0_g1	TRINITY_DN1499_c0_g1_i1	#N/A	#N/A	GPAT4_PONAB^GPAT4_PONAB^Q:1539-343,H:41-446^45.742%ID^E:4.48e-112^RecName: Full=Glycerol-3-phosphate acyltransferase 4;^Eukaryota; Metazoa; Chordata; Craniata; Vertebrata; Euteleostomi; Mammalia; Eutheria; Euarchontoglires; Primates; Haplorrhini; Catarrhini; Hominidae; Pongo	.	.	TRINITY_DN1499_c0_g1_i1|m.510	304-1626[-]	GPAT4_PONAB^GPAT4_PONAB^Q:30-426,H:41-444^45.966%ID^E:3.85e-123^RecName: Full=Glycerol-3-phosphate acyltransferase 4;^Eukaryota; Metazoa; Chordata; Craniata; Vertebrata; Euteleostomi; Mammalia; Eutheria; Euarchontoglires; Primates; Haplorrhini; Catarrhini; Hominidae; Pongo	.	PF01553.16^Acyltransferase^Acyltransferase^216-334^E:3.5e-15	.	.	.	GO:0005783^cellular_component^endoplasmic reticulum`GO:0005789^cellular_component^endoplasmic reticulum membrane`GO:0016021^cellular_component^integral component of membrane`GO:0004366^molecular_function^glycerol-3-phosphate O-acyltransferase activity`GO:0006637^biological_process^acyl-CoA metabolic process`GO:0016024^biological_process^CDP-diacylglycerol biosynthetic process`GO:0046339^biologica…	GO:0016746^molecular_function^transferase activity, transferring acyl groups`GO:0008152^biological_process^metabolic process	.	.
TRINITY_DN1499_c0_g1	TRINITY_DN1499_c0_g1_i1	#N/A	#N/A	GPAT4_PONAB^GPAT4_PONAB^Q:1539-343,H:41-446^45.742%ID^E:4.48e-112^RecName: Full=Glycerol-3-phosphate acyltransferase 4;^Eukaryota; Metazoa; Chordata; Craniata; Vertebrata; Euteleostomi; Mammalia; Eutheria; Euarchontoglires; Primates; Haplorrhini; Catarrhini; Hominidae; Pongo	.	.	TRINITY_DN1499_c0_g1_i1|m.511	1010-1336[+]	.	.	.	.	.	.	.	.	.	.
TRINITY_DN1499_c0_g2	TRINITY_DN1499_c0_g2_i1	#N/A	#N/A	GPAT4_BOVIN^GPAT4_BOVIN^Q:882-343,H:265-446^53.846%ID^E:3.24e-66^RecName: Full=Glycerol-3-phosphate acyltransferase 4;^Eukaryota; Metazoa; Chordata; Craniata; Vertebrata; Euteleostomi; Mammalia; Eutheria; Laurasiatheria; Cetartiodactyla; Ruminantia; Pecora; Bovidae; Bovinae; Bos	.	.	TRINITY_DN1499_c0_g2_i1|m.512	304-906[-]	GPAT4_BOVIN^GPAT4_BOVIN^Q:9-188,H:265-446^53.846%ID^E:9.57e-68^RecName: Full=Glycerol-3-phosphate acyltransferase 4;^Eukaryota; Metazoa; Chordata; Craniata; Vertebrata; Euteleostomi; Mammalia; Eutheria; Laurasiatheria; Cetartiodactyla; Ruminantia; Pecora; Bovidae; Bovinae; Bos	.	PF01553.16^Acyltransferase^Acyltransferase^10-94^E:2.9e-09	.	.	COG0204^Acyltransferase	GO:0005789^cellular_component^endoplasmic reticulum membrane`GO:0016021^cellular_component^integral component of membrane`GO:0004366^molecular_function^glycerol-3-phosphate O-acyltransferase activity`GO:0016024^biological_process^CDP-diacylglycerol biosynthetic process	GO:0016746^molecular_function^transferase activity, transferring acyl groups`GO:0008152^biological_process^metabolic process	.	.
TRINITY_DN1474_c0_g1	TRINITY_DN1474_c0_g1_i1	#N/A	#N/A	.	.	.	.	.	.	.	.	.	.	.	.	.	.	.
TRINITY_DN1460_c0_g1	TRINITY_DN1460_c0_g1_i1	#N/A	#N/A	.	.	.	.	.	.	.	.	.	.	.	.	.	.	.
TRINITY_DN1419_c0_g1	TRINITY_DN1419_c0_g1_i1	#N/A	#N/A	.	.	.	TRINITY_DN1419_c0_g1_i1|m.513	2-352[-]	.	.	.	.	.	.	.	.	.	.
TRINITY_DN1424_c0_g1	TRINITY_DN1424_c0_g1_i1	#N/A	#N/A	.	.	.	.	.	.	.	.	.	.	.	.	.	.	.
TRINITY_DN1421_c0_g1	TRINITY_DN1421_c0_g1_i1	PREDICTED: persulfide dioxygenase ETHE1, mitochondrial-like [Aplysia californica]	Penaeus vannamei persulfide dioxygenase ETHE1, mitochondrial-like (LOC113806697), mRNA	.	.	.	TRINITY_DN1421_c0_g1_i1|m.515	2-436[+]	.	.	.	.	.	.	.	.	.	.
TRINITY_DN1401_c0_g1	TRINITY_DN1401_c0_g1_i1	hypothetical protein PANDA_015010, partial [Ailuropoda melanoleuca]	#N/A	.	.	.	.	.	.	.	.	.	.	.	.	.	.	.
TRINITY_DN1497_c0_g1	TRINITY_DN1497_c0_g1_i1	#N/A	#N/A	.	.	.	.	.	.	.	.	.	.	.	.	.	.	.
TRINITY_DN1469_c0_g1	TRINITY_DN1469_c0_g1_i1	#N/A	#N/A	.	.	.	.	.	.	.	.	.	.	.	.	.	.	.
TRINITY_DN1476_c0_g1	TRINITY_DN1476_c0_g1_i1	#N/A	#N/A	.	.	.	.	.	.	.	.	.	.	.	.	.	.	.
TRINITY_DN1425_c0_g1	TRINITY_DN1425_c0_g1_i1	#N/A	#N/A	.	.	.	.	.	.	.	.	.	.	.	.	.	.	.
TRINITY_DN1425_c0_g2	TRINITY_DN1425_c0_g2_i1	#N/A	#N/A	.	.	.	.	.	.	.	.	.	.	.	.	.	.	.
TRINITY_DN1494_c0_g1	TRINITY_DN1494_c0_g1_i1	#N/A	#N/A	.	.	.	.	.	.	.	.	.	.	.	.	.	.	.
TRINITY_DN1479_c0_g1	TRINITY_DN1479_c0_g1_i1	#N/A	#N/A	.	.	.	.	.	.	.	.	.	.	.	.	.	.	.
TRINITY_DN1427_c0_g1	TRINITY_DN1427_c0_g1_i1	#N/A	#N/A	.	.	.	TRINITY_DN1427_c0_g1_i1|m.516	1-315[-]	.	.	.	.	.	.	.	.	.	.
TRINITY_DN1427_c0_g2	TRINITY_DN1427_c0_g2_i1	#N/A	#N/A	.	.	.	.	.	.	.	.	.	.	.	.	.	.	.
TRINITY_DN1433_c0_g1	TRINITY_DN1433_c0_g1_i1	#N/A	#N/A	FBX43_HUMAN^FBX43_HUMAN^Q:216-19,H:643-708^41.791%ID^E:1.76e-06^RecName: Full=F-box only protein 43;^Eukaryota; Metazoa; Chordata; Craniata; Vertebrata; Euteleostomi; Mammalia; Eutheria; Euarchontoglires; Primates; Haplorrhini; Catarrhini; Hominidae; Homo	.	.	.	.	.	.	.	.	.	.	GO:0005634^cellular_component^nucleus`GO:0008270^molecular_function^zinc ion binding`GO:0051321^biological_process^meiotic cell cycle`GO:0045835^biological_process^negative regulation of meiotic nuclear division`GO:0042177^biological_process^negative regulation of protein catabolic process`GO:0016567^biological_process^protein ubiquitination	.	.	.
TRINITY_DN1491_c0_g1	TRINITY_DN1491_c0_g1_i1	hypothetical protein T4E_12067, partial [Trichinella pseudospiralis]	#N/A	.	.	.	.	.	.	.	.	.	.	.	.	.	.	.
TRINITY_DN1484_c0_g1	TRINITY_DN1484_c0_g1_i1	#N/A	#N/A	.	.	.	.	.	.	.	.	.	.	.	.	.	.	.
TRINITY_DN1414_c0_g1	TRINITY_DN1414_c0_g1_i1	#N/A	#N/A	.	.	.	.	.	.	.	.	.	.	.	.	.	.	.
TRINITY_DN1414_c0_g2	TRINITY_DN1414_c0_g2_i1	#N/A	#N/A	.	.	.	.	.	.	.	.	.	.	.	.	.	.	.
TRINITY_DN1445_c0_g1	TRINITY_DN1445_c0_g1_i1	#N/A	Penaeus vannamei serine/threonine-protein kinase pim-1-like (LOC113826535), mRNA	.	.	.	.	.	.	.	.	.	.	.	.	.	.	.
TRINITY_DN1444_c0_g1	TRINITY_DN1444_c0_g1_i1	#N/A	#N/A	.	.	.	.	.	.	.	.	.	.	.	.	.	.	.
TRINITY_DN1467_c0_g1	TRINITY_DN1467_c0_g1_i1	#N/A	#N/A	.	.	.	.	.	.	.	.	.	.	.	.	.	.	.
TRINITY_DN1467_c0_g2	TRINITY_DN1467_c0_g2_i1	#N/A	#N/A	.	.	.	.	.	.	.	.	.	.	.	.	.	.	.
TRINITY_DN1441_c0_g1	TRINITY_DN1441_c0_g1_i1	#N/A	#N/A	.	.	.	.	.	.	.	.	.	.	.	.	.	.	.
TRINITY_DN1466_c0_g1	TRINITY_DN1466_c0_g1_i1	PREDICTED: proliferating cell nuclear antigen [Musca domestica]	#N/A	.	.	.	TRINITY_DN1466_c0_g1_i1|m.519	3-317[-]	.	.	.	.	.	.	.	.	.	.
TRINITY_DN1418_c0_g1	TRINITY_DN1418_c0_g1_i1	#N/A	#N/A	.	.	.	.	.	.	.	.	.	.	.	.	.	.	.
TRINITY_DN1470_c0_g1	TRINITY_DN1470_c0_g1_i1	hypothetical protein [Solemya velum gill symbiont]	#N/A	.	.	.	.	.	.	.	.	.	.	.	.	.	.	.
TRINITY_DN1470_c0_g2	TRINITY_DN1470_c0_g2_i1	#N/A	#N/A	.	.	.	.	.	.	.	.	.	.	.	.	.	.	.
TRINITY_DN1447_c0_g1	TRINITY_DN1447_c0_g1_i1	#N/A	Penaeus vannamei toll-like receptor 3 (LOC113820234), transcript variant X2, mRNA	.	.	.	TRINITY_DN1447_c0_g1_i1|m.523	3-320[-]	.	.	.	.	.	.	.	.	.	.
TRINITY_DN1428_c0_g1	TRINITY_DN1428_c0_g1_i1	hypothetical protein [Persephonella sp. KM09-Lau-8]	#N/A	.	.	.	.	.	.	.	.	.	.	.	.	.	.	.
TRINITY_DN1461_c0_g1	TRINITY_DN1461_c0_g1_i1	#N/A	Penaeus vannamei transcription elongation factor SPT5-like (LOC113809669), transcript variant X2, mRNA	.	.	.	.	.	.	.	.	.	.	.	.	.	.	.
TRINITY_DN1490_c0_g1	TRINITY_DN1490_c0_g1_i1	#N/A	#N/A	.	.	.	.	.	.	.	.	.	.	.	.	.	.	.
TRINITY_DN1437_c0_g1	TRINITY_DN1437_c0_g1_i1	#N/A	#N/A	.	.	.	.	.	.	.	.	.	.	.	.	.	.	.
TRINITY_DN1495_c0_g1	TRINITY_DN1495_c0_g1_i1	#N/A	#N/A	.	.	.	.	.	.	.	.	.	.	.	.	.	.	.
TRINITY_DN1438_c0_g1	TRINITY_DN1438_c0_g1_i1	#N/A	Penaeus vannamei nucleoside diphosphate kinase homolog 5-like (LOC113822781), mRNA	.	.	.	.	.	.	.	.	.	.	.	.	.	.	.
TRINITY_DN1435_c0_g1	TRINITY_DN1435_c0_g1_i1	#N/A	#N/A	.	.	.	.	.	.	.	.	.	.	.	.	.	.	.
TRINITY_DN1481_c0_g1	TRINITY_DN1481_c0_g1_i1	#N/A	#N/A	.	.	.	.	.	.	.	.	.	.	.	.	.	.	.
TRINITY_DN1481_c0_g2	TRINITY_DN1481_c0_g2_i1	#N/A	#N/A	.	.	.	.	.	.	.	.	.	.	.	.	.	.	.
TRINITY_DN1410_c0_g1	TRINITY_DN1410_c0_g1_i1	reverse transcriptase, partial [Penaeus monodon]	#N/A	RL8_AEDAL^RL8_AEDAL^Q:18-218,H:1-67^82.09%ID^E:3.26e-33^RecName: Full=60S ribosomal protein L8;^Eukaryota; Metazoa; Ecdysozoa; Arthropoda; Hexapoda; Insecta; Pterygota; Neoptera; Endopterygota; Diptera; Nematocera; Culicoidea; Culicidae; Culicinae; Aedini; Aedes; Stegomyia	.	.	.	.	.	.	.	.	.	.	GO:0005840^cellular_component^ribosome`GO:0019843^molecular_function^rRNA binding`GO:0003735^molecular_function^structural constituent of ribosome`GO:0006412^biological_process^translation	.	.	.
TRINITY_DN1429_c0_g1	TRINITY_DN1429_c0_g1_i1	#N/A	#N/A	.	.	.	.	.	.	.	.	.	.	.	.	.	.	.
TRINITY_DN1429_c0_g1	TRINITY_DN1429_c0_g1_i2	#N/A	#N/A	.	.	.	.	.	.	.	.	.	.	.	.	.	.	.
TRINITY_DN1482_c0_g1	TRINITY_DN1482_c0_g1_i1	PREDICTED: GPI ethanolamine phosphate transferase 3-like [Aplysia californica]	Penaeus vannamei GPI ethanolamine phosphate transferase 3-like (LOC113810244), mRNA	.	.	.	.	.	.	.	.	.	.	.	.	.	.	.
TRINITY_DN1482_c0_g2	TRINITY_DN1482_c0_g2_i1	#N/A	#N/A	.	.	.	.	.	.	.	.	.	.	.	.	.	.	.
TRINITY_DN1431_c0_g1	TRINITY_DN1431_c0_g1_i1	#N/A	#N/A	.	.	.	.	.	.	.	.	.	.	.	.	.	.	.
TRINITY_DN1453_c0_g1	TRINITY_DN1453_c0_g1_i1	#N/A	#N/A	.	.	.	.	.	.	.	.	.	.	.	.	.	.	.
TRINITY_DN1496_c0_g1	TRINITY_DN1496_c0_g1_i1	#N/A	#N/A	.	.	.	.	.	.	.	.	.	.	.	.	.	.	.
TRINITY_DN1423_c0_g1	TRINITY_DN1423_c0_g1_i1	#N/A	#N/A	.	.	.	TRINITY_DN1423_c0_g1_i1|m.525	2-310[+]	.	.	.	.	.	.	.	.	.	.
TRINITY_DN1430_c0_g1	TRINITY_DN1430_c0_g1_i1	#N/A	Penaeus vannamei uncharacterized LOC113826795 (LOC113826795), transcript variant X1, mRNA	.	.	.	TRINITY_DN1430_c0_g1_i1|m.527	2-307[+]	.	.	.	.	.	.	.	.	.	.
TRINITY_DN1408_c0_g1	TRINITY_DN1408_c0_g1_i1	#N/A	Penaeus vannamei protein yippee-like 5 (LOC113804115), mRNA	.	.	.	.	.	.	.	.	.	.	.	.	.	.	.
TRINITY_DN1413_c0_g1	TRINITY_DN1413_c0_g1_i1	#N/A	#N/A	.	.	.	.	.	.	.	.	.	.	.	.	.	.	.
TRINITY_DN1475_c0_g1	TRINITY_DN1475_c0_g1_i1	#N/A	Penaeus vannamei probable phosphorylase b kinase regulatory subunit alpha (LOC113816272), mRNA	LIPS_PIG^LIPS_PIG^Q:301-2,H:645-744^38%ID^E:3.41e-14^RecName: Full=Hormone-sensitive lipase;^Eukaryota; Metazoa; Chordata; Craniata; Vertebrata; Euteleostomi; Mammalia; Eutheria; Laurasiatheria; Cetartiodactyla; Suina; Suidae; Sus	.	.	TRINITY_DN1475_c0_g1_i1|m.528	2-643[-]	LIPS_PIG^LIPS_PIG^Q:115-214,H:645-744^38%ID^E:3.07e-14^RecName: Full=Hormone-sensitive lipase;^Eukaryota; Metazoa; Chordata; Craniata; Vertebrata; Euteleostomi; Mammalia; Eutheria; Laurasiatheria; Cetartiodactyla; Suina; Suidae; Sus	.	PF07859.8^Abhydrolase_3^alpha/beta hydrolase fold^133-194^E:1.3e-08	.	.	COG0657^alpha beta hydrolase fold-3 domain protein	GO:0005901^cellular_component^caveola`GO:0005737^cellular_component^cytoplasm`GO:0005829^cellular_component^cytosol`GO:0005811^cellular_component^lipid particle`GO:0005739^cellular_component^mitochondrion`GO:0005634^cellular_component^nucleus`GO:0033878^molecular_function^hormone-sensitive lipase activity`GO:0016298^molecular_function^lipase activity`GO:0042134^molecular_function^rRNA primary tra…	GO:0016787^molecular_function^hydrolase activity`GO:0008152^biological_process^metabolic process	.	.
TRINITY_DN1409_c0_g1	TRINITY_DN1409_c0_g1_i1	#N/A	Penaeus vannamei ladderlectin-like (LOC113815655), mRNA	.	.	.	.	.	.	.	.	.	.	.	.	.	.	.
TRINITY_DN1486_c0_g1	TRINITY_DN1486_c0_g1_i1	#N/A	#N/A	.	.	.	.	.	.	.	.	.	.	.	.	.	.	.
TRINITY_DN1454_c0_g1	TRINITY_DN1454_c0_g1_i1	#N/A	Penaeus vannamei discoidin domain-containing receptor 2-like (LOC113805171), mRNA	.	.	.	.	.	.	.	.	.	.	.	.	.	.	.
TRINITY_DN1480_c0_g1	TRINITY_DN1480_c0_g1_i1	#N/A	#N/A	.	.	.	.	.	.	.	.	.	.	.	.	.	.	.
TRINITY_DN1480_c0_g2	TRINITY_DN1480_c0_g2_i1	#N/A	#N/A	.	.	.	.	.	.	.	.	.	.	.	.	.	.	.
TRINITY_DN1417_c0_g1	TRINITY_DN1417_c0_g1_i1	#N/A	#N/A	.	.	.	.	.	.	.	.	.	.	.	.	.	.	.
TRINITY_DN1417_c0_g2	TRINITY_DN1417_c0_g2_i1	#N/A	#N/A	.	.	.	.	.	.	.	.	.	.	.	.	.	.	.
TRINITY_DN1407_c0_g1	TRINITY_DN1407_c0_g1_i1	#N/A	#N/A	.	.	.	.	.	.	.	.	.	.	.	.	.	.	.
TRINITY_DN1407_c0_g2	TRINITY_DN1407_c0_g2_i1	#N/A	#N/A	.	.	.	.	.	.	.	.	.	.	.	.	.	.	.
TRINITY_DN1485_c0_g1	TRINITY_DN1485_c0_g1_i1	#N/A	#N/A	RL11_DROME^RL11_DROME^Q:2-445,H:37-184^81.757%ID^E:6.22e-83^RecName: Full=60S ribosomal protein L11;^Eukaryota; Metazoa; Ecdysozoa; Arthropoda; Hexapoda; Insecta; Pterygota; Neoptera; Endopterygota; Diptera; Brachycera; Muscomorpha; Ephydroidea; Drosophilidae; Drosophila; Sophophora	.	.	TRINITY_DN1485_c0_g1_i1|m.532	2-448[+]	RL11_DROME^RL11_DROME^Q:1-148,H:37-184^81.757%ID^E:5.6e-83^RecName: Full=60S ribosomal protein L11;^Eukaryota; Metazoa; Ecdysozoa; Arthropoda; Hexapoda; Insecta; Pterygota; Neoptera; Endopterygota; Diptera; Brachycera; Muscomorpha; Ephydroidea; Drosophilidae; Drosophila; Sophophora	.	PF00281.14^Ribosomal_L5^Ribosomal protein L5^2-32^E:6.9e-11`PF00673.16^Ribosomal_L5_C^ribosomal L5P family C-terminus^36-112^E:1.3e-21	.	.	COG0094^This is 1 of the proteins that binds and probably mediates the attachment of the 5S RNA into the large ribosomal subunit, where it forms part of the central protuberance. In the 70S ribosome it contacts protein S13 of the 30S subunit (bridge B1b), connecting the 2 subunits	GO:0005737^cellular_component^cytoplasm`GO:0000228^cellular_component^nuclear chromosome`GO:0005730^cellular_component^nucleolus`GO:0005703^cellular_component^polytene chromosome puff`GO:0005840^cellular_component^ribosome`GO:0019843^molecular_function^rRNA binding`GO:0003735^molecular_function^structural constituent of ribosome`GO:0051298^biological_process^centrosome duplication`GO:0000022^biol…	GO:0003735^molecular_function^structural constituent of ribosome`GO:0006412^biological_process^translation`GO:0005840^cellular_component^ribosome	.	.
TRINITY_DN1489_c0_g1	TRINITY_DN1489_c0_g1_i1	#N/A	#N/A	.	.	.	.	.	.	.	.	.	.	.	.	.	.	.
TRINITY_DN1489_c0_g2	TRINITY_DN1489_c0_g2_i1	#N/A	#N/A	.	.	.	.	.	.	.	.	.	.	.	.	.	.	.
TRINITY_DN1439_c0_g1	TRINITY_DN1439_c0_g1_i1	#N/A	#N/A	.	.	.	.	.	.	.	.	.	.	.	.	.	.	.
TRINITY_DN1439_c0_g2	TRINITY_DN1439_c0_g2_i1	#N/A	#N/A	.	.	.	.	.	.	.	.	.	.	.	.	.	.	.
TRINITY_DN1402_c0_g1	TRINITY_DN1402_c0_g1_i1	#N/A	#N/A	.	.	.	.	.	.	.	.	.	.	.	.	.	.	.
TRINITY_DN1402_c0_g2	TRINITY_DN1402_c0_g2_i1	#N/A	#N/A	.	.	.	.	.	.	.	.	.	.	.	.	.	.	.
TRINITY_DN16908_c0_g1	TRINITY_DN16908_c0_g1_i1	#N/A	#N/A	TAF3_XENLA^TAF3_XENLA^Q:264-40,H:766-830^31.579%ID^E:3.49e-07^RecName: Full=Transcription initiation factor TFIID subunit 3;^Eukaryota; Metazoa; Chordata; Craniata; Vertebrata; Euteleostomi; Amphibia; Batrachia; Anura; Pipoidea; Pipidae; Xenopodinae; Xenopus; Xenopus	.	.	TRINITY_DN16908_c0_g1_i1|m.534	28-441[-]	TAF3_XENLA^TAF3_XENLA^Q:60-134,H:766-830^31.579%ID^E:2.6e-07^RecName: Full=Transcription initiation factor TFIID subunit 3;^Eukaryota; Metazoa; Chordata; Craniata; Vertebrata; Euteleostomi; Amphibia; Batrachia; Anura; Pipoidea; Pipidae; Xenopodinae; Xenopus; Xenopus	.	PF00628.24^PHD^PHD-finger^87-135^E:8.5e-08	.	.	.	GO:0005634^cellular_component^nucleus`GO:0008270^molecular_function^zinc ion binding`GO:0006355^biological_process^regulation of transcription, DNA-templated`GO:0006351^biological_process^transcription, DNA-templated	GO:0005515^molecular_function^protein binding	.	.
TRINITY_DN16908_c0_g2	TRINITY_DN16908_c0_g2_i1	#N/A	#N/A	.	.	.	TRINITY_DN16908_c0_g2_i1|m.536	1-324[-]	.	.	.	.	.	.	.	.	.	.
TRINITY_DN16959_c0_g1	TRINITY_DN16959_c0_g1_i1	#N/A	Penaeus vannamei membrane metallo-endopeptidase-like 1 (LOC113826499), transcript variant X7, mRNA	.	.	.	.	.	.	.	.	.	.	.	.	.	.	.
TRINITY_DN16959_c0_g2	TRINITY_DN16959_c0_g2_i1	#N/A	#N/A	.	.	.	.	.	.	.	.	.	.	.	.	.	.	.
TRINITY_DN16972_c0_g1	TRINITY_DN16972_c0_g1_i1	#N/A	#N/A	.	.	.	.	.	.	.	.	.	.	.	.	.	.	.
TRINITY_DN16972_c0_g2	TRINITY_DN16972_c0_g2_i1	#N/A	#N/A	.	.	.	.	.	.	.	.	.	.	.	.	.	.	.
TRINITY_DN16913_c0_g1	TRINITY_DN16913_c0_g1_i1	#N/A	#N/A	.	.	.	.	.	.	.	.	.	.	.	.	.	.	.
TRINITY_DN16944_c0_g1	TRINITY_DN16944_c0_g1_i1	ribosomal protein S19 [Procambarus clarkii]	Penaeus vannamei 40S ribosomal protein S19-like (LOC113827843), mRNA	LIS1_TRIAD^LIS1_TRIAD^Q:348-277,H:200-223^91.667%ID^E:8.53e-07^RecName: Full=Lissencephaly-1 homolog {ECO:0000255|HAMAP-Rule:MF_03141};^Eukaryota; Metazoa; Placozoa; Trichoplax	.	.	.	.	.	.	.	.	.	COG2319^repeat-containing protein	GO:0005737^cellular_component^cytoplasm`GO:0005874^cellular_component^microtubule`GO:0005875^cellular_component^microtubule associated complex`GO:0005815^cellular_component^microtubule organizing center`GO:0006928^biological_process^movement of cell or subcellular component`GO:0000132^biological_process^establishment of mitotic spindle orientation`GO:0007067^biological_process^mitotic nuclear div…	.	.	.
TRINITY_DN16971_c0_g1	TRINITY_DN16971_c0_g1_i1	#N/A	#N/A	ROS1_HUMAN^ROS1_HUMAN^Q:831-127,H:925-1170^28.226%ID^E:5.97e-25^RecName: Full=Proto-oncogene tyrosine-protein kinase ROS;^Eukaryota; Metazoa; Chordata; Craniata; Vertebrata; Euteleostomi; Mammalia; Eutheria; Euarchontoglires; Primates; Haplorrhini; Catarrhini; Hominidae; Homo	.	.	TRINITY_DN16971_c0_g1_i1|m.538	1-912[+]	.	.	.	.	.	.	.	.	.	.
TRINITY_DN16971_c0_g1	TRINITY_DN16971_c0_g1_i1	#N/A	#N/A	ROS1_HUMAN^ROS1_HUMAN^Q:831-127,H:925-1170^28.226%ID^E:5.97e-25^RecName: Full=Proto-oncogene tyrosine-protein kinase ROS;^Eukaryota; Metazoa; Chordata; Craniata; Vertebrata; Euteleostomi; Mammalia; Eutheria; Euarchontoglires; Primates; Haplorrhini; Catarrhini; Hominidae; Homo	.	.	TRINITY_DN16971_c0_g1_i1|m.539	1-912[-]	ROS1_HUMAN^ROS1_HUMAN^Q:28-262,H:925-1170^28.226%ID^E:5.63e-25^RecName: Full=Proto-oncogene tyrosine-protein kinase ROS;^Eukaryota; Metazoa; Chordata; Craniata; Vertebrata; Euteleostomi; Mammalia; Eutheria; Euarchontoglires; Primates; Haplorrhini; Catarrhini; Hominidae; Homo	.	PF00041.16^fn3^Fibronectin type III domain^163-232^E:1.3e-14	.	.	COG0515^Serine Threonine protein kinase	GO:0016021^cellular_component^integral component of membrane`GO:0016020^cellular_component^membrane`GO:0005886^cellular_component^plasma membrane`GO:0005524^molecular_function^ATP binding`GO:0019903^molecular_function^protein phosphatase binding`GO:0004713^molecular_function^protein tyrosine kinase activity`GO:0004714^molecular_function^transmembrane receptor protein tyrosine kinase activity`GO:0…	GO:0005515^molecular_function^protein binding	.	.
TRINITY_DN16926_c0_g1	TRINITY_DN16926_c0_g1_i1	#N/A	#N/A	FMAR_DROME^FMAR_DROME^Q:788-105,H:221-433^28.571%ID^E:1.37e-13^RecName: Full=FMRFamide receptor;^Eukaryota; Metazoa; Ecdysozoa; Arthropoda; Hexapoda; Insecta; Pterygota; Neoptera; Endopterygota; Diptera; Brachycera; Muscomorpha; Ephydroidea; Drosophilidae; Drosophila; Sophophora	.	.	TRINITY_DN16926_c0_g1_i1|m.540	6-788[-]	FMAR_DROME^FMAR_DROME^Q:1-248,H:221-451^29.084%ID^E:7.81e-21^RecName: Full=FMRFamide receptor;^Eukaryota; Metazoa; Ecdysozoa; Arthropoda; Hexapoda; Insecta; Pterygota; Neoptera; Endopterygota; Diptera; Brachycera; Muscomorpha; Ephydroidea; Drosophilidae; Drosophila; Sophophora	.	PF00001.16^7tm_1^7 transmembrane receptor (rhodopsin family)^1-188^E:6.7e-21`PF10324.4^7TM_GPCR_Srw^Serpentine type 7TM GPCR chemoreceptor Srw^60-204^E:8.1e-15	.	.	.	GO:0016021^cellular_component^integral component of membrane`GO:0005887^cellular_component^integral component of plasma membrane`GO:0004930^molecular_function^G-protein coupled receptor activity`GO:0008188^molecular_function^neuropeptide receptor activity`GO:0001653^molecular_function^peptide receptor activity`GO:0008344^biological_process^adult locomotory behavior`GO:0002209^biological_process^b…	GO:0004930^molecular_function^G-protein coupled receptor activity`GO:0007186^biological_process^G-protein coupled receptor signaling pathway`GO:0016021^cellular_component^integral component of membrane	.	.
TRINITY_DN16995_c0_g1	TRINITY_DN16995_c0_g1_i1	#N/A	#N/A	DNAL1_XENTR^DNAL1_XENTR^Q:376-2,H:2-126^68.8%ID^E:2.08e-54^RecName: Full=Dynein light chain 1, axonemal;^Eukaryota; Metazoa; Chordata; Craniata; Vertebrata; Euteleostomi; Amphibia; Batrachia; Anura; Pipoidea; Pipidae; Xenopodinae; Xenopus; Silurana	.	.	TRINITY_DN16995_c0_g1_i1|m.541	2-385[-]	DNAL1_XENTR^DNAL1_XENTR^Q:4-128,H:2-126^68.8%ID^E:1.87e-54^RecName: Full=Dynein light chain 1, axonemal;^Eukaryota; Metazoa; Chordata; Craniata; Vertebrata; Euteleostomi; Amphibia; Batrachia; Anura; Pipoidea; Pipidae; Xenopodinae; Xenopus; Silurana	.	PF13504.1^LRR_7^Leucine rich repeat^53-65^E:1200`PF13504.1^LRR_7^Leucine rich repeat^73-86^E:10`PF13504.1^LRR_7^Leucine rich repeat^97-107^E:810`PF13504.1^LRR_7^Leucine rich repeat^118-127^E:71	.	.	COG4886^leucine Rich Repeat	.	GO:0005515^molecular_function^protein binding	.	.
TRINITY_DN16995_c0_g1	TRINITY_DN16995_c0_g1_i2	#N/A	#N/A	DNAL1_XENTR^DNAL1_XENTR^Q:418-89,H:2-111^67.273%ID^E:4.04e-45^RecName: Full=Dynein light chain 1, axonemal;^Eukaryota; Metazoa; Chordata; Craniata; Vertebrata; Euteleostomi; Amphibia; Batrachia; Anura; Pipoidea; Pipidae; Xenopodinae; Xenopus; Silurana	.	.	TRINITY_DN16995_c0_g1_i2|m.542	56-427[-]	DNAL1_XENTR^DNAL1_XENTR^Q:4-122,H:2-120^66.387%ID^E:2.39e-49^RecName: Full=Dynein light chain 1, axonemal;^Eukaryota; Metazoa; Chordata; Craniata; Vertebrata; Euteleostomi; Amphibia; Batrachia; Anura; Pipoidea; Pipidae; Xenopodinae; Xenopus; Silurana	.	PF13504.1^LRR_7^Leucine rich repeat^53-65^E:1100`PF13504.1^LRR_7^Leucine rich repeat^73-86^E:10`PF13504.1^LRR_7^Leucine rich repeat^97-107^E:740`PF13504.1^LRR_7^Leucine rich repeat^116-121^E:11000	.	.	COG4886^leucine Rich Repeat	.	GO:0005515^molecular_function^protein binding	.	.
TRINITY_DN16907_c0_g1	TRINITY_DN16907_c0_g1_i1	#N/A	Penaeus vannamei uncharacterized LOC113806768 (LOC113806768), mRNA	.	.	.	.	.	.	.	.	.	.	.	.	.	.	.
TRINITY_DN16993_c0_g1	TRINITY_DN16993_c0_g1_i1	#N/A	#N/A	.	.	.	.	.	.	.	.	.	.	.	.	.	.	.
TRINITY_DN16937_c0_g1	TRINITY_DN16937_c0_g1_i1	#N/A	#N/A	.	.	.	TRINITY_DN16937_c0_g1_i1|m.547	1-324[-]	.	.	.	.	.	.	.	.	.	.
TRINITY_DN16932_c0_g1	TRINITY_DN16932_c0_g1_i1	#N/A	Penaeus vannamei integrin alpha-PS3-like (LOC113820463), mRNA	.	.	.	TRINITY_DN16932_c0_g1_i1|m.548	2-316[+]	ATF5_HUMAN^ATF5_HUMAN^Q:39-105,H:196-268^34.247%ID^E:9.98e-07^RecName: Full=Cyclic AMP-dependent transcription factor ATF-5;^Eukaryota; Metazoa; Chordata; Craniata; Vertebrata; Euteleostomi; Mammalia; Eutheria; Euarchontoglires; Primates; Haplorrhini; Catarrhini; Hominidae; Homo	.	PF07716.10^bZIP_2^Basic region leucine zipper^45-97^E:6.8e-06	.	.	.	GO:0005737^cellular_component^cytoplasm`GO:0005634^cellular_component^nucleus`GO:0005667^cellular_component^transcription factor complex`GO:0000977^molecular_function^RNA polymerase II regulatory region sequence-specific DNA binding`GO:0001228^molecular_function^RNA polymerase II transcription regulatory region sequence-specific DNA binding transcription factor activity involved in positive regul…	GO:0003700^molecular_function^sequence-specific DNA binding transcription factor activity`GO:0043565^molecular_function^sequence-specific DNA binding`GO:0006355^biological_process^regulation of transcription, DNA-templated	.	.
TRINITY_DN16924_c0_g1	TRINITY_DN16924_c0_g1_i1	#N/A	#N/A	.	.	.	.	.	.	.	.	.	.	.	.	.	.	.
TRINITY_DN16921_c0_g1	TRINITY_DN16921_c0_g1_i1	#N/A	#N/A	.	.	.	.	.	.	.	.	.	.	.	.	.	.	.
TRINITY_DN16921_c0_g2	TRINITY_DN16921_c0_g2_i1	#N/A	#N/A	.	.	.	.	.	.	.	.	.	.	.	.	.	.	.
TRINITY_DN16933_c0_g1	TRINITY_DN16933_c0_g1_i1	#N/A	Penaeus vannamei nucleobindin-2-like (LOC113808387), mRNA	.	.	.	.	.	.	.	.	.	.	.	.	.	.	.
TRINITY_DN16935_c0_g1	TRINITY_DN16935_c0_g1_i1	#N/A	#N/A	.	.	.	.	.	.	.	.	.	.	.	.	.	.	.
TRINITY_DN16999_c0_g1	TRINITY_DN16999_c0_g1_i1	#N/A	#N/A	.	.	.	.	.	.	.	.	.	.	.	.	.	.	.
TRINITY_DN16912_c0_g1	TRINITY_DN16912_c0_g1_i1	#N/A	#N/A	.	.	.	.	.	.	.	.	.	.	.	.	.	.	.
TRINITY_DN16946_c0_g1	TRINITY_DN16946_c0_g1_i1	#N/A	#N/A	.	.	.	TRINITY_DN16946_c0_g1_i1|m.550	45-1037[-]	.	.	.	.	.	.	.	.	.	.
TRINITY_DN16906_c0_g1	TRINITY_DN16906_c0_g1_i1	#N/A	Penaeus vannamei uncharacterized LOC113809049 (LOC113809049), ncRNA	.	.	.	.	.	.	.	.	.	.	.	.	.	.	.
TRINITY_DN16906_c0_g2	TRINITY_DN16906_c0_g2_i1	#N/A	Penaeus vannamei uncharacterized LOC113809049 (LOC113809049), ncRNA	.	.	.	.	.	.	.	.	.	.	.	.	.	.	.
TRINITY_DN16906_c0_g3	TRINITY_DN16906_c0_g3_i1	#N/A	Penaeus vannamei uncharacterized LOC113809049 (LOC113809049), ncRNA	.	.	.	.	.	.	.	.	.	.	.	.	.	.	.
TRINITY_DN16906_c0_g4	TRINITY_DN16906_c0_g4_i1	#N/A	#N/A	.	.	.	.	.	.	.	.	.	.	.	.	.	.	.
TRINITY_DN16934_c0_g1	TRINITY_DN16934_c0_g1_i1	#N/A	#N/A	.	.	.	.	.	.	.	.	.	.	.	.	.	.	.
TRINITY_DN16902_c0_g1	TRINITY_DN16902_c0_g1_i1	#N/A	#N/A	.	.	.	.	.	.	.	.	.	.	.	.	.	.	.
TRINITY_DN16967_c0_g1	TRINITY_DN16967_c0_g1_i1	#N/A	#N/A	.	.	.	.	.	.	.	.	.	.	.	.	.	.	.
TRINITY_DN16967_c0_g2	TRINITY_DN16967_c0_g2_i1	#N/A	#N/A	.	.	.	.	.	.	.	.	.	.	.	.	.	.	.
TRINITY_DN16965_c0_g1	TRINITY_DN16965_c0_g1_i1	#N/A	#N/A	.	.	.	.	.	.	.	.	.	.	.	.	.	.	.
TRINITY_DN16965_c0_g2	TRINITY_DN16965_c0_g2_i1	#N/A	Penaeus vannamei uncharacterized LOC113819370 (LOC113819370), transcript variant X3, mRNA	.	.	.	.	.	.	.	.	.	.	.	.	.	.	.
TRINITY_DN16931_c0_g1	TRINITY_DN16931_c0_g1_i1	hypothetical protein CAPTEDRAFT_118237 [Capitella teleta]	Penaeus vannamei SET and MYND domain-containing protein 4-like (LOC113809715), mRNA	SEC20_HUMAN^SEC20_HUMAN^Q:853-155,H:4-227^38.889%ID^E:5.62e-36^RecName: Full=Vesicle transport protein SEC20;^Eukaryota; Metazoa; Chordata; Craniata; Vertebrata; Euteleostomi; Mammalia; Eutheria; Euarchontoglires; Primates; Haplorrhini; Catarrhini; Hominidae; Homo	.	.	TRINITY_DN16931_c0_g1_i1|m.552	152-913[-]	SEC20_HUMAN^SEC20_HUMAN^Q:21-253,H:4-227^38.889%ID^E:1.19e-36^RecName: Full=Vesicle transport protein SEC20;^Eukaryota; Metazoa; Chordata; Craniata; Vertebrata; Euteleostomi; Mammalia; Eutheria; Euarchontoglires; Primates; Haplorrhini; Catarrhini; Hominidae; Homo	.	PF03908.8^Sec20^Sec20^161-250^E:3e-19	.	.	.	GO:0005737^cellular_component^cytoplasm`GO:0005783^cellular_component^endoplasmic reticulum`GO:0030176^cellular_component^integral component of endoplasmic reticulum membrane`GO:0043231^cellular_component^intracellular membrane-bounded organelle`GO:0005739^cellular_component^mitochondrion`GO:0005635^cellular_component^nuclear envelope`GO:0031201^cellular_component^SNARE complex`GO:0005484^molecul…	.	.	.
TRINITY_DN16931_c0_g2	TRINITY_DN16931_c0_g2_i1	#N/A	#N/A	SEC20_HUMAN^SEC20_HUMAN^Q:601-155,H:86-227^36.667%ID^E:2.08e-13^RecName: Full=Vesicle transport protein SEC20;^Eukaryota; Metazoa; Chordata; Craniata; Vertebrata; Euteleostomi; Mammalia; Eutheria; Euarchontoglires; Primates; Haplorrhini; Catarrhini; Hominidae; Homo	.	.	TRINITY_DN16931_c0_g2_i1|m.553	152-607[-]	SEC20_HUMAN^SEC20_HUMAN^Q:3-151,H:86-227^36.667%ID^E:6.96e-14^RecName: Full=Vesicle transport protein SEC20;^Eukaryota; Metazoa; Chordata; Craniata; Vertebrata; Euteleostomi; Mammalia; Eutheria; Euarchontoglires; Primates; Haplorrhini; Catarrhini; Hominidae; Homo	.	PF03908.8^Sec20^Sec20^59-148^E:8.5e-20	.	.	.	GO:0005737^cellular_component^cytoplasm`GO:0005783^cellular_component^endoplasmic reticulum`GO:0030176^cellular_component^integral component of endoplasmic reticulum membrane`GO:0043231^cellular_component^intracellular membrane-bounded organelle`GO:0005739^cellular_component^mitochondrion`GO:0005635^cellular_component^nuclear envelope`GO:0031201^cellular_component^SNARE complex`GO:0005484^molecul…	.	.	.
TRINITY_DN16953_c0_g1	TRINITY_DN16953_c0_g1_i1	#N/A	#N/A	.	.	.	.	.	.	.	.	.	.	.	.	.	.	.
TRINITY_DN16953_c0_g2	TRINITY_DN16953_c0_g2_i1	#N/A	#N/A	.	.	.	.	.	.	.	.	.	.	.	.	.	.	.
TRINITY_DN16900_c0_g1	TRINITY_DN16900_c0_g1_i1	#N/A	Penaeus vannamei gamma-butyrobetaine dioxygenase-like (LOC113828035), mRNA	MED26_XENLA^MED26_XENLA^Q:292-74,H:10-82^57.534%ID^E:1.72e-20^RecName: Full=Mediator of RNA polymerase II transcription subunit 26;^Eukaryota; Metazoa; Chordata; Craniata; Vertebrata; Euteleostomi; Amphibia; Batrachia; Anura; Pipoidea; Pipidae; Xenopodinae; Xenopus; Xenopus	.	.	TRINITY_DN16900_c0_g1_i1|m.554	2-385[-]	MED26_XENLA^MED26_XENLA^Q:32-123,H:10-109^48%ID^E:7.11e-22^RecName: Full=Mediator of RNA polymerase II transcription subunit 26;^Eukaryota; Metazoa; Chordata; Craniata; Vertebrata; Euteleostomi; Amphibia; Batrachia; Anura; Pipoidea; Pipidae; Xenopodinae; Xenopus; Xenopus	.	PF08711.6^Med26^TFIIS helical bundle-like domain^55-104^E:3e-14	.	.	.	GO:0016592^cellular_component^mediator complex`GO:0003677^molecular_function^DNA binding`GO:0001104^molecular_function^RNA polymerase II transcription cofactor activity`GO:0006357^biological_process^regulation of transcription from RNA polymerase II promoter`GO:0006366^biological_process^transcription from RNA polymerase II promoter	GO:0003677^molecular_function^DNA binding`GO:0006351^biological_process^transcription, DNA-templated`GO:0005634^cellular_component^nucleus	.	.
TRINITY_DN16900_c0_g1	TRINITY_DN16900_c0_g1_i2	#N/A	#N/A	MED26_XENLA^MED26_XENLA^Q:247-74,H:25-82^58.621%ID^E:8.6e-16^RecName: Full=Mediator of RNA polymerase II transcription subunit 26;^Eukaryota; Metazoa; Chordata; Craniata; Vertebrata; Euteleostomi; Amphibia; Batrachia; Anura; Pipoidea; Pipidae; Xenopodinae; Xenopus; Xenopus	.	.	TRINITY_DN16900_c0_g1_i2|m.555	2-421[-]	MED26_HUMAN^MED26_HUMAN^Q:40-132,H:7-106^44.554%ID^E:1.61e-16^RecName: Full=Mediator of RNA polymerase II transcription subunit 26;^Eukaryota; Metazoa; Chordata; Craniata; Vertebrata; Euteleostomi; Mammalia; Eutheria; Euarchontoglires; Primates; Haplorrhini; Catarrhini; Hominidae; Homo	.	PF08711.6^Med26^TFIIS helical bundle-like domain^67-116^E:3.7e-14	.	.	.	GO:0016592^cellular_component^mediator complex`GO:0005654^cellular_component^nucleoplasm`GO:0003677^molecular_function^DNA binding`GO:0001104^molecular_function^RNA polymerase II transcription cofactor activity`GO:0003713^molecular_function^transcription coactivator activity`GO:0010467^biological_process^gene expression`GO:0006357^biological_process^regulation of transcription from RNA polymerase…	GO:0003677^molecular_function^DNA binding`GO:0006351^biological_process^transcription, DNA-templated`GO:0005634^cellular_component^nucleus	.	.
TRINITY_DN16900_c0_g2	TRINITY_DN16900_c0_g2_i1	#N/A	#N/A	.	.	.	.	.	.	.	.	.	.	.	.	.	.	.
TRINITY_DN16900_c0_g3	TRINITY_DN16900_c0_g3_i1	#N/A	#N/A	MED26_XENLA^MED26_XENLA^Q:258-139,H:10-49^52.5%ID^E:5.91e-06^RecName: Full=Mediator of RNA polymerase II transcription subunit 26;^Eukaryota; Metazoa; Chordata; Craniata; Vertebrata; Euteleostomi; Amphibia; Batrachia; Anura; Pipoidea; Pipidae; Xenopodinae; Xenopus; Xenopus	.	.	TRINITY_DN16900_c0_g3_i1|m.557	43-351[-]	MED26_XENLA^MED26_XENLA^Q:32-71,H:10-49^52.5%ID^E:4.28e-06^RecName: Full=Mediator of RNA polymerase II transcription subunit 26;^Eukaryota; Metazoa; Chordata; Craniata; Vertebrata; Euteleostomi; Amphibia; Batrachia; Anura; Pipoidea; Pipidae; Xenopodinae; Xenopus; Xenopus	.	.	.	.	.	GO:0016592^cellular_component^mediator complex`GO:0003677^molecular_function^DNA binding`GO:0001104^molecular_function^RNA polymerase II transcription cofactor activity`GO:0006357^biological_process^regulation of transcription from RNA polymerase II promoter`GO:0006366^biological_process^transcription from RNA polymerase II promoter	.	.	.
TRINITY_DN16956_c0_g1	TRINITY_DN16956_c0_g1_i1	#N/A	Penaeus vannamei inositol 1,4,5-trisphosphate receptor-like (LOC113805298), mRNA	YBAV_SHIFL^YBAV_SHIFL^Q:720-544,H:62-121^48.333%ID^E:2.28e-07^RecName: Full=Uncharacterized protein YbaV;^Bacteria; Proteobacteria; Gammaproteobacteria; Enterobacteriales; Enterobacteriaceae; Shigella	.	.	TRINITY_DN16956_c0_g1_i1|m.558	1-738[-]	YBAV_SHIFL^YBAV_SHIFL^Q:3-65,H:59-121^48.438%ID^E:4.19e-07^RecName: Full=Uncharacterized protein YbaV;^Bacteria; Proteobacteria; Gammaproteobacteria; Enterobacteriales; Enterobacteriaceae; Shigella	.	PF12836.2^HHH_3^Helix-hairpin-helix motif^6-65^E:6.2e-16`PF00633.18^HHH^Helix-hairpin-helix motif^7-33^E:9.2e-06	.	.	COG1555^Competence protein	GO:0003677^molecular_function^DNA binding`GO:0006281^biological_process^DNA repair	GO:0003677^molecular_function^DNA binding	.	.
TRINITY_DN16956_c0_g1	TRINITY_DN16956_c0_g1_i2	#N/A	#N/A	YBAV_SHIFL^YBAV_SHIFL^Q:720-544,H:62-121^48.333%ID^E:2.15e-07^RecName: Full=Uncharacterized protein YbaV;^Bacteria; Proteobacteria; Gammaproteobacteria; Enterobacteriales; Enterobacteriaceae; Shigella	.	.	TRINITY_DN16956_c0_g1_i2|m.560	1-738[-]	YBAV_SHIFL^YBAV_SHIFL^Q:3-65,H:59-121^48.438%ID^E:4.19e-07^RecName: Full=Uncharacterized protein YbaV;^Bacteria; Proteobacteria; Gammaproteobacteria; Enterobacteriales; Enterobacteriaceae; Shigella	.	PF12836.2^HHH_3^Helix-hairpin-helix motif^6-65^E:6.2e-16`PF00633.18^HHH^Helix-hairpin-helix motif^7-33^E:9.2e-06	.	.	COG1555^Competence protein	GO:0003677^molecular_function^DNA binding`GO:0006281^biological_process^DNA repair	GO:0003677^molecular_function^DNA binding	.	.
TRINITY_DN16954_c0_g1	TRINITY_DN16954_c0_g1_i1	#N/A	#N/A	SYEP_DROME^SYEP_DROME^Q:5144-1797,H:1-1097^50.353%ID^E:0^RecName: Full=Bifunctional glutamate/proline--tRNA ligase;^Eukaryota; Metazoa; Ecdysozoa; Arthropoda; Hexapoda; Insecta; Pterygota; Neoptera; Endopterygota; Diptera; Brachycera; Muscomorpha; Ephydroidea; Drosophilidae; Drosophila; Sophophora	.	.	TRINITY_DN16954_c0_g1_i1|m.563	111-5132[-]	SYEP_DROME^SYEP_DROME^Q:1-1673,H:3-1714^53.406%ID^E:0^RecName: Full=Bifunctional glutamate/proline--tRNA ligase;^Eukaryota; Metazoa; Ecdysozoa; Arthropoda; Hexapoda; Insecta; Pterygota; Neoptera; Endopterygota; Diptera; Brachycera; Muscomorpha; Ephydroidea; Drosophilidae; Drosophila; Sophophora	.	PF00749.16^tRNA-synt_1c^tRNA synthetases class I (E and Q), catalytic domain^198-502^E:9.2e-111`PF03950.13^tRNA-synt_1c_C^tRNA synthetases class I (E and Q), anti-codon binding domain^505-680^E:2e-31`PF00458.15^WHEP-TRS^WHEP-TRS domain^758-808^E:2.7e-16`PF00458.15^WHEP-TRS^WHEP-TRS domain^831-878^E:1.5e-17`PF00458.15^WHEP-TRS^WHEP-TRS domain^910-959^E:1.1e-17`PF00458.15^WHEP-TRS^WHEP-TRS domain^9…	.	.	COG0442^Catalyzes the attachment of proline to tRNA(Pro) in a two-step reaction proline is first activated by ATP to form Pro- AMP and then transferred to the acceptor end of tRNA(Pro). As ProRS can inadvertently accommodate and process non-cognate amino acids such as alanine and cysteine, to avoid such errors it has two additional distinct editing activities against alanine. One activity is desi…	GO:0005737^cellular_component^cytoplasm`GO:0005524^molecular_function^ATP binding`GO:0004818^molecular_function^glutamate-tRNA ligase activity`GO:0004827^molecular_function^proline-tRNA ligase activity`GO:0003723^molecular_function^RNA binding`GO:0006424^biological_process^glutamyl-tRNA aminoacylation`GO:0006433^biological_process^prolyl-tRNA aminoacylation	GO:0005524^molecular_function^ATP binding`GO:0016876^molecular_function^ligase activity, forming aminoacyl-tRNA and related compounds`GO:0043039^biological_process^tRNA aminoacylation`GO:0000166^molecular_function^nucleotide binding`GO:0004812^molecular_function^aminoacyl-tRNA ligase activity`GO:0006418^biological_process^tRNA aminoacylation for protein translation`GO:0005737^cellular_component^c…	.	.
TRINITY_DN16920_c0_g1	TRINITY_DN16920_c0_g1_i1	#N/A	#N/A	.	.	.	.	.	.	.	.	.	.	.	.	.	.	.
TRINITY_DN16997_c0_g1	TRINITY_DN16997_c0_g1_i1	#N/A	#N/A	.	.	.	.	.	.	.	.	.	.	.	.	.	.	.
TRINITY_DN16969_c0_g1	TRINITY_DN16969_c0_g1_i1	#N/A	#N/A	.	.	.	.	.	.	.	.	.	.	.	.	.	.	.
TRINITY_DN16938_c0_g1	TRINITY_DN16938_c0_g1_i1	#N/A	#N/A	RIT1_HUMAN^RIT1_HUMAN^Q:1104-517,H:19-211^61.224%ID^E:4.8e-76^RecName: Full=GTP-binding protein Rit1;^Eukaryota; Metazoa; Chordata; Craniata; Vertebrata; Euteleostomi; Mammalia; Eutheria; Euarchontoglires; Primates; Haplorrhini; Catarrhini; Hominidae; Homo	.	.	TRINITY_DN16938_c0_g1_i1|m.569	484-1164[-]	RIT1_HUMAN^RIT1_HUMAN^Q:21-216,H:19-211^61.224%ID^E:1.1e-78^RecName: Full=GTP-binding protein Rit1;^Eukaryota; Metazoa; Chordata; Craniata; Vertebrata; Euteleostomi; Mammalia; Eutheria; Euarchontoglires; Primates; Haplorrhini; Catarrhini; Hominidae; Homo	.	PF00025.16^Arf^ADP-ribosylation factor family^18-186^E:2.3e-06`PF00071.17^Ras^Ras family^25-188^E:1.4e-49`PF08477.8^Miro^Miro-like protein^25-140^E:1.1e-19	.	.	COG1100^GTP-binding Protein	GO:0005886^cellular_component^plasma membrane`GO:0005516^molecular_function^calmodulin binding`GO:0005525^molecular_function^GTP binding`GO:0006184^biological_process^GTP catabolic process`GO:0048011^biological_process^neurotrophin TRK receptor signaling pathway`GO:0007265^biological_process^Ras protein signal transduction`GO:0007165^biological_process^signal transduction`GO:0007264^biological_pr…	GO:0005525^molecular_function^GTP binding`GO:0007264^biological_process^small GTPase mediated signal transduction`GO:0005622^cellular_component^intracellular	.	.
TRINITY_DN16951_c0_g1	TRINITY_DN16951_c0_g1_i1	#N/A	#N/A	.	.	.	TRINITY_DN16951_c0_g1_i1|m.570	3-431[+]	.	.	.	.	.	.	.	.	.	.
TRINITY_DN16951_c0_g1	TRINITY_DN16951_c0_g1_i1	#N/A	#N/A	.	.	.	TRINITY_DN16951_c0_g1_i1|m.571	1-300[+]	.	.	.	.	.	.	.	.	.	.
TRINITY_DN16951_c0_g1	TRINITY_DN16951_c0_g1_i2	#N/A	#N/A	.	.	.	TRINITY_DN16951_c0_g1_i2|m.572	3-425[+]	.	.	.	.	.	.	.	.	.	.
TRINITY_DN16951_c0_g1	TRINITY_DN16951_c0_g1_i2	#N/A	#N/A	.	.	.	TRINITY_DN16951_c0_g1_i2|m.573	1-300[+]	.	.	.	.	.	.	.	.	.	.
TRINITY_DN16986_c0_g1	TRINITY_DN16986_c0_g1_i1	hypothetical protein T265_09852 [Opisthorchis viverrini]	#N/A	.	.	.	.	.	.	.	.	.	.	.	.	.	.	.
TRINITY_DN16986_c0_g1	TRINITY_DN16986_c0_g1_i2	#N/A	#N/A	.	.	.	.	.	.	.	.	.	.	.	.	.	.	.
TRINITY_DN16904_c0_g1	TRINITY_DN16904_c0_g1_i1	transcription initiation factor IIB-like protein, partial [Scylla paramamosain]	Penaeus vannamei transcription initiation factor IIB-like (LOC113800384), transcript variant X2, mRNA	.	.	.	.	.	.	.	.	.	.	.	.	.	.	.
TRINITY_DN16904_c0_g2	TRINITY_DN16904_c0_g2_i1	#N/A	Penaeus vannamei transcription initiation factor IIB-like (LOC113800384), transcript variant X2, mRNA	.	.	.	.	.	.	.	.	.	.	.	.	.	.	.
TRINITY_DN16904_c1_g1	TRINITY_DN16904_c1_g1_i1	#N/A	#N/A	.	.	.	.	.	.	.	.	.	.	.	.	.	.	.
TRINITY_DN16904_c1_g2	TRINITY_DN16904_c1_g2_i1	#N/A	#N/A	.	.	.	.	.	.	.	.	.	.	.	.	.	.	.
TRINITY_DN16916_c0_g1	TRINITY_DN16916_c0_g1_i1	hypothetical protein DAPPUDRAFT_24937, partial [Daphnia pulex]	Penaeus vannamei uncharacterized LOC113805964 (LOC113805964), mRNA	.	.	.	.	.	.	.	.	.	.	.	.	.	.	.
TRINITY_DN16939_c0_g1	TRINITY_DN16939_c0_g1_i1	#N/A	#N/A	.	.	.	.	.	.	.	.	.	.	.	.	.	.	.
TRINITY_DN16939_c0_g2	TRINITY_DN16939_c0_g2_i1	#N/A	#N/A	.	.	.	.	.	.	.	.	.	.	.	.	.	.	.
TRINITY_DN16939_c0_g3	TRINITY_DN16939_c0_g3_i1	#N/A	#N/A	.	.	.	.	.	.	.	.	.	.	.	.	.	.	.
TRINITY_DN16939_c0_g4	TRINITY_DN16939_c0_g4_i1	#N/A	#N/A	.	.	.	.	.	.	.	.	.	.	.	.	.	.	.
TRINITY_DN16982_c0_g1	TRINITY_DN16982_c0_g1_i1	#N/A	#N/A	.	.	.	.	.	.	.	.	.	.	.	.	.	.	.
TRINITY_DN16942_c0_g1	TRINITY_DN16942_c0_g1_i1	#N/A	#N/A	.	.	.	TRINITY_DN16942_c0_g1_i1|m.575	123-770[-]	.	.	.	.	.	.	.	.	.	.
TRINITY_DN16915_c0_g1	TRINITY_DN16915_c0_g1_i1	#N/A	#N/A	.	.	.	.	.	.	.	.	.	.	.	.	.	.	.
TRINITY_DN16915_c0_g2	TRINITY_DN16915_c0_g2_i1	#N/A	#N/A	.	.	.	.	.	.	.	.	.	.	.	.	.	.	.
TRINITY_DN16909_c0_g1	TRINITY_DN16909_c0_g1_i1	#N/A	#N/A	BAIP3_HUMAN^BAIP3_HUMAN^Q:1284-127,H:551-896^24.378%ID^E:1.93e-21^RecName: Full=BAI1-associated protein 3;^Eukaryota; Metazoa; Chordata; Craniata; Vertebrata; Euteleostomi; Mammalia; Eutheria; Euarchontoglires; Primates; Haplorrhini; Catarrhini; Hominidae; Homo	.	.	TRINITY_DN16909_c0_g1_i1|m.577	1-978[+]	.	.	.	.	.	.	.	.	.	.
TRINITY_DN16909_c0_g1	TRINITY_DN16909_c0_g1_i1	#N/A	#N/A	BAIP3_HUMAN^BAIP3_HUMAN^Q:1284-127,H:551-896^24.378%ID^E:1.93e-21^RecName: Full=BAI1-associated protein 3;^Eukaryota; Metazoa; Chordata; Craniata; Vertebrata; Euteleostomi; Mammalia; Eutheria; Euarchontoglires; Primates; Haplorrhini; Catarrhini; Hominidae; Homo	.	.	TRINITY_DN16909_c0_g1_i1|m.576	1-1302[-]	BAIP3_HUMAN^BAIP3_HUMAN^Q:7-434,H:551-938^26.862%ID^E:1.05e-30^RecName: Full=BAI1-associated protein 3;^Eukaryota; Metazoa; Chordata; Craniata; Vertebrata; Euteleostomi; Mammalia; Eutheria; Euarchontoglires; Primates; Haplorrhini; Catarrhini; Hominidae; Homo	.	.	.	.	.	GO:0008022^molecular_function^protein C-terminus binding`GO:0007186^biological_process^G-protein coupled receptor signaling pathway`GO:0007269^biological_process^neurotransmitter secretion	.	.	.
TRINITY_DN16909_c0_g1	TRINITY_DN16909_c0_g1_i2	#N/A	#N/A	BAIP3_HUMAN^BAIP3_HUMAN^Q:1263-127,H:551-896^25.127%ID^E:3.8e-23^RecName: Full=BAI1-associated protein 3;^Eukaryota; Metazoa; Chordata; Craniata; Vertebrata; Euteleostomi; Mammalia; Eutheria; Euarchontoglires; Primates; Haplorrhini; Catarrhini; Hominidae; Homo	.	.	TRINITY_DN16909_c0_g1_i2|m.578	1-1281[-]	BAIP3_HUMAN^BAIP3_HUMAN^Q:7-427,H:551-938^26.941%ID^E:8.05e-33^RecName: Full=BAI1-associated protein 3;^Eukaryota; Metazoa; Chordata; Craniata; Vertebrata; Euteleostomi; Mammalia; Eutheria; Euarchontoglires; Primates; Haplorrhini; Catarrhini; Hominidae; Homo	.	.	.	.	.	GO:0008022^molecular_function^protein C-terminus binding`GO:0007186^biological_process^G-protein coupled receptor signaling pathway`GO:0007269^biological_process^neurotransmitter secretion	.	.	.
TRINITY_DN16909_c0_g1	TRINITY_DN16909_c0_g1_i2	#N/A	#N/A	BAIP3_HUMAN^BAIP3_HUMAN^Q:1263-127,H:551-896^25.127%ID^E:3.8e-23^RecName: Full=BAI1-associated protein 3;^Eukaryota; Metazoa; Chordata; Craniata; Vertebrata; Euteleostomi; Mammalia; Eutheria; Euarchontoglires; Primates; Haplorrhini; Catarrhini; Hominidae; Homo	.	.	TRINITY_DN16909_c0_g1_i2|m.579	1-978[+]	.	.	.	.	.	.	.	.	.	.
TRINITY_DN16930_c0_g1	TRINITY_DN16930_c0_g1_i1	#N/A	#N/A	.	.	.	.	.	.	.	.	.	.	.	.	.	.	.
TRINITY_DN16976_c0_g1	TRINITY_DN16976_c0_g1_i1	PREDICTED: prohibitin-like [Manacus vitellinus]	Penaeus vannamei prohibitin-like (LOC113825784), mRNA	.	.	.	.	.	.	.	.	.	.	.	.	.	.	.
TRINITY_DN16914_c0_g1	TRINITY_DN16914_c0_g1_i1	#N/A	#N/A	.	.	.	.	.	.	.	.	.	.	.	.	.	.	.
TRINITY_DN16973_c0_g1	TRINITY_DN16973_c0_g1_i1	#N/A	#N/A	S12A9_XENLA^S12A9_XENLA^Q:1892-63,H:41-646^51.057%ID^E:0^RecName: Full=Solute carrier family 12 member 9;^Eukaryota; Metazoa; Chordata; Craniata; Vertebrata; Euteleostomi; Amphibia; Batrachia; Anura; Pipoidea; Pipidae; Xenopodinae; Xenopus; Xenopus	.	.	TRINITY_DN16973_c0_g1_i1|m.581	1801-2172[+]	.	.	.	.	.	.	.	.	.	.
TRINITY_DN16973_c0_g1	TRINITY_DN16973_c0_g1_i1	#N/A	#N/A	S12A9_XENLA^S12A9_XENLA^Q:1892-63,H:41-646^51.057%ID^E:0^RecName: Full=Solute carrier family 12 member 9;^Eukaryota; Metazoa; Chordata; Craniata; Vertebrata; Euteleostomi; Amphibia; Batrachia; Anura; Pipoidea; Pipidae; Xenopodinae; Xenopus; Xenopus	.	.	TRINITY_DN16973_c0_g1_i1|m.580	3-2108[-]	S12A9_XENLA^S12A9_XENLA^Q:43-682,H:3-646^50.382%ID^E:0^RecName: Full=Solute carrier family 12 member 9;^Eukaryota; Metazoa; Chordata; Craniata; Vertebrata; Euteleostomi; Amphibia; Batrachia; Anura; Pipoidea; Pipidae; Xenopodinae; Xenopus; Xenopus	.	PF00324.16^AA_permease^Amino acid permease^88-575^E:2e-72`PF13520.1^AA_permease_2^Amino acid permease^100-511^E:1.9e-14	.	.	.	GO:0016021^cellular_component^integral component of membrane`GO:0005886^cellular_component^plasma membrane`GO:0055085^biological_process^transmembrane transport	GO:0006810^biological_process^transport`GO:0055085^biological_process^transmembrane transport`GO:0016020^cellular_component^membrane`GO:0015171^molecular_function^amino acid transmembrane transporter activity`GO:0003333^biological_process^amino acid transmembrane transport	.	.
TRINITY_DN16973_c0_g2	TRINITY_DN16973_c0_g2_i1	#N/A	#N/A	S12A9_XENLA^S12A9_XENLA^Q:2925-340,H:41-899^46.758%ID^E:0^RecName: Full=Solute carrier family 12 member 9;^Eukaryota; Metazoa; Chordata; Craniata; Vertebrata; Euteleostomi; Amphibia; Batrachia; Anura; Pipoidea; Pipidae; Xenopodinae; Xenopus; Xenopus	.	.	TRINITY_DN16973_c0_g2_i1|m.584	2834-3205[+]	.	.	.	.	.	.	.	.	.	.
TRINITY_DN16973_c0_g2	TRINITY_DN16973_c0_g2_i1	#N/A	#N/A	S12A9_XENLA^S12A9_XENLA^Q:2925-340,H:41-899^46.758%ID^E:0^RecName: Full=Solute carrier family 12 member 9;^Eukaryota; Metazoa; Chordata; Craniata; Vertebrata; Euteleostomi; Amphibia; Batrachia; Anura; Pipoidea; Pipidae; Xenopodinae; Xenopus; Xenopus	.	.	TRINITY_DN16973_c0_g2_i1|m.582	337-3141[-]	S12A9_XENLA^S12A9_XENLA^Q:43-934,H:3-899^46.054%ID^E:0^RecName: Full=Solute carrier family 12 member 9;^Eukaryota; Metazoa; Chordata; Craniata; Vertebrata; Euteleostomi; Amphibia; Batrachia; Anura; Pipoidea; Pipidae; Xenopodinae; Xenopus; Xenopus	.	PF00324.16^AA_permease^Amino acid permease^88-575^E:4.5e-72`PF13520.1^AA_permease_2^Amino acid permease^100-511^E:2.5e-14	.	.	.	GO:0016021^cellular_component^integral component of membrane`GO:0005886^cellular_component^plasma membrane`GO:0055085^biological_process^transmembrane transport	GO:0006810^biological_process^transport`GO:0055085^biological_process^transmembrane transport`GO:0016020^cellular_component^membrane`GO:0015171^molecular_function^amino acid transmembrane transporter activity`GO:0003333^biological_process^amino acid transmembrane transport	.	.
TRINITY_DN16945_c0_g1	TRINITY_DN16945_c0_g1_i1	#N/A	Penaeus vannamei uncharacterized LOC113802072 (LOC113802072), mRNA	.	.	.	.	.	.	.	.	.	.	.	.	.	.	.
TRINITY_DN16945_c0_g2	TRINITY_DN16945_c0_g2_i1	#N/A	Penaeus vannamei uncharacterized LOC113802072 (LOC113802072), mRNA	.	.	.	.	.	.	.	.	.	.	.	.	.	.	.
TRINITY_DN16923_c0_g1	TRINITY_DN16923_c0_g1_i1	#N/A	#N/A	.	.	.	.	.	.	.	.	.	.	.	.	.	.	.
TRINITY_DN16923_c0_g2	TRINITY_DN16923_c0_g2_i1	#N/A	#N/A	.	.	.	.	.	.	.	.	.	.	.	.	.	.	.
TRINITY_DN16980_c0_g1	TRINITY_DN16980_c0_g1_i1	#N/A	#N/A	.	.	.	.	.	.	.	.	.	.	.	.	.	.	.
TRINITY_DN16980_c0_g2	TRINITY_DN16980_c0_g2_i1	#N/A	#N/A	.	.	.	.	.	.	.	.	.	.	.	.	.	.	.
TRINITY_DN16994_c0_g1	TRINITY_DN16994_c0_g1_i1	#N/A	#N/A	.	.	.	.	.	.	.	.	.	.	.	.	.	.	.
TRINITY_DN16917_c0_g1	TRINITY_DN16917_c0_g1_i1	PREDICTED: pyridoxal phosphate phosphatase PHOSPHO2-like [Amphimedon queenslandica]	Penaeus vannamei pyridoxal phosphate phosphatase PHOSPHO2-like (LOC113815557), transcript variant X1, mRNA	.	.	.	TRINITY_DN16917_c0_g1_i1|m.586	65-403[-]	.	.	.	.	.	.	.	.	.	.
TRINITY_DN16917_c0_g2	TRINITY_DN16917_c0_g2_i1	PREDICTED: pyridoxal phosphate phosphatase PHOSPHO2-like [Amphimedon queenslandica]	Penaeus vannamei pyridoxal phosphate phosphatase PHOSPHO2-like (LOC113815557), transcript variant X1, mRNA	.	.	.	TRINITY_DN16917_c0_g2_i1|m.588	65-835[-]	.	.	.	.	.	.	.	.	.	.
TRINITY_DN16974_c0_g1	TRINITY_DN16974_c0_g1_i1	#N/A	#N/A	.	.	.	.	.	.	.	.	.	.	.	.	.	.	.
TRINITY_DN16974_c0_g2	TRINITY_DN16974_c0_g2_i1	#N/A	#N/A	.	.	.	.	.	.	.	.	.	.	.	.	.	.	.
TRINITY_DN16949_c0_g1	TRINITY_DN16949_c0_g1_i1	#N/A	#N/A	.	.	.	.	.	.	.	.	.	.	.	.	.	.	.
TRINITY_DN16949_c0_g2	TRINITY_DN16949_c0_g2_i1	#N/A	#N/A	.	.	.	.	.	.	.	.	.	.	.	.	.	.	.
TRINITY_DN16962_c0_g1	TRINITY_DN16962_c0_g1_i1	#N/A	#N/A	MED11_DROME^MED11_DROME^Q:576-253,H:3-110^58.333%ID^E:1.7e-37^RecName: Full=Mediator of RNA polymerase II transcription subunit 11;^Eukaryota; Metazoa; Ecdysozoa; Arthropoda; Hexapoda; Insecta; Pterygota; Neoptera; Endopterygota; Diptera; Brachycera; Muscomorpha; Ephydroidea; Drosophilidae; Drosophila; Sophophora	.	.	TRINITY_DN16962_c0_g1_i1|m.589	184-591[-]	MED11_AEDAE^MED11_AEDAE^Q:5-124,H:2-121^55.833%ID^E:3.74e-41^RecName: Full=Mediator of RNA polymerase II transcription subunit 11;^Eukaryota; Metazoa; Ecdysozoa; Arthropoda; Hexapoda; Insecta; Pterygota; Neoptera; Endopterygota; Diptera; Nematocera; Culicoidea; Culicidae; Culicinae; Aedini; Aedes; Stegomyia	.	PF10280.4^Med11^Mediator complex protein^8-113^E:4.1e-28	.	.	.	GO:0016592^cellular_component^mediator complex`GO:0001104^molecular_function^RNA polymerase II transcription cofactor activity	GO:0001104^molecular_function^RNA polymerase II transcription cofactor activity`GO:0006357^biological_process^regulation of transcription from RNA polymerase II promoter`GO:0016592^cellular_component^mediator complex	.	.
TRINITY_DN16984_c0_g1	TRINITY_DN16984_c0_g1_i1	E75 nuclear receptor, partial [Cardisoma carnifex]	Penaeus vannamei nuclear hormone receptor E75-like (LOC113804419), mRNA	.	.	.	.	.	.	.	.	.	.	.	.	.	.	.
TRINITY_DN16943_c0_g1	TRINITY_DN16943_c0_g1_i1	PREDICTED: sodium-coupled monocarboxylate transporter 1-like [Hyalella azteca]	Penaeus vannamei sodium-dependent multivitamin transporter-like (LOC113804751), transcript variant X3, mRNA	.	.	.	.	.	.	.	.	.	.	.	.	.	.	.
TRINITY_DN16978_c0_g1	TRINITY_DN16978_c0_g1_i1	#N/A	#N/A	REQU_CHICK^REQU_CHICK^Q:544-113,H:245-399^61.935%ID^E:2.95e-62^RecName: Full=Zinc finger protein ubi-d4;^Eukaryota; Metazoa; Chordata; Craniata; Vertebrata; Euteleostomi; Testudines + Archosauria group; Archosauria; Dinosauria; Saurischia; Theropoda; Coelurosauria; Aves; Neognathae; Galloanserae; Galliformes; Phasianidae; Phasianinae; Gallus	.	.	TRINITY_DN16978_c0_g1_i1|m.590	122-700[-]	REQU_CHICK^REQU_CHICK^Q:53-192,H:245-395^62.914%ID^E:6.27e-63^RecName: Full=Zinc finger protein ubi-d4;^Eukaryota; Metazoa; Chordata; Craniata; Vertebrata; Euteleostomi; Testudines + Archosauria group; Archosauria; Dinosauria; Saurischia; Theropoda; Coelurosauria; Aves; Neognathae; Galloanserae; Galliformes; Phasianidae; Phasianinae; Gallus	.	PF00628.24^PHD^PHD-finger^83-141^E:9.2e-08`PF00628.24^PHD^PHD-finger^141-187^E:1.4e-12	.	.	.	GO:0005737^cellular_component^cytoplasm`GO:0005634^cellular_component^nucleus`GO:0008270^molecular_function^zinc ion binding`GO:0006915^biological_process^apoptotic process`GO:0006355^biological_process^regulation of transcription, DNA-templated`GO:0006351^biological_process^transcription, DNA-templated	GO:0005515^molecular_function^protein binding	.	.
TRINITY_DN16978_c0_g1	TRINITY_DN16978_c0_g1_i2	#N/A	#N/A	DPF3_CHICK^DPF3_CHICK^Q:343-140,H:347-414^73.529%ID^E:5.21e-38^RecName: Full=Zinc finger protein DPF3;^Eukaryota; Metazoa; Chordata; Craniata; Vertebrata; Euteleostomi; Testudines + Archosauria group; Archosauria; Dinosauria; Saurischia; Theropoda; Coelurosauria; Aves; Neognathae; Galloanserae; Galliformes; Phasianidae; Phasianinae; Gallus	.	.	TRINITY_DN16978_c0_g1_i2|m.591	291-680[-]	REQU_CHICK^REQU_CHICK^Q:53-128,H:245-331^43.678%ID^E:3.03e-13^RecName: Full=Zinc finger protein ubi-d4;^Eukaryota; Metazoa; Chordata; Craniata; Vertebrata; Euteleostomi; Testudines + Archosauria group; Archosauria; Dinosauria; Saurischia; Theropoda; Coelurosauria; Aves; Neognathae; Galloanserae; Galliformes; Phasianidae; Phasianinae; Gallus	.	.	.	.	.	GO:0005737^cellular_component^cytoplasm`GO:0005634^cellular_component^nucleus`GO:0008270^molecular_function^zinc ion binding`GO:0006915^biological_process^apoptotic process`GO:0006355^biological_process^regulation of transcription, DNA-templated`GO:0006351^biological_process^transcription, DNA-templated	.	.	.
TRINITY_DN16991_c0_g1	TRINITY_DN16991_c0_g1_i1	#N/A	#N/A	.	.	.	.	.	.	.	.	.	.	.	.	.	.	.
TRINITY_DN16989_c0_g1	TRINITY_DN16989_c0_g1_i1	#N/A	Penaeus vannamei serine/arginine-rich splicing factor 5-like (LOC113828698), transcript variant X2, mRNA	.	.	.	.	.	.	.	.	.	.	.	.	.	.	.
TRINITY_DN16918_c0_g1	TRINITY_DN16918_c0_g1_i1	#N/A	#N/A	DJB14_MOUSE^DJB14_MOUSE^Q:218-15,H:2-69^44.118%ID^E:4.77e-13^RecName: Full=DnaJ homolog subfamily B member 14;^Eukaryota; Metazoa; Chordata; Craniata; Vertebrata; Euteleostomi; Mammalia; Eutheria; Euarchontoglires; Glires; Rodentia; Sciurognathi; Muroidea; Muridae; Murinae; Mus; Mus	.	.	.	.	.	.	.	.	.	COG0484^ATP binding to DnaK triggers the release of the substrate protein, thus completing the reaction cycle. Several rounds of ATP-dependent interactions between DnaJ, DnaK and GrpE are required for fully efficient folding. Also involved, together with DnaK and GrpE, in the DNA replication of plasmids through activation of initiation proteins (By similarity)	GO:0005789^cellular_component^endoplasmic reticulum membrane`GO:0016021^cellular_component^integral component of membrane	.	.	.
TRINITY_DN16918_c0_g2	TRINITY_DN16918_c0_g2_i1	#N/A	#N/A	DJB14_MOUSE^DJB14_MOUSE^Q:218-15,H:2-69^44.118%ID^E:4.77e-13^RecName: Full=DnaJ homolog subfamily B member 14;^Eukaryota; Metazoa; Chordata; Craniata; Vertebrata; Euteleostomi; Mammalia; Eutheria; Euarchontoglires; Glires; Rodentia; Sciurognathi; Muroidea; Muridae; Murinae; Mus; Mus	.	.	.	.	.	.	.	.	.	COG0484^ATP binding to DnaK triggers the release of the substrate protein, thus completing the reaction cycle. Several rounds of ATP-dependent interactions between DnaJ, DnaK and GrpE are required for fully efficient folding. Also involved, together with DnaK and GrpE, in the DNA replication of plasmids through activation of initiation proteins (By similarity)	GO:0005789^cellular_component^endoplasmic reticulum membrane`GO:0016021^cellular_component^integral component of membrane	.	.	.
TRINITY_DN16964_c0_g1	TRINITY_DN16964_c0_g1_i1	#N/A	#N/A	.	.	.	.	.	.	.	.	.	.	.	.	.	.	.
TRINITY_DN16964_c1_g1	TRINITY_DN16964_c1_g1_i1	#N/A	#N/A	.	.	.	.	.	.	.	.	.	.	.	.	.	.	.
TRINITY_DN16947_c0_g1	TRINITY_DN16947_c0_g1_i1	#N/A	#N/A	.	.	.	.	.	.	.	.	.	.	.	.	.	.	.
TRINITY_DN16950_c0_g1	TRINITY_DN16950_c0_g1_i1	#N/A	#N/A	.	.	.	.	.	.	.	.	.	.	.	.	.	.	.
TRINITY_DN16950_c0_g1	TRINITY_DN16950_c0_g1_i2	#N/A	#N/A	.	.	.	.	.	.	.	.	.	.	.	.	.	.	.
TRINITY_DN16950_c0_g1	TRINITY_DN16950_c0_g1_i3	#N/A	#N/A	.	.	.	.	.	.	.	.	.	.	.	.	.	.	.
TRINITY_DN16919_c0_g1	TRINITY_DN16919_c0_g1_i1	#N/A	#N/A	.	.	.	.	.	.	.	.	.	.	.	.	.	.	.
TRINITY_DN16919_c0_g1	TRINITY_DN16919_c0_g1_i2	#N/A	#N/A	.	.	.	.	.	.	.	.	.	.	.	.	.	.	.
TRINITY_DN16958_c0_g1	TRINITY_DN16958_c0_g1_i1	#N/A	Penaeus vannamei uncharacterized LOC113804113 (LOC113804113), mRNA	.	.	.	.	.	.	.	.	.	.	.	.	.	.	.
TRINITY_DN16928_c0_g1	TRINITY_DN16928_c0_g1_i1	#N/A	#N/A	.	.	.	.	.	.	.	.	.	.	.	.	.	.	.
TRINITY_DN16928_c0_g2	TRINITY_DN16928_c0_g2_i1	#N/A	#N/A	.	.	.	.	.	.	.	.	.	.	.	.	.	.	.
TRINITY_DN16928_c0_g3	TRINITY_DN16928_c0_g3_i1	#N/A	#N/A	.	.	.	.	.	.	.	.	.	.	.	.	.	.	.
TRINITY_DN16940_c0_g1	TRINITY_DN16940_c0_g1_i1	#N/A	#N/A	HS90A_RAT^HS90A_RAT^Q:1-174,H:165-222^87.931%ID^E:4.33e-27^RecName: Full=Heat shock protein HSP 90-alpha;^Eukaryota; Metazoa; Chordata; Craniata; Vertebrata; Euteleostomi; Mammalia; Eutheria; Euarchontoglires; Glires; Rodentia; Sciurognathi; Muroidea; Muridae; Murinae; Rattus	.	.	TRINITY_DN16940_c0_g1_i1|m.595	1-486[+]	HSP83_DROSI^HSP83_DROSI^Q:1-162,H:153-316^77.576%ID^E:9.48e-70^RecName: Full=Heat shock protein 83;^Eukaryota; Metazoa; Ecdysozoa; Arthropoda; Hexapoda; Insecta; Pterygota; Neoptera; Endopterygota; Diptera; Brachycera; Muscomorpha; Ephydroidea; Drosophilidae; Drosophila; Sophophora	.	PF00183.13^HSP90^Hsp90 protein^32-162^E:1.7e-47	.	.	.	GO:0005737^cellular_component^cytoplasm`GO:0005524^molecular_function^ATP binding`GO:0006457^biological_process^protein folding`GO:0006950^biological_process^response to stress	GO:0005524^molecular_function^ATP binding`GO:0051082^molecular_function^unfolded protein binding`GO:0006457^biological_process^protein folding`GO:0006950^biological_process^response to stress	.	.
TRINITY_DN16987_c0_g1	TRINITY_DN16987_c0_g1_i1	hypothetical protein X975_14148, partial [Stegodyphus mimosarum]	Penaeus vannamei CTL-like protein 2 (LOC113800797), transcript variant X4, mRNA	.	.	.	.	.	.	.	.	.	.	.	.	.	.	.
TRINITY_DN16987_c0_g2	TRINITY_DN16987_c0_g2_i1	hypothetical protein X975_14148, partial [Stegodyphus mimosarum]	Penaeus vannamei CTL-like protein 2 (LOC113800797), transcript variant X4, mRNA	.	.	.	.	.	.	.	.	.	.	.	.	.	.	.
TRINITY_DN16987_c0_g3	TRINITY_DN16987_c0_g3_i1	hypothetical protein X975_14148, partial [Stegodyphus mimosarum]	Penaeus vannamei CTL-like protein 2 (LOC113800797), transcript variant X4, mRNA	.	.	.	.	.	.	.	.	.	.	.	.	.	.	.
TRINITY_DN16987_c0_g4	TRINITY_DN16987_c0_g4_i1	#N/A	#N/A	.	.	.	.	.	.	.	.	.	.	.	.	.	.	.
TRINITY_DN16990_c0_g1	TRINITY_DN16990_c0_g1_i1	#N/A	Penaeus vannamei uncharacterized LOC113827364 (LOC113827364), mRNA	.	.	.	.	.	.	.	.	.	.	.	.	.	.	.
TRINITY_DN16957_c0_g1	TRINITY_DN16957_c0_g1_i1	#N/A	Penaeus vannamei geranylgeranyl transferase type-2 subunit beta-like (LOC113816901), transcript variant X2, mRNA	.	.	.	.	.	.	.	.	.	.	.	.	.	.	.
TRINITY_DN16948_c0_g1	TRINITY_DN16948_c0_g1_i1	reverse transcriptase, partial [Pseudolucia collina]	#N/A	.	.	.	.	.	.	.	.	.	.	.	.	.	.	.
TRINITY_DN16983_c0_g1	TRINITY_DN16983_c0_g1_i1	#N/A	#N/A	.	.	.	.	.	.	.	.	.	.	.	.	.	.	.
TRINITY_DN16983_c0_g2	TRINITY_DN16983_c0_g2_i1	#N/A	#N/A	.	.	.	.	.	.	.	.	.	.	.	.	.	.	.
TRINITY_DN16983_c0_g3	TRINITY_DN16983_c0_g3_i1	#N/A	#N/A	.	.	.	.	.	.	.	.	.	.	.	.	.	.	.
TRINITY_DN16996_c0_g1	TRINITY_DN16996_c0_g1_i1	#N/A	#N/A	.	.	.	.	.	.	.	.	.	.	.	.	.	.	.
TRINITY_DN16927_c0_g1	TRINITY_DN16927_c0_g1_i1	#N/A	#N/A	NFU1_DROAN^NFU1_DROAN^Q:1012-260,H:15-271^58.779%ID^E:2.03e-93^RecName: Full=NFU1 iron-sulfur cluster scaffold homolog, mitochondrial {ECO:0000250|UniProtKB:Q9UMS0};^Eukaryota; Metazoa; Ecdysozoa; Arthropoda; Hexapoda; Insecta; Pterygota; Neoptera; Endopterygota; Diptera; Brachycera; Muscomorpha; Ephydroidea; Drosophilidae; Drosophila; Sophophora	.	.	TRINITY_DN16927_c0_g1_i1|m.597	239-1069[-]	NFU1_DROAN^NFU1_DROAN^Q:20-270,H:15-271^58.779%ID^E:1.02e-94^RecName: Full=NFU1 iron-sulfur cluster scaffold homolog, mitochondrial {ECO:0000250|UniProtKB:Q9UMS0};^Eukaryota; Metazoa; Ecdysozoa; Arthropoda; Hexapoda; Insecta; Pterygota; Neoptera; Endopterygota; Diptera; Brachycera; Muscomorpha; Ephydroidea; Drosophilidae; Drosophila; Sophophora	.	PF08712.6^Nfu_N^Scaffold protein Nfu/NifU N terminal^66-153^E:1.1e-31`PF01106.12^NifU^NifU-like domain^181-248^E:4.8e-22	.	.	COG0694^Involved in iron-sulfur cluster biogenesis. Binds a 4Fe- 4S cluster, can transfer this cluster to apoproteins, and thereby intervenes in the maturation of Fe S proteins. Could also act as a scaffold chaperone for damaged Fe S proteins (By similarity)	GO:0005739^cellular_component^mitochondrion`GO:0005506^molecular_function^iron ion binding`GO:0051536^molecular_function^iron-sulfur cluster binding`GO:0016226^biological_process^iron-sulfur cluster assembly	GO:0005506^molecular_function^iron ion binding`GO:0051536^molecular_function^iron-sulfur cluster binding`GO:0016226^biological_process^iron-sulfur cluster assembly	.	.
TRINITY_DN16925_c0_g1	TRINITY_DN16925_c0_g1_i1	#N/A	#N/A	.	.	.	.	.	.	.	.	.	.	.	.	.	.	.
TRINITY_DN16925_c0_g2	TRINITY_DN16925_c0_g2_i1	#N/A	#N/A	.	.	.	.	.	.	.	.	.	.	.	.	.	.	.
TRINITY_DN16955_c0_g1	TRINITY_DN16955_c0_g1_i1	#N/A	#N/A	.	.	.	.	.	.	.	.	.	.	.	.	.	.	.
TRINITY_DN16955_c0_g2	TRINITY_DN16955_c0_g2_i1	#N/A	#N/A	.	.	.	.	.	.	.	.	.	.	.	.	.	.	.
TRINITY_DN16901_c0_g1	TRINITY_DN16901_c0_g1_i1	#N/A	Penaeus vannamei probable cytochrome P450 CYP44 (LOC113806296), mRNA	.	.	.	.	.	.	.	.	.	.	.	.	.	.	.
TRINITY_DN16901_c0_g2	TRINITY_DN16901_c0_g2_i1	#N/A	#N/A	.	.	.	.	.	.	.	.	.	.	.	.	.	.	.
TRINITY_DN16960_c0_g1	TRINITY_DN16960_c0_g1_i1	#N/A	#N/A	.	.	.	.	.	.	.	.	.	.	.	.	.	.	.
TRINITY_DN16988_c0_g1	TRINITY_DN16988_c0_g1_i1	PREDICTED: transketolase-like isoform X1 [Hyalella azteca]	Penaeus vannamei transketolase-like protein 2 (LOC113827332), mRNA	.	.	.	.	.	.	.	.	.	.	.	.	.	.	.
TRINITY_DN16988_c0_g2	TRINITY_DN16988_c0_g2_i1	#N/A	#N/A	.	.	.	.	.	.	.	.	.	.	.	.	.	.	.
TRINITY_DN16970_c0_g1	TRINITY_DN16970_c0_g1_i1	#N/A	#N/A	ADPGK_MOUSE^ADPGK_MOUSE^Q:1229-471,H:74-327^36.576%ID^E:2.04e-38^RecName: Full=ADP-dependent glucokinase;^Eukaryota; Metazoa; Chordata; Craniata; Vertebrata; Euteleostomi; Mammalia; Eutheria; Euarchontoglires; Glires; Rodentia; Sciurognathi; Muroidea; Muridae; Murinae; Mus; Mus	.	.	TRINITY_DN16970_c0_g1_i1|m.599	243-1436[-]	ADPGK_MOUSE^ADPGK_MOUSE^Q:70-322,H:74-327^36.576%ID^E:7.92e-41^RecName: Full=ADP-dependent glucokinase;^Eukaryota; Metazoa; Chordata; Craniata; Vertebrata; Euteleostomi; Mammalia; Eutheria; Euarchontoglires; Glires; Rodentia; Sciurognathi; Muroidea; Muridae; Murinae; Mus; Mus	.	PF04587.10^ADP_PFK_GK^ADP-specific Phosphofructokinase/Glucokinase conserved region^70-322^E:3.3e-47`PF04587.10^ADP_PFK_GK^ADP-specific Phosphofructokinase/Glucokinase conserved region^336-396^E:2.2e-07	.	.	COG4809^Catalyzes the phosphorylation of fructose 6-phosphate to fructose 1,6-bisphosphate using ADP as the phosphate donor (By similarity)	GO:0005576^cellular_component^extracellular region`GO:0016020^cellular_component^membrane`GO:0043843^molecular_function^ADP-specific glucokinase activity`GO:0046872^molecular_function^metal ion binding`GO:0006096^biological_process^glycolytic process	GO:0016773^molecular_function^phosphotransferase activity, alcohol group as acceptor`GO:0005975^biological_process^carbohydrate metabolic process	.	.
TRINITY_DN16970_c0_g1	TRINITY_DN16970_c0_g1_i2	#N/A	#N/A	ADPGK_MOUSE^ADPGK_MOUSE^Q:1511-258,H:74-488^32.624%ID^E:2.41e-49^RecName: Full=ADP-dependent glucokinase;^Eukaryota; Metazoa; Chordata; Craniata; Vertebrata; Euteleostomi; Mammalia; Eutheria; Euarchontoglires; Glires; Rodentia; Sciurognathi; Muroidea; Muridae; Murinae; Mus; Mus	.	.	TRINITY_DN16970_c0_g1_i2|m.600	243-1718[-]	ADPGK_MOUSE^ADPGK_MOUSE^Q:70-487,H:74-488^34.279%ID^E:3.23e-59^RecName: Full=ADP-dependent glucokinase;^Eukaryota; Metazoa; Chordata; Craniata; Vertebrata; Euteleostomi; Mammalia; Eutheria; Euarchontoglires; Glires; Rodentia; Sciurognathi; Muroidea; Muridae; Murinae; Mus; Mus	.	PF04587.10^ADP_PFK_GK^ADP-specific Phosphofructokinase/Glucokinase conserved region^70-490^E:2.9e-76	.	.	COG4809^Catalyzes the phosphorylation of fructose 6-phosphate to fructose 1,6-bisphosphate using ADP as the phosphate donor (By similarity)	GO:0005576^cellular_component^extracellular region`GO:0016020^cellular_component^membrane`GO:0043843^molecular_function^ADP-specific glucokinase activity`GO:0046872^molecular_function^metal ion binding`GO:0006096^biological_process^glycolytic process	GO:0016773^molecular_function^phosphotransferase activity, alcohol group as acceptor`GO:0005975^biological_process^carbohydrate metabolic process	.	.
TRINITY_DN16985_c0_g1	TRINITY_DN16985_c0_g1_i1	#N/A	#N/A	.	.	.	.	.	.	.	.	.	.	.	.	.	.	.
TRINITY_DN16985_c0_g2	TRINITY_DN16985_c0_g2_i1	#N/A	#N/A	.	.	.	.	.	.	.	.	.	.	.	.	.	.	.
TRINITY_DN16963_c0_g1	TRINITY_DN16963_c0_g1_i1	#N/A	Penaeus vannamei histone deacetylase 6-like (LOC113800899), transcript variant X2, mRNA	.	.	.	.	.	.	.	.	.	.	.	.	.	.	.
TRINITY_DN16961_c0_g1	TRINITY_DN16961_c0_g1_i1	#N/A	#N/A	.	.	.	.	.	.	.	.	.	.	.	.	.	.	.
TRINITY_DN16952_c0_g1	TRINITY_DN16952_c0_g1_i1	#N/A	Penaeus vannamei D-2-hydroxyglutarate dehydrogenase, mitochondrial-like (LOC113824062), transcript variant X3, mRNA	TOP3A_MOUSE^TOP3A_MOUSE^Q:181-32,H:891-940^52%ID^E:5.16e-11^RecName: Full=DNA topoisomerase 3-alpha;^Eukaryota; Metazoa; Chordata; Craniata; Vertebrata; Euteleostomi; Mammalia; Eutheria; Euarchontoglires; Glires; Rodentia; Sciurognathi; Muroidea; Muridae; Murinae; Mus; Mus	.	.	.	.	.	.	.	.	.	COG0550^Releases the supercoiling and torsional tension of DNA, which is introduced during the DNA replication and transcription, by transiently cleaving and rejoining one strand of the DNA duplex. Introduces a single-strand break via transesterification at a target site in duplex DNA. The scissile phosphodiester is attacked by the catalytic tyrosine of the enzyme, resulting in the formation of a…	GO:0005694^cellular_component^chromosome`GO:0005654^cellular_component^nucleoplasm`GO:0016605^cellular_component^PML body`GO:0003677^molecular_function^DNA binding`GO:0003917^molecular_function^DNA topoisomerase type I activity`GO:0008270^molecular_function^zinc ion binding`GO:0006265^biological_process^DNA topological change	.	.	.
TRINITY_DN16910_c0_g1	TRINITY_DN16910_c0_g1_i1	#N/A	#N/A	.	.	.	.	.	.	.	.	.	.	.	.	.	.	.
TRINITY_DN16922_c0_g1	TRINITY_DN16922_c0_g1_i1	#N/A	#N/A	.	.	.	.	.	.	.	.	.	.	.	.	.	.	.
TRINITY_DN16922_c0_g2	TRINITY_DN16922_c0_g2_i1	#N/A	#N/A	.	.	.	.	.	.	.	.	.	.	.	.	.	.	.
TRINITY_DN16905_c0_g1	TRINITY_DN16905_c0_g1_i1	#N/A	Penaeus vannamei integumentary mucin C.1-like (LOC113826501), transcript variant X1, mRNA	.	.	.	.	.	.	.	.	.	.	.	.	.	.	.
TRINITY_DN16981_c0_g1	TRINITY_DN16981_c0_g1_i1	#N/A	#N/A	.	.	.	.	.	.	.	.	.	.	.	.	.	.	.
TRINITY_DN16911_c0_g1	TRINITY_DN16911_c0_g1_i1	#N/A	#N/A	.	.	.	.	.	.	.	.	.	.	.	.	.	.	.
TRINITY_DN29916_c0_g1	TRINITY_DN29916_c0_g1_i1	#N/A	#N/A	.	.	.	.	.	.	.	.	.	.	.	.	.	.	.
TRINITY_DN29918_c0_g1	TRINITY_DN29918_c0_g1_i1	#N/A	#N/A	IOD2_MOUSE^IOD2_MOUSE^Q:311-15,H:60-172^47.788%ID^E:4.35e-28^RecName: Full=Type II iodothyronine deiodinase;^Eukaryota; Metazoa; Chordata; Craniata; Vertebrata; Euteleostomi; Mammalia; Eutheria; Euarchontoglires; Glires; Rodentia; Sciurognathi; Muroidea; Muridae; Murinae; Mus; Mus	.	.	TRINITY_DN29918_c0_g1_i1|m.604	141-572[-]	IOD1_RAT^IOD1_RAT^Q:37-143,H:15-125^33.621%ID^E:1.52e-09^RecName: Full=Type I iodothyronine deiodinase;^Eukaryota; Metazoa; Chordata; Craniata; Vertebrata; Euteleostomi; Mammalia; Eutheria; Euarchontoglires; Glires; Rodentia; Sciurognathi; Muroidea; Muridae; Murinae; Rattus	.	PF00837.12^T4_deiodinase^Iodothyronine deiodinase^72-143^E:1.1e-13	.	.	NOG149534^	GO:0005789^cellular_component^endoplasmic reticulum membrane`GO:0016021^cellular_component^integral component of membrane`GO:0004800^molecular_function^thyroxine 5'-deiodinase activity`GO:0006091^biological_process^generation of precursor metabolites and energy`GO:0042446^biological_process^hormone biosynthetic process	GO:0004800^molecular_function^thyroxine 5'-deiodinase activity`GO:0055114^biological_process^oxidation-reduction process	.	.
TRINITY_DN29918_c0_g1	TRINITY_DN29918_c0_g1_i2	#N/A	#N/A	IOD2_MOUSE^IOD2_MOUSE^Q:311-15,H:60-172^47.788%ID^E:3.04e-28^RecName: Full=Type II iodothyronine deiodinase;^Eukaryota; Metazoa; Chordata; Craniata; Vertebrata; Euteleostomi; Mammalia; Eutheria; Euarchontoglires; Glires; Rodentia; Sciurognathi; Muroidea; Muridae; Murinae; Mus; Mus	.	.	TRINITY_DN29918_c0_g1_i2|m.605	141-443[-]	IOD3_CHICK^IOD3_CHICK^Q:45-100,H:66-121^44.643%ID^E:2.28e-09^RecName: Full=Type III iodothyronine deiodinase;^Eukaryota; Metazoa; Chordata; Craniata; Vertebrata; Euteleostomi; Testudines + Archosauria group; Archosauria; Dinosauria; Saurischia; Theropoda; Coelurosauria; Aves; Neognathae; Galloanserae; Galliformes; Phasianidae; Phasianinae; Gallus	.	PF00837.12^T4_deiodinase^Iodothyronine deiodinase^33-100^E:8.8e-14	.	.	.	GO:0010008^cellular_component^endosome membrane`GO:0016021^cellular_component^integral component of membrane`GO:0005886^cellular_component^plasma membrane`GO:0004800^molecular_function^thyroxine 5'-deiodinase activity`GO:0033798^molecular_function^thyroxine 5-deiodinase activity`GO:0042446^biological_process^hormone biosynthetic process	GO:0004800^molecular_function^thyroxine 5'-deiodinase activity`GO:0055114^biological_process^oxidation-reduction process	.	.
TRINITY_DN29918_c0_g2	TRINITY_DN29918_c0_g2_i1	#N/A	#N/A	IOD3_CHICK^IOD3_CHICK^Q:1148-645,H:81-247^43.452%ID^E:2.83e-47^RecName: Full=Type III iodothyronine deiodinase;^Eukaryota; Metazoa; Chordata; Craniata; Vertebrata; Euteleostomi; Testudines + Archosauria group; Archosauria; Dinosauria; Saurischia; Theropoda; Coelurosauria; Aves; Neognathae; Galloanserae; Galliformes; Phasianidae; Phasianinae; Gallus	.	.	TRINITY_DN29918_c0_g2_i1|m.608	636-1013[-]	IOD1_ORENI^IOD1_ORENI^Q:1-118,H:130-245^42.373%ID^E:3.49e-30^RecName: Full=Type I iodothyronine deiodinase;^Eukaryota; Metazoa; Chordata; Craniata; Vertebrata; Euteleostomi; Actinopterygii; Neopterygii; Teleostei; Neoteleostei; Acanthomorphata; Ovalentaria; Cichlomorphae; Cichliformes; Cichlidae; African cichlids; Pseudocrenilabrinae; Oreochromini; Oreochromis	.	PF00837.12^T4_deiodinase^Iodothyronine deiodinase^1-120^E:1e-39	.	.	.	GO:0005789^cellular_component^endoplasmic reticulum membrane`GO:0016021^cellular_component^integral component of membrane`GO:0004800^molecular_function^thyroxine 5'-deiodinase activity`GO:0042446^biological_process^hormone biosynthetic process	GO:0004800^molecular_function^thyroxine 5'-deiodinase activity`GO:0055114^biological_process^oxidation-reduction process	.	.
TRINITY_DN29918_c0_g3	TRINITY_DN29918_c0_g3_i1	#N/A	#N/A	IOD3_CHICK^IOD3_CHICK^Q:260-30,H:83-159^55.844%ID^E:1.63e-26^RecName: Full=Type III iodothyronine deiodinase;^Eukaryota; Metazoa; Chordata; Craniata; Vertebrata; Euteleostomi; Testudines + Archosauria group; Archosauria; Dinosauria; Saurischia; Theropoda; Coelurosauria; Aves; Neognathae; Galloanserae; Galliformes; Phasianidae; Phasianinae; Gallus	.	.	.	.	.	.	.	.	.	.	GO:0010008^cellular_component^endosome membrane`GO:0016021^cellular_component^integral component of membrane`GO:0005886^cellular_component^plasma membrane`GO:0004800^molecular_function^thyroxine 5'-deiodinase activity`GO:0033798^molecular_function^thyroxine 5-deiodinase activity`GO:0042446^biological_process^hormone biosynthetic process	.	.	.
TRINITY_DN29997_c0_g1	TRINITY_DN29997_c0_g1_i1	patatin family protein [Dictyostelium discoideum AX4]	#N/A	.	.	.	.	.	.	.	.	.	.	.	.	.	.	.
TRINITY_DN29969_c0_g1	TRINITY_DN29969_c0_g1_i1	#N/A	#N/A	.	.	.	.	.	.	.	.	.	.	.	.	.	.	.
TRINITY_DN29969_c0_g1	TRINITY_DN29969_c0_g1_i2	#N/A	#N/A	.	.	.	.	.	.	.	.	.	.	.	.	.	.	.
TRINITY_DN29991_c0_g1	TRINITY_DN29991_c0_g1_i1	#N/A	#N/A	.	.	.	.	.	.	.	.	.	.	.	.	.	.	.
TRINITY_DN29991_c0_g2	TRINITY_DN29991_c0_g2_i1	#N/A	#N/A	F172A_MOUSE^F172A_MOUSE^Q:986-147,H:56-390^43.582%ID^E:1.78e-84^RecName: Full=Protein FAM172A;^Eukaryota; Metazoa; Chordata; Craniata; Vertebrata; Euteleostomi; Mammalia; Eutheria; Euarchontoglires; Glires; Rodentia; Sciurognathi; Muroidea; Muridae; Murinae; Mus; Mus	.	.	TRINITY_DN29991_c0_g2_i1|m.610	3-1121[-]	F172A_MOUSE^F172A_MOUSE^Q:46-325,H:56-390^43.582%ID^E:1.02e-84^RecName: Full=Protein FAM172A;^Eukaryota; Metazoa; Chordata; Craniata; Vertebrata; Euteleostomi; Mammalia; Eutheria; Euarchontoglires; Glires; Rodentia; Sciurognathi; Muroidea; Muridae; Murinae; Mus; Mus	.	PF09757.4^Arb2^Arb2 domain^69-216^E:2.5e-30	.	.	.	GO:0005783^cellular_component^endoplasmic reticulum`GO:0005576^cellular_component^extracellular region	.	.	.
TRINITY_DN29991_c0_g2	TRINITY_DN29991_c0_g2_i2	#N/A	#N/A	F172A_MOUSE^F172A_MOUSE^Q:986-147,H:56-390^43.582%ID^E:6.25e-84^RecName: Full=Protein FAM172A;^Eukaryota; Metazoa; Chordata; Craniata; Vertebrata; Euteleostomi; Mammalia; Eutheria; Euarchontoglires; Glires; Rodentia; Sciurognathi; Muroidea; Muridae; Murinae; Mus; Mus	.	.	TRINITY_DN29991_c0_g2_i2|m.611	3-1016[-]	F172A_MOUSE^F172A_MOUSE^Q:11-290,H:56-390^43.582%ID^E:5.75e-85^RecName: Full=Protein FAM172A;^Eukaryota; Metazoa; Chordata; Craniata; Vertebrata; Euteleostomi; Mammalia; Eutheria; Euarchontoglires; Glires; Rodentia; Sciurognathi; Muroidea; Muridae; Murinae; Mus; Mus	.	PF09757.4^Arb2^Arb2 domain^34-181^E:2e-30	.	.	.	GO:0005783^cellular_component^endoplasmic reticulum`GO:0005576^cellular_component^extracellular region	.	.	.
TRINITY_DN29991_c0_g2	TRINITY_DN29991_c0_g2_i3	#N/A	#N/A	.	.	.	.	.	.	.	.	.	.	.	.	.	.	.
TRINITY_DN29991_c0_g2	TRINITY_DN29991_c0_g2_i4	#N/A	#N/A	U729_DROME^U729_DROME^Q:705-613,H:1-31^67.742%ID^E:1.13e-10^RecName: Full=UPF0729 protein CG18508;^Eukaryota; Metazoa; Ecdysozoa; Arthropoda; Hexapoda; Insecta; Pterygota; Neoptera; Endopterygota; Diptera; Brachycera; Muscomorpha; Ephydroidea; Drosophilidae; Drosophila; Sophophora	.	.	TRINITY_DN29991_c0_g2_i4|m.612	371-907[+]	.	.	.	.	.	.	.	.	.	.
TRINITY_DN29921_c0_g1	TRINITY_DN29921_c0_g1_i1	#N/A	Penaeus vannamei tigger transposable element-derived protein 1-like (LOC113807391), mRNA	THIOM_RAT^THIOM_RAT^Q:1078-731,H:50-165^41.379%ID^E:7.93e-26^RecName: Full=Thioredoxin, mitochondrial;^Eukaryota; Metazoa; Chordata; Craniata; Vertebrata; Euteleostomi; Mammalia; Eutheria; Euarchontoglires; Glires; Rodentia; Sciurognathi; Muroidea; Muridae; Murinae; Rattus	.	.	TRINITY_DN29921_c0_g1_i1|m.613	713-1189[-]	THIOM_BOVIN^THIOM_BOVIN^Q:5-153,H:19-165^35.57%ID^E:6.26e-29^RecName: Full=Thioredoxin, mitochondrial;^Eukaryota; Metazoa; Chordata; Craniata; Vertebrata; Euteleostomi; Mammalia; Eutheria; Laurasiatheria; Cetartiodactyla; Ruminantia; Pecora; Bovidae; Bovinae; Bos	.	PF00085.15^Thioredoxin^Thioredoxin^53-151^E:2.8e-18	.	.	COG0526^Thioredoxin	GO:0005739^cellular_component^mitochondrion`GO:0005730^cellular_component^nucleolus`GO:0015035^molecular_function^protein disulfide oxidoreductase activity`GO:0045454^biological_process^cell redox homeostasis`GO:0006662^biological_process^glycerol ether metabolic process	GO:0045454^biological_process^cell redox homeostasis	.	.
TRINITY_DN29921_c0_g1	TRINITY_DN29921_c0_g1_i1	#N/A	Penaeus vannamei tigger transposable element-derived protein 1-like (LOC113807391), mRNA	THIOM_RAT^THIOM_RAT^Q:1078-731,H:50-165^41.379%ID^E:7.93e-26^RecName: Full=Thioredoxin, mitochondrial;^Eukaryota; Metazoa; Chordata; Craniata; Vertebrata; Euteleostomi; Mammalia; Eutheria; Euarchontoglires; Glires; Rodentia; Sciurognathi; Muroidea; Muridae; Murinae; Rattus	.	.	TRINITY_DN29921_c0_g1_i1|m.614	1287-1622[-]	TM218_BOVIN^TM218_BOVIN^Q:3-108,H:5-114^33.036%ID^E:4.22e-06^RecName: Full=Transmembrane protein 218;^Eukaryota; Metazoa; Chordata; Craniata; Vertebrata; Euteleostomi; Mammalia; Eutheria; Laurasiatheria; Cetartiodactyla; Ruminantia; Pecora; Bovidae; Bovinae; Bos	.	.	.	.	NOG28212^Family of unknown function (DUF490)	GO:0016021^cellular_component^integral component of membrane	.	.	.
TRINITY_DN29990_c0_g1	TRINITY_DN29990_c0_g1_i1	#N/A	#N/A	.	.	.	.	.	.	.	.	.	.	.	.	.	.	.
TRINITY_DN29990_c0_g1	TRINITY_DN29990_c0_g1_i2	#N/A	#N/A	.	.	.	.	.	.	.	.	.	.	.	.	.	.	.
TRINITY_DN29990_c0_g1	TRINITY_DN29990_c0_g1_i3	#N/A	#N/A	.	.	.	TRINITY_DN29990_c0_g1_i3|m.617	2-337[+]	.	.	.	.	.	.	.	.	.	.
TRINITY_DN29990_c0_g1	TRINITY_DN29990_c0_g1_i4	#N/A	#N/A	.	.	.	.	.	.	.	.	.	.	.	.	.	.	.
TRINITY_DN29974_c0_g1	TRINITY_DN29974_c0_g1_i1	#N/A	Penaeus vannamei carnitine O-acetyltransferase-like (LOC113818487), transcript variant X2, mRNA	DAPK1_HUMAN^DAPK1_HUMAN^Q:5009-894,H:4-1401^39.266%ID^E:0^RecName: Full=Death-associated protein kinase 1;^Eukaryota; Metazoa; Chordata; Craniata; Vertebrata; Euteleostomi; Mammalia; Eutheria; Euarchontoglires; Primates; Haplorrhini; Catarrhini; Hominidae; Homo	.	.	TRINITY_DN29974_c0_g1_i1|m.621	2-301[+]	.	.	.	.	.	.	.	.	.	.
TRINITY_DN29974_c0_g1	TRINITY_DN29974_c0_g1_i1	#N/A	Penaeus vannamei carnitine O-acetyltransferase-like (LOC113818487), transcript variant X2, mRNA	DAPK1_HUMAN^DAPK1_HUMAN^Q:5009-894,H:4-1401^39.266%ID^E:0^RecName: Full=Death-associated protein kinase 1;^Eukaryota; Metazoa; Chordata; Craniata; Vertebrata; Euteleostomi; Mammalia; Eutheria; Euarchontoglires; Primates; Haplorrhini; Catarrhini; Hominidae; Homo	.	.	TRINITY_DN29974_c0_g1_i1|m.618	810-5024[-]	DAPK1_HUMAN^DAPK1_HUMAN^Q:6-1377,H:4-1401^39.266%ID^E:0^RecName: Full=Death-associated protein kinase 1;^Eukaryota; Metazoa; Chordata; Craniata; Vertebrata; Euteleostomi; Mammalia; Eutheria; Euarchontoglires; Primates; Haplorrhini; Catarrhini; Hominidae; Homo	.	PF00069.20^Pkinase^Protein kinase domain^15-276^E:9.7e-69`PF07714.12^Pkinase_Tyr^Protein tyrosine kinase^17-233^E:6.8e-34`PF06293.9^Kdo^Lipopolysaccharide kinase (Kdo/WaaP) family^56-172^E:7.8e-08`PF13637.1^Ank_4^Ankyrin repeats (many copies)^352-406^E:2.2e-05`PF12796.2^Ank_2^Ankyrin repeats (3 copies)^355-449^E:7.6e-21`PF13857.1^Ank_5^Ankyrin repeats (many copies)^376-426^E:5e-11`PF00023.25^Ank^…	.	.	COG0666^Ankyrin Repeat	GO:0015629^cellular_component^actin cytoskeleton`GO:0005737^cellular_component^cytoplasm`GO:0005886^cellular_component^plasma membrane`GO:0005524^molecular_function^ATP binding`GO:0005516^molecular_function^calmodulin binding`GO:0004683^molecular_function^calmodulin-dependent protein kinase activity`GO:0042802^molecular_function^identical protein binding`GO:0004672^molecular_function^protein kina…	GO:0004672^molecular_function^protein kinase activity`GO:0005524^molecular_function^ATP binding`GO:0006468^biological_process^protein phosphorylation`GO:0016773^molecular_function^phosphotransferase activity, alcohol group as acceptor`GO:0009103^biological_process^lipopolysaccharide biosynthetic process`GO:0016020^cellular_component^membrane`GO:0005515^molecular_function^protein binding`GO:000716…	.	.
TRINITY_DN29974_c0_g1	TRINITY_DN29974_c0_g1_i2	#N/A	#N/A	DAPK1_HUMAN^DAPK1_HUMAN^Q:5096-894,H:4-1401^38.547%ID^E:0^RecName: Full=Death-associated protein kinase 1;^Eukaryota; Metazoa; Chordata; Craniata; Vertebrata; Euteleostomi; Mammalia; Eutheria; Euarchontoglires; Primates; Haplorrhini; Catarrhini; Hominidae; Homo	.	.	TRINITY_DN29974_c0_g1_i2|m.622	810-5111[-]	DAPK1_HUMAN^DAPK1_HUMAN^Q:6-1406,H:4-1401^38.547%ID^E:0^RecName: Full=Death-associated protein kinase 1;^Eukaryota; Metazoa; Chordata; Craniata; Vertebrata; Euteleostomi; Mammalia; Eutheria; Euarchontoglires; Primates; Haplorrhini; Catarrhini; Hominidae; Homo	.	PF00069.20^Pkinase^Protein kinase domain^15-276^E:1e-68`PF07714.12^Pkinase_Tyr^Protein tyrosine kinase^17-233^E:7.1e-34`PF06293.9^Kdo^Lipopolysaccharide kinase (Kdo/WaaP) family^56-172^E:8e-08`PF13637.1^Ank_4^Ankyrin repeats (many copies)^352-406^E:2.2e-05`PF12796.2^Ank_2^Ankyrin repeats (3 copies)^355-449^E:7.8e-21`PF13857.1^Ank_5^Ankyrin repeats (many copies)^376-426^E:5.1e-11`PF00023.25^Ank^An…	.	.	COG0666^Ankyrin Repeat	GO:0015629^cellular_component^actin cytoskeleton`GO:0005737^cellular_component^cytoplasm`GO:0005886^cellular_component^plasma membrane`GO:0005524^molecular_function^ATP binding`GO:0005516^molecular_function^calmodulin binding`GO:0004683^molecular_function^calmodulin-dependent protein kinase activity`GO:0042802^molecular_function^identical protein binding`GO:0004672^molecular_function^protein kina…	GO:0004672^molecular_function^protein kinase activity`GO:0005524^molecular_function^ATP binding`GO:0006468^biological_process^protein phosphorylation`GO:0016773^molecular_function^phosphotransferase activity, alcohol group as acceptor`GO:0009103^biological_process^lipopolysaccharide biosynthetic process`GO:0016020^cellular_component^membrane`GO:0005515^molecular_function^protein binding`GO:000716…	.	.
TRINITY_DN29974_c0_g1	TRINITY_DN29974_c0_g1_i2	#N/A	#N/A	DAPK1_HUMAN^DAPK1_HUMAN^Q:5096-894,H:4-1401^38.547%ID^E:0^RecName: Full=Death-associated protein kinase 1;^Eukaryota; Metazoa; Chordata; Craniata; Vertebrata; Euteleostomi; Mammalia; Eutheria; Euarchontoglires; Primates; Haplorrhini; Catarrhini; Hominidae; Homo	.	.	TRINITY_DN29974_c0_g1_i2|m.625	2-301[+]	.	.	.	.	.	.	.	.	.	.
TRINITY_DN29980_c0_g1	TRINITY_DN29980_c0_g1_i1	#N/A	#N/A	.	.	.	.	.	.	.	.	.	.	.	.	.	.	.
TRINITY_DN29980_c0_g1	TRINITY_DN29980_c0_g1_i2	#N/A	#N/A	.	.	.	.	.	.	.	.	.	.	.	.	.	.	.
TRINITY_DN29980_c0_g1	TRINITY_DN29980_c0_g1_i3	#N/A	#N/A	.	.	.	.	.	.	.	.	.	.	.	.	.	.	.
TRINITY_DN29980_c0_g2	TRINITY_DN29980_c0_g2_i1	#N/A	#N/A	.	.	.	.	.	.	.	.	.	.	.	.	.	.	.
TRINITY_DN29980_c0_g2	TRINITY_DN29980_c0_g2_i2	#N/A	#N/A	.	.	.	.	.	.	.	.	.	.	.	.	.	.	.
TRINITY_DN29980_c0_g2	TRINITY_DN29980_c0_g2_i3	#N/A	#N/A	.	.	.	.	.	.	.	.	.	.	.	.	.	.	.
TRINITY_DN29930_c0_g1	TRINITY_DN29930_c0_g1_i1	#N/A	#N/A	.	.	.	.	.	.	.	.	.	.	.	.	.	.	.
TRINITY_DN29930_c0_g2	TRINITY_DN29930_c0_g2_i1	#N/A	#N/A	.	.	.	.	.	.	.	.	.	.	.	.	.	.	.
TRINITY_DN29966_c0_g1	TRINITY_DN29966_c0_g1_i1	#N/A	#N/A	S20AB_DANRE^S20AB_DANRE^Q:3370-2642,H:29-271^55.967%ID^E:6.41e-78^RecName: Full=Sodium-dependent phosphate transporter 1-B;^Eukaryota; Metazoa; Chordata; Craniata; Vertebrata; Euteleostomi; Actinopterygii; Neopterygii; Teleostei; Ostariophysi; Cypriniformes; Cyprinidae; Danio	.	.	TRINITY_DN29966_c0_g1_i1|m.628	1200-1526[+]	.	.	.	.	.	.	.	.	.	.
TRINITY_DN29966_c0_g1	TRINITY_DN29966_c0_g1_i1	#N/A	#N/A	S20AB_DANRE^S20AB_DANRE^Q:3370-2642,H:29-271^55.967%ID^E:6.41e-78^RecName: Full=Sodium-dependent phosphate transporter 1-B;^Eukaryota; Metazoa; Chordata; Craniata; Vertebrata; Euteleostomi; Actinopterygii; Neopterygii; Teleostei; Ostariophysi; Cypriniformes; Cyprinidae; Danio	.	.	TRINITY_DN29966_c0_g1_i1|m.626	1799-3400[-]	S20A1_FELCA^S20A1_FELCA^Q:7-273,H:24-301^51.439%ID^E:6.53e-88^RecName: Full=Sodium-dependent phosphate transporter 1;^Eukaryota; Metazoa; Chordata; Craniata; Vertebrata; Euteleostomi; Mammalia; Eutheria; Laurasiatheria; Carnivora; Feliformia; Felidae; Felinae; Felis	.	PF01384.15^PHO4^Phosphate transporter family^26-521^E:6e-125	.	.	.	GO:0016021^cellular_component^integral component of membrane`GO:0005886^cellular_component^plasma membrane`GO:0005315^molecular_function^inorganic phosphate transmembrane transporter activity`GO:0004871^molecular_function^signal transducer activity`GO:0015293^molecular_function^symporter activity`GO:0006817^biological_process^phosphate ion transport`GO:0043123^biological_process^positive regulati…	GO:0005315^molecular_function^inorganic phosphate transmembrane transporter activity`GO:0006817^biological_process^phosphate ion transport`GO:0016020^cellular_component^membrane	.	.
TRINITY_DN29966_c0_g1	TRINITY_DN29966_c0_g1_i2	#N/A	#N/A	S20AB_DANRE^S20AB_DANRE^Q:3370-2642,H:29-271^55.967%ID^E:2.8e-78^RecName: Full=Sodium-dependent phosphate transporter 1-B;^Eukaryota; Metazoa; Chordata; Craniata; Vertebrata; Euteleostomi; Actinopterygii; Neopterygii; Teleostei; Ostariophysi; Cypriniformes; Cyprinidae; Danio	.	.	TRINITY_DN29966_c0_g1_i2|m.631	1200-1526[+]	.	.	.	.	.	.	.	.	.	.
TRINITY_DN29966_c0_g1	TRINITY_DN29966_c0_g1_i2	#N/A	#N/A	S20AB_DANRE^S20AB_DANRE^Q:3370-2642,H:29-271^55.967%ID^E:2.8e-78^RecName: Full=Sodium-dependent phosphate transporter 1-B;^Eukaryota; Metazoa; Chordata; Craniata; Vertebrata; Euteleostomi; Actinopterygii; Neopterygii; Teleostei; Ostariophysi; Cypriniformes; Cyprinidae; Danio	.	.	TRINITY_DN29966_c0_g1_i2|m.630	1799-3400[-]	S20A1_FELCA^S20A1_FELCA^Q:7-273,H:24-301^51.439%ID^E:6.53e-88^RecName: Full=Sodium-dependent phosphate transporter 1;^Eukaryota; Metazoa; Chordata; Craniata; Vertebrata; Euteleostomi; Mammalia; Eutheria; Laurasiatheria; Carnivora; Feliformia; Felidae; Felinae; Felis	.	PF01384.15^PHO4^Phosphate transporter family^26-521^E:6e-125	.	.	.	GO:0016021^cellular_component^integral component of membrane`GO:0005886^cellular_component^plasma membrane`GO:0005315^molecular_function^inorganic phosphate transmembrane transporter activity`GO:0004871^molecular_function^signal transducer activity`GO:0015293^molecular_function^symporter activity`GO:0006817^biological_process^phosphate ion transport`GO:0043123^biological_process^positive regulati…	GO:0005315^molecular_function^inorganic phosphate transmembrane transporter activity`GO:0006817^biological_process^phosphate ion transport`GO:0016020^cellular_component^membrane	.	.
TRINITY_DN29935_c0_g1	TRINITY_DN29935_c0_g1_i1	#N/A	#N/A	Y863_MYXXD^Y863_MYXXD^Q:1358-102,H:88-488^40%ID^E:8.22e-110^RecName: Full=UPF0061 protein MXAN_0863 {ECO:0000255|HAMAP-Rule:MF_00692};^Bacteria; Proteobacteria; Deltaproteobacteria; Myxococcales; Cystobacterineae; Myxococcaceae; Myxococcus	.	.	TRINITY_DN29935_c0_g1_i1|m.633	99-1364[-]	Y863_MYXXD^Y863_MYXXD^Q:3-421,H:88-488^40%ID^E:2.58e-110^RecName: Full=UPF0061 protein MXAN_0863 {ECO:0000255|HAMAP-Rule:MF_00692};^Bacteria; Proteobacteria; Deltaproteobacteria; Myxococcales; Cystobacterineae; Myxococcaceae; Myxococcus	.	PF02696.9^UPF0061^Uncharacterized ACR, YdiU/UPF0061 family^1-393^E:5.8e-100	.	.	COG0397^UPF0061 protein	.	.	.	.
TRINITY_DN29935_c0_g1	TRINITY_DN29935_c0_g1_i2	#N/A	#N/A	Y863_MYXXD^Y863_MYXXD^Q:1097-102,H:168-488^38.438%ID^E:1.05e-83^RecName: Full=UPF0061 protein MXAN_0863 {ECO:0000255|HAMAP-Rule:MF_00692};^Bacteria; Proteobacteria; Deltaproteobacteria; Myxococcales; Cystobacterineae; Myxococcaceae; Myxococcus	.	.	TRINITY_DN29935_c0_g1_i2|m.634	99-1097[-]	Y863_MYXXD^Y863_MYXXD^Q:1-332,H:168-488^38.438%ID^E:9.18e-84^RecName: Full=UPF0061 protein MXAN_0863 {ECO:0000255|HAMAP-Rule:MF_00692};^Bacteria; Proteobacteria; Deltaproteobacteria; Myxococcales; Cystobacterineae; Myxococcaceae; Myxococcus	.	PF02696.9^UPF0061^Uncharacterized ACR, YdiU/UPF0061 family^3-304^E:1.5e-71	.	.	COG0397^UPF0061 protein	.	.	.	.
TRINITY_DN29999_c0_g1	TRINITY_DN29999_c0_g1_i1	#N/A	#N/A	DGAT1_MOUSE^DGAT1_MOUSE^Q:1452-118,H:74-493^44.295%ID^E:3.2e-122^RecName: Full=Diacylglycerol O-acyltransferase 1;^Eukaryota; Metazoa; Chordata; Craniata; Vertebrata; Euteleostomi; Mammalia; Eutheria; Euarchontoglires; Glires; Rodentia; Sciurognathi; Muroidea; Muridae; Murinae; Mus; Mus	.	.	TRINITY_DN29999_c0_g1_i1|m.635	97-1653[-]	DGAT1_MOUSE^DGAT1_MOUSE^Q:68-512,H:74-493^44.519%ID^E:2.07e-128^RecName: Full=Diacylglycerol O-acyltransferase 1;^Eukaryota; Metazoa; Chordata; Craniata; Vertebrata; Euteleostomi; Mammalia; Eutheria; Euarchontoglires; Glires; Rodentia; Sciurognathi; Muroidea; Muridae; Murinae; Mus; Mus	.	PF03062.14^MBOAT^MBOAT, membrane-bound O-acyltransferase family^279-502^E:1.6e-23	.	.	COG5056^Oacyltransferase	GO:0005789^cellular_component^endoplasmic reticulum membrane`GO:0016021^cellular_component^integral component of membrane`GO:0043231^cellular_component^intracellular membrane-bounded organelle`GO:0016020^cellular_component^membrane`GO:0003846^molecular_function^2-acylglycerol O-acyltransferase activity`GO:0004144^molecular_function^diacylglycerol O-acyltransferase activity`GO:0050252^molecular_fu…	.	.	.
TRINITY_DN29999_c0_g1	TRINITY_DN29999_c0_g1_i2	#N/A	#N/A	DGAT1_ARATH^DGAT1_ARATH^Q:459-139,H:404-511^48.148%ID^E:2.32e-32^RecName: Full=Diacylglycerol O-acyltransferase 1;^Eukaryota; Viridiplantae; Streptophyta; Embryophyta; Tracheophyta; Spermatophyta; Magnoliophyta; eudicotyledons; Gunneridae; Pentapetalae; rosids; malvids; Brassicales; Brassicaceae; Camelineae; Arabidopsis	.	.	TRINITY_DN29999_c0_g1_i2|m.636	97-459[-]	DGAT1_ARATH^DGAT1_ARATH^Q:1-107,H:404-511^48.148%ID^E:4.87e-33^RecName: Full=Diacylglycerol O-acyltransferase 1;^Eukaryota; Viridiplantae; Streptophyta; Embryophyta; Tracheophyta; Spermatophyta; Magnoliophyta; eudicotyledons; Gunneridae; Pentapetalae; rosids; malvids; Brassicales; Brassicaceae; Camelineae; Arabidopsis	.	PF03062.14^MBOAT^MBOAT, membrane-bound O-acyltransferase family^2-104^E:3.1e-14	.	.	COG5056^Oacyltransferase	GO:0009941^cellular_component^chloroplast envelope`GO:0031969^cellular_component^chloroplast membrane`GO:0005789^cellular_component^endoplasmic reticulum membrane`GO:0016021^cellular_component^integral component of membrane`GO:0016020^cellular_component^membrane`GO:0004144^molecular_function^diacylglycerol O-acyltransferase activity`GO:0007568^biological_process^aging`GO:0005975^biological_proces…	.	.	.
TRINITY_DN29999_c0_g2	TRINITY_DN29999_c0_g2_i1	#N/A	Penaeus vannamei carbohydrate sulfotransferase 11-like (LOC113819905), partial mRNA	DGAT1_ARATH^DGAT1_ARATH^Q:459-139,H:404-511^48.148%ID^E:2.32e-32^RecName: Full=Diacylglycerol O-acyltransferase 1;^Eukaryota; Viridiplantae; Streptophyta; Embryophyta; Tracheophyta; Spermatophyta; Magnoliophyta; eudicotyledons; Gunneridae; Pentapetalae; rosids; malvids; Brassicales; Brassicaceae; Camelineae; Arabidopsis	.	.	TRINITY_DN29999_c0_g2_i1|m.637	97-459[-]	DGAT1_ARATH^DGAT1_ARATH^Q:1-107,H:404-511^48.148%ID^E:4.87e-33^RecName: Full=Diacylglycerol O-acyltransferase 1;^Eukaryota; Viridiplantae; Streptophyta; Embryophyta; Tracheophyta; Spermatophyta; Magnoliophyta; eudicotyledons; Gunneridae; Pentapetalae; rosids; malvids; Brassicales; Brassicaceae; Camelineae; Arabidopsis	.	PF03062.14^MBOAT^MBOAT, membrane-bound O-acyltransferase family^2-104^E:3.1e-14	.	.	COG5056^Oacyltransferase	GO:0009941^cellular_component^chloroplast envelope`GO:0031969^cellular_component^chloroplast membrane`GO:0005789^cellular_component^endoplasmic reticulum membrane`GO:0016021^cellular_component^integral component of membrane`GO:0016020^cellular_component^membrane`GO:0004144^molecular_function^diacylglycerol O-acyltransferase activity`GO:0007568^biological_process^aging`GO:0005975^biological_proces…	.	.	.
TRINITY_DN29934_c0_g1	TRINITY_DN29934_c0_g1_i1	#N/A	#N/A	.	.	.	.	.	.	.	.	.	.	.	.	.	.	.
TRINITY_DN29934_c0_g2	TRINITY_DN29934_c0_g2_i1	#N/A	#N/A	.	.	.	.	.	.	.	.	.	.	.	.	.	.	.
TRINITY_DN29941_c0_g1	TRINITY_DN29941_c0_g1_i1	#N/A	#N/A	D39U1_BOVIN^D39U1_BOVIN^Q:1017-148,H:3-291^51.89%ID^E:5e-89^RecName: Full=Epimerase family protein SDR39U1;^Eukaryota; Metazoa; Chordata; Craniata; Vertebrata; Euteleostomi; Mammalia; Eutheria; Laurasiatheria; Cetartiodactyla; Ruminantia; Pecora; Bovidae; Bovinae; Bos	.	.	TRINITY_DN29941_c0_g1_i1|m.638	112-1038[-]	D39U1_BOVIN^D39U1_BOVIN^Q:8-297,H:3-291^51.89%ID^E:8.33e-102^RecName: Full=Epimerase family protein SDR39U1;^Eukaryota; Metazoa; Chordata; Craniata; Vertebrata; Euteleostomi; Mammalia; Eutheria; Laurasiatheria; Cetartiodactyla; Ruminantia; Pecora; Bovidae; Bovinae; Bos	.	PF01370.16^Epimerase^NAD dependent epimerase/dehydratase family^8-222^E:2.6e-10`PF13460.1^NAD_binding_10^NADH(P)-binding^8-213^E:2.7e-06`PF08338.6^DUF1731^Domain of unknown function (DUF1731)^251-297^E:8.2e-13	.	.	COG1090^Epimerase	GO:0016491^molecular_function^oxidoreductase activity	GO:0003824^molecular_function^catalytic activity`GO:0050662^molecular_function^coenzyme binding	.	.
TRINITY_DN29992_c0_g1	TRINITY_DN29992_c0_g1_i1	#N/A	#N/A	MESH_BOMMO^MESH_BOMMO^Q:3087-1,H:121-1149^52.856%ID^E:0^RecName: Full=Protein mesh {ECO:0000303|PubMed:22854041};^Eukaryota; Metazoa; Ecdysozoa; Arthropoda; Hexapoda; Insecta; Pterygota; Neoptera; Endopterygota; Lepidoptera; Glossata; Ditrysia; Bombycoidea; Bombycidae; Bombycinae; Bombyx	.	.	TRINITY_DN29992_c0_g1_i1|m.639	1-3099[-]	MESH_BOMMO^MESH_BOMMO^Q:5-1033,H:121-1149^52.856%ID^E:0^RecName: Full=Protein mesh {ECO:0000303|PubMed:22854041};^Eukaryota; Metazoa; Ecdysozoa; Arthropoda; Hexapoda; Insecta; Pterygota; Neoptera; Endopterygota; Lepidoptera; Glossata; Ditrysia; Bombycoidea; Bombycidae; Bombycinae; Bombyx	.	PF06119.9^NIDO^Nidogen-like^209-299^E:2.4e-22`PF03782.12^AMOP^AMOP domain^535-683^E:1.1e-48`PF00094.20^VWD^von Willebrand factor type D domain^699-876^E:4e-10`PF00084.15^Sushi^Sushi domain (SCR repeat)^996-1031^E:0.0017	.	.	.	GO:0016021^cellular_component^integral component of membrane`GO:0016328^cellular_component^lateral plasma membrane`GO:0005918^cellular_component^septate junction`GO:0007160^biological_process^cell-matrix adhesion	GO:0007160^biological_process^cell-matrix adhesion	.	.
TRINITY_DN29992_c0_g1	TRINITY_DN29992_c0_g1_i1	#N/A	#N/A	MESH_BOMMO^MESH_BOMMO^Q:3087-1,H:121-1149^52.856%ID^E:0^RecName: Full=Protein mesh {ECO:0000303|PubMed:22854041};^Eukaryota; Metazoa; Ecdysozoa; Arthropoda; Hexapoda; Insecta; Pterygota; Neoptera; Endopterygota; Lepidoptera; Glossata; Ditrysia; Bombycoidea; Bombycidae; Bombycinae; Bombyx	.	.	TRINITY_DN29992_c0_g1_i1|m.640	904-3099[+]	.	.	.	.	.	.	.	.	.	.
TRINITY_DN29992_c0_g2	TRINITY_DN29992_c0_g2_i1	#N/A	#N/A	.	.	.	.	.	.	.	.	.	.	.	.	.	.	.
TRINITY_DN29928_c0_g1	TRINITY_DN29928_c0_g1_i1	#N/A	Penaeus vannamei uncharacterized LOC113811762 (LOC113811762), mRNA	.	.	.	.	.	.	.	.	.	.	.	.	.	.	.
TRINITY_DN29928_c0_g1	TRINITY_DN29928_c0_g1_i2	#N/A	#N/A	.	.	.	.	.	.	.	.	.	.	.	.	.	.	.
TRINITY_DN29928_c0_g1	TRINITY_DN29928_c0_g1_i3	#N/A	#N/A	.	.	.	.	.	.	.	.	.	.	.	.	.	.	.
TRINITY_DN29928_c0_g1	TRINITY_DN29928_c0_g1_i4	#N/A	#N/A	.	.	.	.	.	.	.	.	.	.	.	.	.	.	.
TRINITY_DN29900_c0_g1	TRINITY_DN29900_c0_g1_i1	#N/A	Penaeus vannamei 40S ribosomal protein S27 (LOC113806437), mRNA	LIN52_TETNG^LIN52_TETNG^Q:239-3,H:10-90^49.383%ID^E:3.78e-18^RecName: Full=Protein lin-52 homolog;^Eukaryota; Metazoa; Chordata; Craniata; Vertebrata; Euteleostomi; Actinopterygii; Neopterygii; Teleostei; Neoteleostei; Acanthomorphata; Eupercaria; Tetraodontiformes; Tetradontoidea; Tetraodontidae; Tetraodon	.	.	.	.	.	.	.	.	.	.	GO:0070176^cellular_component^DRM complex`GO:0007049^biological_process^cell cycle`GO:0006351^biological_process^transcription, DNA-templated	.	.	.
TRINITY_DN29900_c0_g1	TRINITY_DN29900_c0_g1_i2	#N/A	Penaeus vannamei 40S ribosomal protein S27 (LOC113806437), mRNA	LIN52_TETNG^LIN52_TETNG^Q:275-3,H:1-90^47.312%ID^E:1.56e-18^RecName: Full=Protein lin-52 homolog;^Eukaryota; Metazoa; Chordata; Craniata; Vertebrata; Euteleostomi; Actinopterygii; Neopterygii; Teleostei; Neoteleostei; Acanthomorphata; Eupercaria; Tetraodontiformes; Tetradontoidea; Tetraodontidae; Tetraodon	.	.	.	.	.	.	.	.	.	.	GO:0070176^cellular_component^DRM complex`GO:0007049^biological_process^cell cycle`GO:0006351^biological_process^transcription, DNA-templated	.	.	.
TRINITY_DN29900_c0_g2	TRINITY_DN29900_c0_g2_i1	#N/A	#N/A	LIN52_TETNG^LIN52_TETNG^Q:230-3,H:11-90^47.5%ID^E:5.69e-14^RecName: Full=Protein lin-52 homolog;^Eukaryota; Metazoa; Chordata; Craniata; Vertebrata; Euteleostomi; Actinopterygii; Neopterygii; Teleostei; Neoteleostei; Acanthomorphata; Eupercaria; Tetraodontiformes; Tetradontoidea; Tetraodontidae; Tetraodon	.	.	.	.	.	.	.	.	.	.	GO:0070176^cellular_component^DRM complex`GO:0007049^biological_process^cell cycle`GO:0006351^biological_process^transcription, DNA-templated	.	.	.
TRINITY_DN29900_c0_g2	TRINITY_DN29900_c0_g2_i2	#N/A	#N/A	LIN52_TETNG^LIN52_TETNG^Q:236-3,H:9-90^46.341%ID^E:3.61e-14^RecName: Full=Protein lin-52 homolog;^Eukaryota; Metazoa; Chordata; Craniata; Vertebrata; Euteleostomi; Actinopterygii; Neopterygii; Teleostei; Neoteleostei; Acanthomorphata; Eupercaria; Tetraodontiformes; Tetradontoidea; Tetraodontidae; Tetraodon	.	.	.	.	.	.	.	.	.	.	GO:0070176^cellular_component^DRM complex`GO:0007049^biological_process^cell cycle`GO:0006351^biological_process^transcription, DNA-templated	.	.	.
TRINITY_DN29900_c0_g3	TRINITY_DN29900_c0_g3_i1	#N/A	#N/A	LIN52_ONCMY^LIN52_ONCMY^Q:667-440,H:35-112^46.154%ID^E:2.35e-13^RecName: Full=Protein lin-52 homolog;^Eukaryota; Metazoa; Chordata; Craniata; Vertebrata; Euteleostomi; Actinopterygii; Neopterygii; Teleostei; Protacanthopterygii; Salmoniformes; Salmonidae; Salmoninae; Oncorhynchus	.	.	.	.	.	.	.	.	.	.	GO:0070176^cellular_component^DRM complex`GO:0007049^biological_process^cell cycle`GO:0007275^biological_process^multicellular organismal development`GO:0006351^biological_process^transcription, DNA-templated	.	.	.
TRINITY_DN29989_c0_g1	TRINITY_DN29989_c0_g1_i1	#N/A	#N/A	.	.	.	.	.	.	.	.	.	.	.	.	.	.	.
TRINITY_DN29903_c0_g1	TRINITY_DN29903_c0_g1_i1	#N/A	#N/A	.	.	.	TRINITY_DN29903_c0_g1_i1|m.643	598-2361[-]	.	.	.	.	.	.	.	.	.	.
TRINITY_DN29927_c0_g1	TRINITY_DN29927_c0_g1_i1	hypothetical protein [Gammaproteobacteria bacterium 2W06]	Penaeus vannamei phosphate carrier protein, mitochondrial-like (LOC113809388), mRNA	DERL1_PONAB^DERL1_PONAB^Q:818-171,H:1-218^56.422%ID^E:4.9e-77^RecName: Full=Derlin-1;^Eukaryota; Metazoa; Chordata; Craniata; Vertebrata; Euteleostomi; Mammalia; Eutheria; Euarchontoglires; Primates; Haplorrhini; Catarrhini; Hominidae; Pongo	.	.	TRINITY_DN29927_c0_g1_i1|m.645	60-818[-]	DERL1_PONAB^DERL1_PONAB^Q:1-245,H:1-247^55.061%ID^E:2.31e-86^RecName: Full=Derlin-1;^Eukaryota; Metazoa; Chordata; Craniata; Vertebrata; Euteleostomi; Mammalia; Eutheria; Euarchontoglires; Primates; Haplorrhini; Catarrhini; Hominidae; Pongo	.	PF04511.10^DER1^Der1-like family^11-202^E:2.1e-61	.	.	.	GO:0005769^cellular_component^early endosome`GO:0000836^cellular_component^Hrd1p ubiquitin ligase complex`GO:0030176^cellular_component^integral component of endoplasmic reticulum membrane`GO:0005770^cellular_component^late endosome`GO:0030968^biological_process^endoplasmic reticulum unfolded protein response`GO:0030433^biological_process^ER-associated ubiquitin-dependent protein catabolic proces…	.	.	.
TRINITY_DN29984_c0_g1	TRINITY_DN29984_c0_g1_i1	PREDICTED: polypeptide N-acetylgalactosaminyltransferase 13-like [Hyalella azteca]	Penaeus vannamei polypeptide N-acetylgalactosaminyltransferase 5-like (LOC113808257), transcript variant X4, mRNA	LAP4_DROME^LAP4_DROME^Q:6047-4587,H:1-480^68.583%ID^E:0^RecName: Full=Protein lap4;^Eukaryota; Metazoa; Ecdysozoa; Arthropoda; Hexapoda; Insecta; Pterygota; Neoptera; Endopterygota; Diptera; Brachycera; Muscomorpha; Ephydroidea; Drosophilidae; Drosophila; Sophophora	.	.	TRINITY_DN29984_c0_g1_i1|m.646	432-6209[-]	SCRIB_MOUSE^SCRIB_MOUSE^Q:55-1008,H:1-936^44.532%ID^E:0^RecName: Full=Protein scribble homolog;^Eukaryota; Metazoa; Chordata; Craniata; Vertebrata; Euteleostomi; Mammalia; Eutheria; Euarchontoglires; Glires; Rodentia; Sciurognathi; Muroidea; Muridae; Murinae; Mus; Mus	.	PF13855.1^LRR_8^Leucine rich repeat^92-149^E:4.8e-09`PF13504.1^LRR_7^Leucine rich repeat^114-130^E:23`PF12799.2^LRR_4^Leucine Rich repeats (2 copies)^115-153^E:2.8e-08`PF00560.28^LRR_1^Leucine Rich Repeat^138-159^E:0.14`PF13504.1^LRR_7^Leucine rich repeat^138-153^E:290`PF13504.1^LRR_7^Leucine rich repeat^158-172^E:14000`PF13504.1^LRR_7^Leucine rich repeat^184-199^E:32`PF13855.1^LRR_8^Leucine rich…	.	.	COG4886^leucine Rich Repeat	GO:0016323^cellular_component^basolateral plasma membrane`GO:0005913^cellular_component^cell-cell adherens junction`GO:0005911^cellular_component^cell-cell junction`GO:0005829^cellular_component^cytosol`GO:0070062^cellular_component^extracellular vesicular exosome`GO:0030027^cellular_component^lamellipodium`GO:0035748^cellular_component^myelin sheath abaxonal region`GO:0005886^cellular_component^…	GO:0005515^molecular_function^protein binding	.	.
TRINITY_DN29984_c0_g1	TRINITY_DN29984_c0_g1_i2	#N/A	#N/A	LAP4_DROME^LAP4_DROME^Q:5939-4479,H:1-480^68.583%ID^E:0^RecName: Full=Protein lap4;^Eukaryota; Metazoa; Ecdysozoa; Arthropoda; Hexapoda; Insecta; Pterygota; Neoptera; Endopterygota; Diptera; Brachycera; Muscomorpha; Ephydroidea; Drosophilidae; Drosophila; Sophophora	.	.	TRINITY_DN29984_c0_g1_i2|m.649	432-5948[-]	SCRIB_MOUSE^SCRIB_MOUSE^Q:4-921,H:1-936^45.345%ID^E:0^RecName: Full=Protein scribble homolog;^Eukaryota; Metazoa; Chordata; Craniata; Vertebrata; Euteleostomi; Mammalia; Eutheria; Euarchontoglires; Glires; Rodentia; Sciurognathi; Muroidea; Muridae; Murinae; Mus; Mus	.	PF13855.1^LRR_8^Leucine rich repeat^41-98^E:4.6e-09`PF13504.1^LRR_7^Leucine rich repeat^63-79^E:22`PF12799.2^LRR_4^Leucine Rich repeats (2 copies)^64-102^E:2.7e-08`PF00560.28^LRR_1^Leucine Rich Repeat^87-108^E:0.13`PF13504.1^LRR_7^Leucine rich repeat^87-102^E:270`PF13504.1^LRR_7^Leucine rich repeat^107-121^E:13000`PF13504.1^LRR_7^Leucine rich repeat^133-148^E:31`PF13855.1^LRR_8^Leucine rich repea…	.	.	COG4886^leucine Rich Repeat	GO:0016323^cellular_component^basolateral plasma membrane`GO:0005913^cellular_component^cell-cell adherens junction`GO:0005911^cellular_component^cell-cell junction`GO:0005829^cellular_component^cytosol`GO:0070062^cellular_component^extracellular vesicular exosome`GO:0030027^cellular_component^lamellipodium`GO:0035748^cellular_component^myelin sheath abaxonal region`GO:0005886^cellular_component^…	GO:0005515^molecular_function^protein binding	.	.
TRINITY_DN29984_c0_g1	TRINITY_DN29984_c0_g1_i3	#N/A	#N/A	LAP4_DROME^LAP4_DROME^Q:6056-4509,H:1-480^65.116%ID^E:0^RecName: Full=Protein lap4;^Eukaryota; Metazoa; Ecdysozoa; Arthropoda; Hexapoda; Insecta; Pterygota; Neoptera; Endopterygota; Diptera; Brachycera; Muscomorpha; Ephydroidea; Drosophilidae; Drosophila; Sophophora	.	.	TRINITY_DN29984_c0_g1_i3|m.652	432-6218[-]	SCRIB_MOUSE^SCRIB_MOUSE^Q:55-1011,H:1-936^43.738%ID^E:0^RecName: Full=Protein scribble homolog;^Eukaryota; Metazoa; Chordata; Craniata; Vertebrata; Euteleostomi; Mammalia; Eutheria; Euarchontoglires; Glires; Rodentia; Sciurognathi; Muroidea; Muridae; Murinae; Mus; Mus	.	PF13855.1^LRR_8^Leucine rich repeat^92-149^E:4.8e-09`PF13504.1^LRR_7^Leucine rich repeat^114-130^E:23`PF12799.2^LRR_4^Leucine Rich repeats (2 copies)^115-153^E:2.7e-08`PF00560.28^LRR_1^Leucine Rich Repeat^138-159^E:0.14`PF13504.1^LRR_7^Leucine rich repeat^138-153^E:290`PF13504.1^LRR_7^Leucine rich repeat^158-172^E:14000`PF13504.1^LRR_7^Leucine rich repeat^184-199^E:32`PF13855.1^LRR_8^Leucine rich…	.	.	COG4886^leucine Rich Repeat	GO:0016323^cellular_component^basolateral plasma membrane`GO:0005913^cellular_component^cell-cell adherens junction`GO:0005911^cellular_component^cell-cell junction`GO:0005829^cellular_component^cytosol`GO:0070062^cellular_component^extracellular vesicular exosome`GO:0030027^cellular_component^lamellipodium`GO:0035748^cellular_component^myelin sheath abaxonal region`GO:0005886^cellular_component^…	GO:0005515^molecular_function^protein binding	.	.
TRINITY_DN29984_c0_g1	TRINITY_DN29984_c0_g1_i4	#N/A	#N/A	LAP4_DROME^LAP4_DROME^Q:5712-4252,H:1-480^68.583%ID^E:0^RecName: Full=Protein lap4;^Eukaryota; Metazoa; Ecdysozoa; Arthropoda; Hexapoda; Insecta; Pterygota; Neoptera; Endopterygota; Diptera; Brachycera; Muscomorpha; Ephydroidea; Drosophilidae; Drosophila; Sophophora	.	.	TRINITY_DN29984_c0_g1_i4|m.655	727-5874[-]	SCRIB_MOUSE^SCRIB_MOUSE^Q:55-1008,H:1-936^44.532%ID^E:0^RecName: Full=Protein scribble homolog;^Eukaryota; Metazoa; Chordata; Craniata; Vertebrata; Euteleostomi; Mammalia; Eutheria; Euarchontoglires; Glires; Rodentia; Sciurognathi; Muroidea; Muridae; Murinae; Mus; Mus	.	PF13855.1^LRR_8^Leucine rich repeat^92-149^E:4.2e-09`PF13504.1^LRR_7^Leucine rich repeat^114-130^E:20`PF12799.2^LRR_4^Leucine Rich repeats (2 copies)^115-153^E:2.5e-08`PF00560.28^LRR_1^Leucine Rich Repeat^138-159^E:0.12`PF13504.1^LRR_7^Leucine rich repeat^138-153^E:250`PF13504.1^LRR_7^Leucine rich repeat^158-172^E:12000`PF13504.1^LRR_7^Leucine rich repeat^184-199^E:28`PF13855.1^LRR_8^Leucine rich…	.	.	COG4886^leucine Rich Repeat	GO:0016323^cellular_component^basolateral plasma membrane`GO:0005913^cellular_component^cell-cell adherens junction`GO:0005911^cellular_component^cell-cell junction`GO:0005829^cellular_component^cytosol`GO:0070062^cellular_component^extracellular vesicular exosome`GO:0030027^cellular_component^lamellipodium`GO:0035748^cellular_component^myelin sheath abaxonal region`GO:0005886^cellular_component^…	GO:0005515^molecular_function^protein binding	.	.
TRINITY_DN29984_c0_g1	TRINITY_DN29984_c0_g1_i4	#N/A	#N/A	LAP4_DROME^LAP4_DROME^Q:5712-4252,H:1-480^68.583%ID^E:0^RecName: Full=Protein lap4;^Eukaryota; Metazoa; Ecdysozoa; Arthropoda; Hexapoda; Insecta; Pterygota; Neoptera; Endopterygota; Diptera; Brachycera; Muscomorpha; Ephydroidea; Drosophilidae; Drosophila; Sophophora	.	.	TRINITY_DN29984_c0_g1_i4|m.656	432-773[-]	.	.	.	.	.	.	.	.	.	.
TRINITY_DN29984_c0_g1	TRINITY_DN29984_c0_g1_i5	#N/A	#N/A	LAP4_DROME^LAP4_DROME^Q:5874-4414,H:1-480^68.583%ID^E:0^RecName: Full=Protein lap4;^Eukaryota; Metazoa; Ecdysozoa; Arthropoda; Hexapoda; Insecta; Pterygota; Neoptera; Endopterygota; Diptera; Brachycera; Muscomorpha; Ephydroidea; Drosophilidae; Drosophila; Sophophora	.	.	TRINITY_DN29984_c0_g1_i5|m.658	727-5883[-]	SCRIB_MOUSE^SCRIB_MOUSE^Q:4-921,H:1-936^45.345%ID^E:0^RecName: Full=Protein scribble homolog;^Eukaryota; Metazoa; Chordata; Craniata; Vertebrata; Euteleostomi; Mammalia; Eutheria; Euarchontoglires; Glires; Rodentia; Sciurognathi; Muroidea; Muridae; Murinae; Mus; Mus	.	PF13855.1^LRR_8^Leucine rich repeat^41-98^E:4.2e-09`PF13504.1^LRR_7^Leucine rich repeat^63-79^E:20`PF12799.2^LRR_4^Leucine Rich repeats (2 copies)^64-102^E:2.5e-08`PF00560.28^LRR_1^Leucine Rich Repeat^87-108^E:0.12`PF13504.1^LRR_7^Leucine rich repeat^87-102^E:250`PF13504.1^LRR_7^Leucine rich repeat^107-121^E:12000`PF13504.1^LRR_7^Leucine rich repeat^133-148^E:28`PF13855.1^LRR_8^Leucine rich repea…	.	.	COG4886^leucine Rich Repeat	GO:0016323^cellular_component^basolateral plasma membrane`GO:0005913^cellular_component^cell-cell adherens junction`GO:0005911^cellular_component^cell-cell junction`GO:0005829^cellular_component^cytosol`GO:0070062^cellular_component^extracellular vesicular exosome`GO:0030027^cellular_component^lamellipodium`GO:0035748^cellular_component^myelin sheath abaxonal region`GO:0005886^cellular_component^…	GO:0005515^molecular_function^protein binding	.	.
TRINITY_DN29984_c0_g1	TRINITY_DN29984_c0_g1_i5	#N/A	#N/A	LAP4_DROME^LAP4_DROME^Q:5874-4414,H:1-480^68.583%ID^E:0^RecName: Full=Protein lap4;^Eukaryota; Metazoa; Ecdysozoa; Arthropoda; Hexapoda; Insecta; Pterygota; Neoptera; Endopterygota; Diptera; Brachycera; Muscomorpha; Ephydroidea; Drosophilidae; Drosophila; Sophophora	.	.	TRINITY_DN29984_c0_g1_i5|m.659	432-773[-]	.	.	.	.	.	.	.	.	.	.
TRINITY_DN29984_c0_g1	TRINITY_DN29984_c0_g1_i6	#N/A	#N/A	LAP4_DROME^LAP4_DROME^Q:5904-4444,H:1-480^68.583%ID^E:0^RecName: Full=Protein lap4;^Eukaryota; Metazoa; Ecdysozoa; Arthropoda; Hexapoda; Insecta; Pterygota; Neoptera; Endopterygota; Diptera; Brachycera; Muscomorpha; Ephydroidea; Drosophilidae; Drosophila; Sophophora	.	.	TRINITY_DN29984_c0_g1_i6|m.661	727-6066[-]	SCRIB_MOUSE^SCRIB_MOUSE^Q:55-982,H:1-936^44.896%ID^E:0^RecName: Full=Protein scribble homolog;^Eukaryota; Metazoa; Chordata; Craniata; Vertebrata; Euteleostomi; Mammalia; Eutheria; Euarchontoglires; Glires; Rodentia; Sciurognathi; Muroidea; Muridae; Murinae; Mus; Mus	.	PF13855.1^LRR_8^Leucine rich repeat^92-149^E:4.4e-09`PF13504.1^LRR_7^Leucine rich repeat^114-130^E:21`PF12799.2^LRR_4^Leucine Rich repeats (2 copies)^115-153^E:2.6e-08`PF00560.28^LRR_1^Leucine Rich Repeat^138-159^E:0.12`PF13504.1^LRR_7^Leucine rich repeat^138-153^E:260`PF13504.1^LRR_7^Leucine rich repeat^158-172^E:13000`PF13504.1^LRR_7^Leucine rich repeat^184-199^E:30`PF13855.1^LRR_8^Leucine rich…	.	.	COG4886^leucine Rich Repeat	GO:0016323^cellular_component^basolateral plasma membrane`GO:0005913^cellular_component^cell-cell adherens junction`GO:0005911^cellular_component^cell-cell junction`GO:0005829^cellular_component^cytosol`GO:0070062^cellular_component^extracellular vesicular exosome`GO:0030027^cellular_component^lamellipodium`GO:0035748^cellular_component^myelin sheath abaxonal region`GO:0005886^cellular_component^…	GO:0005515^molecular_function^protein binding	.	.
TRINITY_DN29984_c0_g1	TRINITY_DN29984_c0_g1_i6	#N/A	#N/A	LAP4_DROME^LAP4_DROME^Q:5904-4444,H:1-480^68.583%ID^E:0^RecName: Full=Protein lap4;^Eukaryota; Metazoa; Ecdysozoa; Arthropoda; Hexapoda; Insecta; Pterygota; Neoptera; Endopterygota; Diptera; Brachycera; Muscomorpha; Ephydroidea; Drosophilidae; Drosophila; Sophophora	.	.	TRINITY_DN29984_c0_g1_i6|m.662	432-773[-]	.	.	.	.	.	.	.	.	.	.
TRINITY_DN29984_c0_g1	TRINITY_DN29984_c0_g1_i7	#N/A	#N/A	LAP4_DROME^LAP4_DROME^Q:5991-4444,H:1-480^65.116%ID^E:0^RecName: Full=Protein lap4;^Eukaryota; Metazoa; Ecdysozoa; Arthropoda; Hexapoda; Insecta; Pterygota; Neoptera; Endopterygota; Diptera; Brachycera; Muscomorpha; Ephydroidea; Drosophilidae; Drosophila; Sophophora	.	.	TRINITY_DN29984_c0_g1_i7|m.664	727-6153[-]	SCRIB_MOUSE^SCRIB_MOUSE^Q:55-1011,H:1-936^43.738%ID^E:0^RecName: Full=Protein scribble homolog;^Eukaryota; Metazoa; Chordata; Craniata; Vertebrata; Euteleostomi; Mammalia; Eutheria; Euarchontoglires; Glires; Rodentia; Sciurognathi; Muroidea; Muridae; Murinae; Mus; Mus	.	PF13855.1^LRR_8^Leucine rich repeat^92-149^E:4.5e-09`PF13504.1^LRR_7^Leucine rich repeat^114-130^E:21`PF12799.2^LRR_4^Leucine Rich repeats (2 copies)^115-153^E:2.6e-08`PF00560.28^LRR_1^Leucine Rich Repeat^138-159^E:0.13`PF13504.1^LRR_7^Leucine rich repeat^138-153^E:270`PF13504.1^LRR_7^Leucine rich repeat^158-172^E:13000`PF13504.1^LRR_7^Leucine rich repeat^184-199^E:30`PF13855.1^LRR_8^Leucine rich…	.	.	COG4886^leucine Rich Repeat	GO:0016323^cellular_component^basolateral plasma membrane`GO:0005913^cellular_component^cell-cell adherens junction`GO:0005911^cellular_component^cell-cell junction`GO:0005829^cellular_component^cytosol`GO:0070062^cellular_component^extracellular vesicular exosome`GO:0030027^cellular_component^lamellipodium`GO:0035748^cellular_component^myelin sheath abaxonal region`GO:0005886^cellular_component^…	GO:0005515^molecular_function^protein binding	.	.
TRINITY_DN29984_c0_g1	TRINITY_DN29984_c0_g1_i7	#N/A	#N/A	LAP4_DROME^LAP4_DROME^Q:5991-4444,H:1-480^65.116%ID^E:0^RecName: Full=Protein lap4;^Eukaryota; Metazoa; Ecdysozoa; Arthropoda; Hexapoda; Insecta; Pterygota; Neoptera; Endopterygota; Diptera; Brachycera; Muscomorpha; Ephydroidea; Drosophilidae; Drosophila; Sophophora	.	.	TRINITY_DN29984_c0_g1_i7|m.665	432-773[-]	.	.	.	.	.	.	.	.	.	.
TRINITY_DN29984_c0_g1	TRINITY_DN29984_c0_g1_i8	#N/A	#N/A	LAP4_DROME^LAP4_DROME^Q:6026-4479,H:1-480^65.116%ID^E:0^RecName: Full=Protein lap4;^Eukaryota; Metazoa; Ecdysozoa; Arthropoda; Hexapoda; Insecta; Pterygota; Neoptera; Endopterygota; Diptera; Brachycera; Muscomorpha; Ephydroidea; Drosophilidae; Drosophila; Sophophora	.	.	TRINITY_DN29984_c0_g1_i8|m.667	432-6035[-]	SCRIB_MOUSE^SCRIB_MOUSE^Q:4-950,H:1-936^44.163%ID^E:0^RecName: Full=Protein scribble homolog;^Eukaryota; Metazoa; Chordata; Craniata; Vertebrata; Euteleostomi; Mammalia; Eutheria; Euarchontoglires; Glires; Rodentia; Sciurognathi; Muroidea; Muridae; Murinae; Mus; Mus	.	PF13855.1^LRR_8^Leucine rich repeat^41-98^E:4.7e-09`PF13504.1^LRR_7^Leucine rich repeat^63-79^E:22`PF12799.2^LRR_4^Leucine Rich repeats (2 copies)^64-102^E:2.7e-08`PF00560.28^LRR_1^Leucine Rich Repeat^87-108^E:0.13`PF13504.1^LRR_7^Leucine rich repeat^87-102^E:280`PF13504.1^LRR_7^Leucine rich repeat^107-121^E:13000`PF13504.1^LRR_7^Leucine rich repeat^133-148^E:31`PF13855.1^LRR_8^Leucine rich repea…	.	.	COG4886^leucine Rich Repeat	GO:0016323^cellular_component^basolateral plasma membrane`GO:0005913^cellular_component^cell-cell adherens junction`GO:0005911^cellular_component^cell-cell junction`GO:0005829^cellular_component^cytosol`GO:0070062^cellular_component^extracellular vesicular exosome`GO:0030027^cellular_component^lamellipodium`GO:0035748^cellular_component^myelin sheath abaxonal region`GO:0005886^cellular_component^…	GO:0005515^molecular_function^protein binding	.	.
TRINITY_DN29984_c0_g1	TRINITY_DN29984_c0_g1_i9	#N/A	#N/A	LAP4_DROME^LAP4_DROME^Q:5634-4174,H:1-480^68.583%ID^E:0^RecName: Full=Protein lap4;^Eukaryota; Metazoa; Ecdysozoa; Arthropoda; Hexapoda; Insecta; Pterygota; Neoptera; Endopterygota; Diptera; Brachycera; Muscomorpha; Ephydroidea; Drosophilidae; Drosophila; Sophophora	.	.	TRINITY_DN29984_c0_g1_i9|m.671	432-773[-]	.	.	.	.	.	.	.	.	.	.
TRINITY_DN29984_c0_g1	TRINITY_DN29984_c0_g1_i9	#N/A	#N/A	LAP4_DROME^LAP4_DROME^Q:5634-4174,H:1-480^68.583%ID^E:0^RecName: Full=Protein lap4;^Eukaryota; Metazoa; Ecdysozoa; Arthropoda; Hexapoda; Insecta; Pterygota; Neoptera; Endopterygota; Diptera; Brachycera; Muscomorpha; Ephydroidea; Drosophilidae; Drosophila; Sophophora	.	.	TRINITY_DN29984_c0_g1_i9|m.670	727-5796[-]	SCRIB_MOUSE^SCRIB_MOUSE^Q:55-982,H:1-936^44.896%ID^E:0^RecName: Full=Protein scribble homolog;^Eukaryota; Metazoa; Chordata; Craniata; Vertebrata; Euteleostomi; Mammalia; Eutheria; Euarchontoglires; Glires; Rodentia; Sciurognathi; Muroidea; Muridae; Murinae; Mus; Mus	.	PF13855.1^LRR_8^Leucine rich repeat^92-149^E:4.2e-09`PF13504.1^LRR_7^Leucine rich repeat^114-130^E:20`PF12799.2^LRR_4^Leucine Rich repeats (2 copies)^115-153^E:2.5e-08`PF00560.28^LRR_1^Leucine Rich Repeat^138-159^E:0.12`PF13504.1^LRR_7^Leucine rich repeat^138-153^E:250`PF13504.1^LRR_7^Leucine rich repeat^158-172^E:12000`PF13504.1^LRR_7^Leucine rich repeat^184-199^E:28`PF13855.1^LRR_8^Leucine rich…	.	.	COG4886^leucine Rich Repeat	GO:0016323^cellular_component^basolateral plasma membrane`GO:0005913^cellular_component^cell-cell adherens junction`GO:0005911^cellular_component^cell-cell junction`GO:0005829^cellular_component^cytosol`GO:0070062^cellular_component^extracellular vesicular exosome`GO:0030027^cellular_component^lamellipodium`GO:0035748^cellular_component^myelin sheath abaxonal region`GO:0005886^cellular_component^…	GO:0005515^molecular_function^protein binding	.	.
TRINITY_DN29984_c0_g1	TRINITY_DN29984_c0_g1_i10	#N/A	#N/A	LAP4_DROME^LAP4_DROME^Q:5691-4144,H:1-480^65.116%ID^E:0^RecName: Full=Protein lap4;^Eukaryota; Metazoa; Ecdysozoa; Arthropoda; Hexapoda; Insecta; Pterygota; Neoptera; Endopterygota; Diptera; Brachycera; Muscomorpha; Ephydroidea; Drosophilidae; Drosophila; Sophophora	.	.	TRINITY_DN29984_c0_g1_i10|m.673	727-5700[-]	SCRIB_MOUSE^SCRIB_MOUSE^Q:4-950,H:1-936^44.163%ID^E:0^RecName: Full=Protein scribble homolog;^Eukaryota; Metazoa; Chordata; Craniata; Vertebrata; Euteleostomi; Mammalia; Eutheria; Euarchontoglires; Glires; Rodentia; Sciurognathi; Muroidea; Muridae; Murinae; Mus; Mus	.	PF13855.1^LRR_8^Leucine rich repeat^41-98^E:4.1e-09`PF13504.1^LRR_7^Leucine rich repeat^63-79^E:19`PF12799.2^LRR_4^Leucine Rich repeats (2 copies)^64-102^E:2.4e-08`PF00560.28^LRR_1^Leucine Rich Repeat^87-108^E:0.11`PF13504.1^LRR_7^Leucine rich repeat^87-102^E:240`PF13504.1^LRR_7^Leucine rich repeat^107-121^E:12000`PF13504.1^LRR_7^Leucine rich repeat^133-148^E:27`PF13855.1^LRR_8^Leucine rich repea…	.	.	COG4886^leucine Rich Repeat	GO:0016323^cellular_component^basolateral plasma membrane`GO:0005913^cellular_component^cell-cell adherens junction`GO:0005911^cellular_component^cell-cell junction`GO:0005829^cellular_component^cytosol`GO:0070062^cellular_component^extracellular vesicular exosome`GO:0030027^cellular_component^lamellipodium`GO:0035748^cellular_component^myelin sheath abaxonal region`GO:0005886^cellular_component^…	GO:0005515^molecular_function^protein binding	.	.
TRINITY_DN29984_c0_g1	TRINITY_DN29984_c0_g1_i10	#N/A	#N/A	LAP4_DROME^LAP4_DROME^Q:5691-4144,H:1-480^65.116%ID^E:0^RecName: Full=Protein lap4;^Eukaryota; Metazoa; Ecdysozoa; Arthropoda; Hexapoda; Insecta; Pterygota; Neoptera; Endopterygota; Diptera; Brachycera; Muscomorpha; Ephydroidea; Drosophilidae; Drosophila; Sophophora	.	.	TRINITY_DN29984_c0_g1_i10|m.674	432-773[-]	.	.	.	.	.	.	.	.	.	.
TRINITY_DN29984_c0_g1	TRINITY_DN29984_c0_g1_i11	#N/A	#N/A	LAP4_DROME^LAP4_DROME^Q:5721-4174,H:1-480^65.116%ID^E:0^RecName: Full=Protein lap4;^Eukaryota; Metazoa; Ecdysozoa; Arthropoda; Hexapoda; Insecta; Pterygota; Neoptera; Endopterygota; Diptera; Brachycera; Muscomorpha; Ephydroidea; Drosophilidae; Drosophila; Sophophora	.	.	TRINITY_DN29984_c0_g1_i11|m.676	727-5883[-]	SCRIB_MOUSE^SCRIB_MOUSE^Q:55-1011,H:1-936^43.738%ID^E:0^RecName: Full=Protein scribble homolog;^Eukaryota; Metazoa; Chordata; Craniata; Vertebrata; Euteleostomi; Mammalia; Eutheria; Euarchontoglires; Glires; Rodentia; Sciurognathi; Muroidea; Muridae; Murinae; Mus; Mus	.	PF13855.1^LRR_8^Leucine rich repeat^92-149^E:4.2e-09`PF13504.1^LRR_7^Leucine rich repeat^114-130^E:20`PF12799.2^LRR_4^Leucine Rich repeats (2 copies)^115-153^E:2.5e-08`PF00560.28^LRR_1^Leucine Rich Repeat^138-159^E:0.12`PF13504.1^LRR_7^Leucine rich repeat^138-153^E:250`PF13504.1^LRR_7^Leucine rich repeat^158-172^E:12000`PF13504.1^LRR_7^Leucine rich repeat^184-199^E:28`PF13855.1^LRR_8^Leucine rich…	.	.	COG4886^leucine Rich Repeat	GO:0016323^cellular_component^basolateral plasma membrane`GO:0005913^cellular_component^cell-cell adherens junction`GO:0005911^cellular_component^cell-cell junction`GO:0005829^cellular_component^cytosol`GO:0070062^cellular_component^extracellular vesicular exosome`GO:0030027^cellular_component^lamellipodium`GO:0035748^cellular_component^myelin sheath abaxonal region`GO:0005886^cellular_component^…	GO:0005515^molecular_function^protein binding	.	.
TRINITY_DN29984_c0_g1	TRINITY_DN29984_c0_g1_i11	#N/A	#N/A	LAP4_DROME^LAP4_DROME^Q:5721-4174,H:1-480^65.116%ID^E:0^RecName: Full=Protein lap4;^Eukaryota; Metazoa; Ecdysozoa; Arthropoda; Hexapoda; Insecta; Pterygota; Neoptera; Endopterygota; Diptera; Brachycera; Muscomorpha; Ephydroidea; Drosophilidae; Drosophila; Sophophora	.	.	TRINITY_DN29984_c0_g1_i11|m.677	432-773[-]	.	.	.	.	.	.	.	.	.	.
TRINITY_DN29984_c0_g1	TRINITY_DN29984_c0_g1_i12	#N/A	#N/A	LAP4_DROME^LAP4_DROME^Q:5699-4239,H:1-480^68.583%ID^E:0^RecName: Full=Protein lap4;^Eukaryota; Metazoa; Ecdysozoa; Arthropoda; Hexapoda; Insecta; Pterygota; Neoptera; Endopterygota; Diptera; Brachycera; Muscomorpha; Ephydroidea; Drosophilidae; Drosophila; Sophophora	.	.	TRINITY_DN29984_c0_g1_i12|m.679	432-5861[-]	SCRIB_MOUSE^SCRIB_MOUSE^Q:55-982,H:1-936^44.896%ID^E:0^RecName: Full=Protein scribble homolog;^Eukaryota; Metazoa; Chordata; Craniata; Vertebrata; Euteleostomi; Mammalia; Eutheria; Euarchontoglires; Glires; Rodentia; Sciurognathi; Muroidea; Muridae; Murinae; Mus; Mus	.	PF13855.1^LRR_8^Leucine rich repeat^92-149^E:4.5e-09`PF13504.1^LRR_7^Leucine rich repeat^114-130^E:21`PF12799.2^LRR_4^Leucine Rich repeats (2 copies)^115-153^E:2.6e-08`PF00560.28^LRR_1^Leucine Rich Repeat^138-159^E:0.13`PF13504.1^LRR_7^Leucine rich repeat^138-153^E:270`PF13504.1^LRR_7^Leucine rich repeat^158-172^E:13000`PF13504.1^LRR_7^Leucine rich repeat^184-199^E:30`PF13855.1^LRR_8^Leucine rich…	.	.	COG4886^leucine Rich Repeat	GO:0016323^cellular_component^basolateral plasma membrane`GO:0005913^cellular_component^cell-cell adherens junction`GO:0005911^cellular_component^cell-cell junction`GO:0005829^cellular_component^cytosol`GO:0070062^cellular_component^extracellular vesicular exosome`GO:0030027^cellular_component^lamellipodium`GO:0035748^cellular_component^myelin sheath abaxonal region`GO:0005886^cellular_component^…	GO:0005515^molecular_function^protein binding	.	.
TRINITY_DN29984_c0_g1	TRINITY_DN29984_c0_g1_i13	#N/A	#N/A	LAP4_DROME^LAP4_DROME^Q:5982-4522,H:1-480^68.583%ID^E:0^RecName: Full=Protein lap4;^Eukaryota; Metazoa; Ecdysozoa; Arthropoda; Hexapoda; Insecta; Pterygota; Neoptera; Endopterygota; Diptera; Brachycera; Muscomorpha; Ephydroidea; Drosophilidae; Drosophila; Sophophora	.	.	TRINITY_DN29984_c0_g1_i13|m.682	727-6144[-]	SCRIB_MOUSE^SCRIB_MOUSE^Q:55-1008,H:1-936^44.532%ID^E:0^RecName: Full=Protein scribble homolog;^Eukaryota; Metazoa; Chordata; Craniata; Vertebrata; Euteleostomi; Mammalia; Eutheria; Euarchontoglires; Glires; Rodentia; Sciurognathi; Muroidea; Muridae; Murinae; Mus; Mus	.	PF13855.1^LRR_8^Leucine rich repeat^92-149^E:4.5e-09`PF13504.1^LRR_7^Leucine rich repeat^114-130^E:21`PF12799.2^LRR_4^Leucine Rich repeats (2 copies)^115-153^E:2.6e-08`PF00560.28^LRR_1^Leucine Rich Repeat^138-159^E:0.13`PF13504.1^LRR_7^Leucine rich repeat^138-153^E:270`PF13504.1^LRR_7^Leucine rich repeat^158-172^E:13000`PF13504.1^LRR_7^Leucine rich repeat^184-199^E:30`PF13855.1^LRR_8^Leucine rich…	.	.	COG4886^leucine Rich Repeat	GO:0016323^cellular_component^basolateral plasma membrane`GO:0005913^cellular_component^cell-cell adherens junction`GO:0005911^cellular_component^cell-cell junction`GO:0005829^cellular_component^cytosol`GO:0070062^cellular_component^extracellular vesicular exosome`GO:0030027^cellular_component^lamellipodium`GO:0035748^cellular_component^myelin sheath abaxonal region`GO:0005886^cellular_component^…	GO:0005515^molecular_function^protein binding	.	.
TRINITY_DN29984_c0_g1	TRINITY_DN29984_c0_g1_i13	#N/A	#N/A	LAP4_DROME^LAP4_DROME^Q:5982-4522,H:1-480^68.583%ID^E:0^RecName: Full=Protein lap4;^Eukaryota; Metazoa; Ecdysozoa; Arthropoda; Hexapoda; Insecta; Pterygota; Neoptera; Endopterygota; Diptera; Brachycera; Muscomorpha; Ephydroidea; Drosophilidae; Drosophila; Sophophora	.	.	TRINITY_DN29984_c0_g1_i13|m.683	432-773[-]	.	.	.	.	.	.	.	.	.	.
TRINITY_DN29984_c0_g1	TRINITY_DN29984_c0_g1_i14	#N/A	#N/A	LAP4_DROME^LAP4_DROME^Q:5799-4252,H:1-480^65.116%ID^E:0^RecName: Full=Protein lap4;^Eukaryota; Metazoa; Ecdysozoa; Arthropoda; Hexapoda; Insecta; Pterygota; Neoptera; Endopterygota; Diptera; Brachycera; Muscomorpha; Ephydroidea; Drosophilidae; Drosophila; Sophophora	.	.	TRINITY_DN29984_c0_g1_i14|m.686	432-773[-]	.	.	.	.	.	.	.	.	.	.
TRINITY_DN29984_c0_g1	TRINITY_DN29984_c0_g1_i14	#N/A	#N/A	LAP4_DROME^LAP4_DROME^Q:5799-4252,H:1-480^65.116%ID^E:0^RecName: Full=Protein lap4;^Eukaryota; Metazoa; Ecdysozoa; Arthropoda; Hexapoda; Insecta; Pterygota; Neoptera; Endopterygota; Diptera; Brachycera; Muscomorpha; Ephydroidea; Drosophilidae; Drosophila; Sophophora	.	.	TRINITY_DN29984_c0_g1_i14|m.685	727-5961[-]	SCRIB_MOUSE^SCRIB_MOUSE^Q:55-1037,H:1-936^43.391%ID^E:0^RecName: Full=Protein scribble homolog;^Eukaryota; Metazoa; Chordata; Craniata; Vertebrata; Euteleostomi; Mammalia; Eutheria; Euarchontoglires; Glires; Rodentia; Sciurognathi; Muroidea; Muridae; Murinae; Mus; Mus	.	PF13855.1^LRR_8^Leucine rich repeat^92-149^E:4.3e-09`PF13504.1^LRR_7^Leucine rich repeat^114-130^E:20`PF12799.2^LRR_4^Leucine Rich repeats (2 copies)^115-153^E:2.5e-08`PF00560.28^LRR_1^Leucine Rich Repeat^138-159^E:0.12`PF13504.1^LRR_7^Leucine rich repeat^138-153^E:260`PF13504.1^LRR_7^Leucine rich repeat^158-172^E:12000`PF13504.1^LRR_7^Leucine rich repeat^184-199^E:29`PF13855.1^LRR_8^Leucine rich…	.	.	COG4886^leucine Rich Repeat	GO:0016323^cellular_component^basolateral plasma membrane`GO:0005913^cellular_component^cell-cell adherens junction`GO:0005911^cellular_component^cell-cell junction`GO:0005829^cellular_component^cytosol`GO:0070062^cellular_component^extracellular vesicular exosome`GO:0030027^cellular_component^lamellipodium`GO:0035748^cellular_component^myelin sheath abaxonal region`GO:0005886^cellular_component^…	GO:0005515^molecular_function^protein binding	.	.
TRINITY_DN29984_c0_g1	TRINITY_DN29984_c0_g1_i15	#N/A	#N/A	LAP4_DROME^LAP4_DROME^Q:5864-4317,H:1-480^65.116%ID^E:0^RecName: Full=Protein lap4;^Eukaryota; Metazoa; Ecdysozoa; Arthropoda; Hexapoda; Insecta; Pterygota; Neoptera; Endopterygota; Diptera; Brachycera; Muscomorpha; Ephydroidea; Drosophilidae; Drosophila; Sophophora	.	.	TRINITY_DN29984_c0_g1_i15|m.688	432-6026[-]	SCRIB_MOUSE^SCRIB_MOUSE^Q:55-1037,H:1-936^43.391%ID^E:0^RecName: Full=Protein scribble homolog;^Eukaryota; Metazoa; Chordata; Craniata; Vertebrata; Euteleostomi; Mammalia; Eutheria; Euarchontoglires; Glires; Rodentia; Sciurognathi; Muroidea; Muridae; Murinae; Mus; Mus	.	PF13855.1^LRR_8^Leucine rich repeat^92-149^E:4.6e-09`PF13504.1^LRR_7^Leucine rich repeat^114-130^E:22`PF12799.2^LRR_4^Leucine Rich repeats (2 copies)^115-153^E:2.7e-08`PF00560.28^LRR_1^Leucine Rich Repeat^138-159^E:0.13`PF13504.1^LRR_7^Leucine rich repeat^138-153^E:280`PF13504.1^LRR_7^Leucine rich repeat^158-172^E:13000`PF13504.1^LRR_7^Leucine rich repeat^184-199^E:31`PF13855.1^LRR_8^Leucine rich…	.	.	COG4886^leucine Rich Repeat	GO:0016323^cellular_component^basolateral plasma membrane`GO:0005913^cellular_component^cell-cell adherens junction`GO:0005911^cellular_component^cell-cell junction`GO:0005829^cellular_component^cytosol`GO:0070062^cellular_component^extracellular vesicular exosome`GO:0030027^cellular_component^lamellipodium`GO:0035748^cellular_component^myelin sheath abaxonal region`GO:0005886^cellular_component^…	GO:0005515^molecular_function^protein binding	.	.
TRINITY_DN29984_c0_g1	TRINITY_DN29984_c0_g1_i16	#N/A	#N/A	LAP4_DROME^LAP4_DROME^Q:6069-4522,H:1-480^65.116%ID^E:0^RecName: Full=Protein lap4;^Eukaryota; Metazoa; Ecdysozoa; Arthropoda; Hexapoda; Insecta; Pterygota; Neoptera; Endopterygota; Diptera; Brachycera; Muscomorpha; Ephydroidea; Drosophilidae; Drosophila; Sophophora	.	.	TRINITY_DN29984_c0_g1_i16|m.691	727-6231[-]	SCRIB_MOUSE^SCRIB_MOUSE^Q:55-1037,H:1-936^43.391%ID^E:0^RecName: Full=Protein scribble homolog;^Eukaryota; Metazoa; Chordata; Craniata; Vertebrata; Euteleostomi; Mammalia; Eutheria; Euarchontoglires; Glires; Rodentia; Sciurognathi; Muroidea; Muridae; Murinae; Mus; Mus	.	PF13855.1^LRR_8^Leucine rich repeat^92-149^E:4.6e-09`PF13504.1^LRR_7^Leucine rich repeat^114-130^E:22`PF12799.2^LRR_4^Leucine Rich repeats (2 copies)^115-153^E:2.7e-08`PF00560.28^LRR_1^Leucine Rich Repeat^138-159^E:0.13`PF13504.1^LRR_7^Leucine rich repeat^138-153^E:270`PF13504.1^LRR_7^Leucine rich repeat^158-172^E:13000`PF13504.1^LRR_7^Leucine rich repeat^184-199^E:31`PF13855.1^LRR_8^Leucine rich…	.	.	COG4886^leucine Rich Repeat	GO:0016323^cellular_component^basolateral plasma membrane`GO:0005913^cellular_component^cell-cell adherens junction`GO:0005911^cellular_component^cell-cell junction`GO:0005829^cellular_component^cytosol`GO:0070062^cellular_component^extracellular vesicular exosome`GO:0030027^cellular_component^lamellipodium`GO:0035748^cellular_component^myelin sheath abaxonal region`GO:0005886^cellular_component^…	GO:0005515^molecular_function^protein binding	.	.
TRINITY_DN29984_c0_g1	TRINITY_DN29984_c0_g1_i16	#N/A	#N/A	LAP4_DROME^LAP4_DROME^Q:6069-4522,H:1-480^65.116%ID^E:0^RecName: Full=Protein lap4;^Eukaryota; Metazoa; Ecdysozoa; Arthropoda; Hexapoda; Insecta; Pterygota; Neoptera; Endopterygota; Diptera; Brachycera; Muscomorpha; Ephydroidea; Drosophilidae; Drosophila; Sophophora	.	.	TRINITY_DN29984_c0_g1_i16|m.692	432-773[-]	.	.	.	.	.	.	.	.	.	.
TRINITY_DN29984_c0_g1	TRINITY_DN29984_c0_g1_i17	#N/A	#N/A	LAP4_DROME^LAP4_DROME^Q:2528-2010,H:1259-1429^63.584%ID^E:1.83e-60^RecName: Full=Protein lap4;^Eukaryota; Metazoa; Ecdysozoa; Arthropoda; Hexapoda; Insecta; Pterygota; Neoptera; Endopterygota; Diptera; Brachycera; Muscomorpha; Ephydroidea; Drosophilidae; Drosophila; Sophophora	.	.	TRINITY_DN29984_c0_g1_i17|m.694	432-3845[-]	LAP4_DROME^LAP4_DROME^Q:418-803,H:1237-1628^43.301%ID^E:1.48e-71^RecName: Full=Protein lap4;^Eukaryota; Metazoa; Ecdysozoa; Arthropoda; Hexapoda; Insecta; Pterygota; Neoptera; Endopterygota; Diptera; Brachycera; Muscomorpha; Ephydroidea; Drosophilidae; Drosophila; Sophophora	.	PF00595.19^PDZ^PDZ domain (Also known as DHR or GLGF)^47-129^E:4.9e-18`PF13180.1^PDZ_2^PDZ domain^73-133^E:3.1e-08`PF00595.19^PDZ^PDZ domain (Also known as DHR or GLGF)^225-306^E:1.2e-16`PF00595.19^PDZ^PDZ domain (Also known as DHR or GLGF)^421-509^E:1.8e-17`PF00595.19^PDZ^PDZ domain (Also known as DHR or GLGF)^522-607^E:1e-14	.	.	COG4886^leucine Rich Repeat	GO:0016327^cellular_component^apicolateral plasma membrane`GO:0016323^cellular_component^basolateral plasma membrane`GO:0005576^cellular_component^extracellular region`GO:0045169^cellular_component^fusome`GO:0016328^cellular_component^lateral plasma membrane`GO:0031594^cellular_component^neuromuscular junction`GO:0005918^cellular_component^septate junction`GO:0005923^cellular_component^tight junc…	GO:0005515^molecular_function^protein binding	.	.
TRINITY_DN29984_c0_g1	TRINITY_DN29984_c0_g1_i18	#N/A	#N/A	LAP4_DROME^LAP4_DROME^Q:5604-4144,H:1-480^68.583%ID^E:0^RecName: Full=Protein lap4;^Eukaryota; Metazoa; Ecdysozoa; Arthropoda; Hexapoda; Insecta; Pterygota; Neoptera; Endopterygota; Diptera; Brachycera; Muscomorpha; Ephydroidea; Drosophilidae; Drosophila; Sophophora	.	.	TRINITY_DN29984_c0_g1_i18|m.698	432-773[-]	.	.	.	.	.	.	.	.	.	.
TRINITY_DN29984_c0_g1	TRINITY_DN29984_c0_g1_i18	#N/A	#N/A	LAP4_DROME^LAP4_DROME^Q:5604-4144,H:1-480^68.583%ID^E:0^RecName: Full=Protein lap4;^Eukaryota; Metazoa; Ecdysozoa; Arthropoda; Hexapoda; Insecta; Pterygota; Neoptera; Endopterygota; Diptera; Brachycera; Muscomorpha; Ephydroidea; Drosophilidae; Drosophila; Sophophora	.	.	TRINITY_DN29984_c0_g1_i18|m.697	727-5613[-]	SCRIB_MOUSE^SCRIB_MOUSE^Q:4-921,H:1-936^45.345%ID^E:0^RecName: Full=Protein scribble homolog;^Eukaryota; Metazoa; Chordata; Craniata; Vertebrata; Euteleostomi; Mammalia; Eutheria; Euarchontoglires; Glires; Rodentia; Sciurognathi; Muroidea; Muridae; Murinae; Mus; Mus	.	PF13855.1^LRR_8^Leucine rich repeat^41-98^E:4e-09`PF13504.1^LRR_7^Leucine rich repeat^63-79^E:19`PF12799.2^LRR_4^Leucine Rich repeats (2 copies)^64-102^E:2.4e-08`PF00560.28^LRR_1^Leucine Rich Repeat^87-108^E:0.11`PF13504.1^LRR_7^Leucine rich repeat^87-102^E:240`PF13504.1^LRR_7^Leucine rich repeat^107-121^E:11000`PF13504.1^LRR_7^Leucine rich repeat^133-148^E:27`PF13855.1^LRR_8^Leucine rich repeat^…	.	.	COG4886^leucine Rich Repeat	GO:0016323^cellular_component^basolateral plasma membrane`GO:0005913^cellular_component^cell-cell adherens junction`GO:0005911^cellular_component^cell-cell junction`GO:0005829^cellular_component^cytosol`GO:0070062^cellular_component^extracellular vesicular exosome`GO:0030027^cellular_component^lamellipodium`GO:0035748^cellular_component^myelin sheath abaxonal region`GO:0005886^cellular_component^…	GO:0005515^molecular_function^protein binding	.	.
TRINITY_DN29984_c0_g1	TRINITY_DN29984_c0_g1_i19	#N/A	#N/A	LAP4_DROME^LAP4_DROME^Q:5786-4239,H:1-480^65.116%ID^E:0^RecName: Full=Protein lap4;^Eukaryota; Metazoa; Ecdysozoa; Arthropoda; Hexapoda; Insecta; Pterygota; Neoptera; Endopterygota; Diptera; Brachycera; Muscomorpha; Ephydroidea; Drosophilidae; Drosophila; Sophophora	.	.	TRINITY_DN29984_c0_g1_i19|m.700	432-5948[-]	SCRIB_MOUSE^SCRIB_MOUSE^Q:55-1011,H:1-936^43.738%ID^E:0^RecName: Full=Protein scribble homolog;^Eukaryota; Metazoa; Chordata; Craniata; Vertebrata; Euteleostomi; Mammalia; Eutheria; Euarchontoglires; Glires; Rodentia; Sciurognathi; Muroidea; Muridae; Murinae; Mus; Mus	.	PF13855.1^LRR_8^Leucine rich repeat^92-149^E:4.6e-09`PF13504.1^LRR_7^Leucine rich repeat^114-130^E:22`PF12799.2^LRR_4^Leucine Rich repeats (2 copies)^115-153^E:2.7e-08`PF00560.28^LRR_1^Leucine Rich Repeat^138-159^E:0.13`PF13504.1^LRR_7^Leucine rich repeat^138-153^E:270`PF13504.1^LRR_7^Leucine rich repeat^158-172^E:13000`PF13504.1^LRR_7^Leucine rich repeat^184-199^E:31`PF13855.1^LRR_8^Leucine rich…	.	.	COG4886^leucine Rich Repeat	GO:0016323^cellular_component^basolateral plasma membrane`GO:0005913^cellular_component^cell-cell adherens junction`GO:0005911^cellular_component^cell-cell junction`GO:0005829^cellular_component^cytosol`GO:0070062^cellular_component^extracellular vesicular exosome`GO:0030027^cellular_component^lamellipodium`GO:0035748^cellular_component^myelin sheath abaxonal region`GO:0005886^cellular_component^…	GO:0005515^molecular_function^protein binding	.	.
TRINITY_DN29984_c0_g1	TRINITY_DN29984_c0_g1_i20	#N/A	#N/A	LAP4_DROME^LAP4_DROME^Q:5777-4317,H:1-480^68.583%ID^E:0^RecName: Full=Protein lap4;^Eukaryota; Metazoa; Ecdysozoa; Arthropoda; Hexapoda; Insecta; Pterygota; Neoptera; Endopterygota; Diptera; Brachycera; Muscomorpha; Ephydroidea; Drosophilidae; Drosophila; Sophophora	.	.	TRINITY_DN29984_c0_g1_i20|m.703	432-5939[-]	SCRIB_MOUSE^SCRIB_MOUSE^Q:55-1008,H:1-936^44.532%ID^E:0^RecName: Full=Protein scribble homolog;^Eukaryota; Metazoa; Chordata; Craniata; Vertebrata; Euteleostomi; Mammalia; Eutheria; Euarchontoglires; Glires; Rodentia; Sciurognathi; Muroidea; Muridae; Murinae; Mus; Mus	.	PF13855.1^LRR_8^Leucine rich repeat^92-149^E:4.6e-09`PF13504.1^LRR_7^Leucine rich repeat^114-130^E:22`PF12799.2^LRR_4^Leucine Rich repeats (2 copies)^115-153^E:2.7e-08`PF00560.28^LRR_1^Leucine Rich Repeat^138-159^E:0.13`PF13504.1^LRR_7^Leucine rich repeat^138-153^E:270`PF13504.1^LRR_7^Leucine rich repeat^158-172^E:13000`PF13504.1^LRR_7^Leucine rich repeat^184-199^E:31`PF13855.1^LRR_8^Leucine rich…	.	.	COG4886^leucine Rich Repeat	GO:0016323^cellular_component^basolateral plasma membrane`GO:0005913^cellular_component^cell-cell adherens junction`GO:0005911^cellular_component^cell-cell junction`GO:0005829^cellular_component^cytosol`GO:0070062^cellular_component^extracellular vesicular exosome`GO:0030027^cellular_component^lamellipodium`GO:0035748^cellular_component^myelin sheath abaxonal region`GO:0005886^cellular_component^…	GO:0005515^molecular_function^protein binding	.	.
TRINITY_DN29984_c0_g1	TRINITY_DN29984_c0_g1_i21	#N/A	#N/A	LAP4_DROME^LAP4_DROME^Q:5961-4414,H:1-480^65.116%ID^E:0^RecName: Full=Protein lap4;^Eukaryota; Metazoa; Ecdysozoa; Arthropoda; Hexapoda; Insecta; Pterygota; Neoptera; Endopterygota; Diptera; Brachycera; Muscomorpha; Ephydroidea; Drosophilidae; Drosophila; Sophophora	.	.	TRINITY_DN29984_c0_g1_i21|m.707	432-773[-]	.	.	.	.	.	.	.	.	.	.
TRINITY_DN29984_c0_g1	TRINITY_DN29984_c0_g1_i21	#N/A	#N/A	LAP4_DROME^LAP4_DROME^Q:5961-4414,H:1-480^65.116%ID^E:0^RecName: Full=Protein lap4;^Eukaryota; Metazoa; Ecdysozoa; Arthropoda; Hexapoda; Insecta; Pterygota; Neoptera; Endopterygota; Diptera; Brachycera; Muscomorpha; Ephydroidea; Drosophilidae; Drosophila; Sophophora	.	.	TRINITY_DN29984_c0_g1_i21|m.706	727-5970[-]	SCRIB_MOUSE^SCRIB_MOUSE^Q:4-950,H:1-936^44.163%ID^E:0^RecName: Full=Protein scribble homolog;^Eukaryota; Metazoa; Chordata; Craniata; Vertebrata; Euteleostomi; Mammalia; Eutheria; Euarchontoglires; Glires; Rodentia; Sciurognathi; Muroidea; Muridae; Murinae; Mus; Mus	.	PF13855.1^LRR_8^Leucine rich repeat^41-98^E:4.3e-09`PF13504.1^LRR_7^Leucine rich repeat^63-79^E:20`PF12799.2^LRR_4^Leucine Rich repeats (2 copies)^64-102^E:2.5e-08`PF00560.28^LRR_1^Leucine Rich Repeat^87-108^E:0.12`PF13504.1^LRR_7^Leucine rich repeat^87-102^E:260`PF13504.1^LRR_7^Leucine rich repeat^107-121^E:12000`PF13504.1^LRR_7^Leucine rich repeat^133-148^E:29`PF13855.1^LRR_8^Leucine rich repea…	.	.	COG4886^leucine Rich Repeat	GO:0016323^cellular_component^basolateral plasma membrane`GO:0005913^cellular_component^cell-cell adherens junction`GO:0005911^cellular_component^cell-cell junction`GO:0005829^cellular_component^cytosol`GO:0070062^cellular_component^extracellular vesicular exosome`GO:0030027^cellular_component^lamellipodium`GO:0035748^cellular_component^myelin sheath abaxonal region`GO:0005886^cellular_component^…	GO:0005515^molecular_function^protein binding	.	.
TRINITY_DN29984_c0_g1	TRINITY_DN29984_c0_g1_i22	#N/A	#N/A	LAP4_DROME^LAP4_DROME^Q:6134-4587,H:1-480^65.116%ID^E:0^RecName: Full=Protein lap4;^Eukaryota; Metazoa; Ecdysozoa; Arthropoda; Hexapoda; Insecta; Pterygota; Neoptera; Endopterygota; Diptera; Brachycera; Muscomorpha; Ephydroidea; Drosophilidae; Drosophila; Sophophora	.	.	TRINITY_DN29984_c0_g1_i22|m.709	432-6296[-]	SCRIB_MOUSE^SCRIB_MOUSE^Q:55-1037,H:1-936^43.391%ID^E:0^RecName: Full=Protein scribble homolog;^Eukaryota; Metazoa; Chordata; Craniata; Vertebrata; Euteleostomi; Mammalia; Eutheria; Euarchontoglires; Glires; Rodentia; Sciurognathi; Muroidea; Muridae; Murinae; Mus; Mus	.	PF13855.1^LRR_8^Leucine rich repeat^92-149^E:4.9e-09`PF13504.1^LRR_7^Leucine rich repeat^114-130^E:23`PF12799.2^LRR_4^Leucine Rich repeats (2 copies)^115-153^E:2.7e-08`PF00560.28^LRR_1^Leucine Rich Repeat^138-159^E:0.14`PF13504.1^LRR_7^Leucine rich repeat^138-153^E:290`PF13504.1^LRR_7^Leucine rich repeat^158-172^E:14000`PF13504.1^LRR_7^Leucine rich repeat^184-199^E:33`PF13855.1^LRR_8^Leucine rich…	.	.	COG4886^leucine Rich Repeat	GO:0016323^cellular_component^basolateral plasma membrane`GO:0005913^cellular_component^cell-cell adherens junction`GO:0005911^cellular_component^cell-cell junction`GO:0005829^cellular_component^cytosol`GO:0070062^cellular_component^extracellular vesicular exosome`GO:0030027^cellular_component^lamellipodium`GO:0035748^cellular_component^myelin sheath abaxonal region`GO:0005886^cellular_component^…	GO:0005515^molecular_function^protein binding	.	.
TRINITY_DN29984_c0_g1	TRINITY_DN29984_c0_g1_i23	#N/A	#N/A	LAP4_DROME^LAP4_DROME^Q:5969-4509,H:1-480^68.583%ID^E:0^RecName: Full=Protein lap4;^Eukaryota; Metazoa; Ecdysozoa; Arthropoda; Hexapoda; Insecta; Pterygota; Neoptera; Endopterygota; Diptera; Brachycera; Muscomorpha; Ephydroidea; Drosophilidae; Drosophila; Sophophora	.	.	TRINITY_DN29984_c0_g1_i23|m.712	432-6131[-]	SCRIB_MOUSE^SCRIB_MOUSE^Q:55-982,H:1-936^44.797%ID^E:0^RecName: Full=Protein scribble homolog;^Eukaryota; Metazoa; Chordata; Craniata; Vertebrata; Euteleostomi; Mammalia; Eutheria; Euarchontoglires; Glires; Rodentia; Sciurognathi; Muroidea; Muridae; Murinae; Mus; Mus	.	PF13855.1^LRR_8^Leucine rich repeat^92-149^E:4.7e-09`PF13504.1^LRR_7^Leucine rich repeat^114-130^E:22`PF12799.2^LRR_4^Leucine Rich repeats (2 copies)^115-153^E:2.8e-08`PF00560.28^LRR_1^Leucine Rich Repeat^138-159^E:0.13`PF13504.1^LRR_7^Leucine rich repeat^138-153^E:280`PF13504.1^LRR_7^Leucine rich repeat^158-172^E:14000`PF13504.1^LRR_7^Leucine rich repeat^184-199^E:32`PF13855.1^LRR_8^Leucine rich…	.	.	COG4886^leucine Rich Repeat	GO:0016323^cellular_component^basolateral plasma membrane`GO:0005913^cellular_component^cell-cell adherens junction`GO:0005911^cellular_component^cell-cell junction`GO:0005829^cellular_component^cytosol`GO:0070062^cellular_component^extracellular vesicular exosome`GO:0030027^cellular_component^lamellipodium`GO:0035748^cellular_component^myelin sheath abaxonal region`GO:0005886^cellular_component^…	GO:0005515^molecular_function^protein binding	.	.
TRINITY_DN29939_c0_g1	TRINITY_DN29939_c0_g1_i1	#N/A	Penaeus vannamei leucine-rich repeat neuronal protein 2-like (LOC113823244), mRNA	.	.	.	.	.	.	.	.	.	.	.	.	.	.	.
TRINITY_DN29939_c0_g2	TRINITY_DN29939_c0_g2_i1	#N/A	Penaeus vannamei leucine-rich repeat neuronal protein 2-like (LOC113823244), mRNA	.	.	.	.	.	.	.	.	.	.	.	.	.	.	.
TRINITY_DN29939_c0_g3	TRINITY_DN29939_c0_g3_i1	#N/A	#N/A	.	.	.	.	.	.	.	.	.	.	.	.	.	.	.
TRINITY_DN29939_c0_g4	TRINITY_DN29939_c0_g4_i1	#N/A	#N/A	F107B_MOUSE^F107B_MOUSE^Q:1396-1061,H:10-119^40.179%ID^E:1.18e-11^RecName: Full=Protein FAM107B;^Eukaryota; Metazoa; Chordata; Craniata; Vertebrata; Euteleostomi; Mammalia; Eutheria; Euarchontoglires; Glires; Rodentia; Sciurognathi; Muroidea; Muridae; Murinae; Mus; Mus	.	.	TRINITY_DN29939_c0_g4_i1|m.715	1040-1573[-]	F107B_MOUSE^F107B_MOUSE^Q:60-171,H:10-119^40.179%ID^E:3.78e-13^RecName: Full=Protein FAM107B;^Eukaryota; Metazoa; Chordata; Craniata; Vertebrata; Euteleostomi; Mammalia; Eutheria; Euarchontoglires; Glires; Rodentia; Sciurognathi; Muroidea; Muridae; Murinae; Mus; Mus	.	PF06625.6^DUF1151^Protein of unknown function (DUF1151)^54-171^E:2e-32	.	.	NOG75700^Cellulose-binding protein	GO:0007605^biological_process^sensory perception of sound	.	.	.
TRINITY_DN29939_c0_g5	TRINITY_DN29939_c0_g5_i1	#N/A	#N/A	.	.	.	.	.	.	.	.	.	.	.	.	.	.	.
TRINITY_DN29939_c0_g6	TRINITY_DN29939_c0_g6_i1	#N/A	#N/A	.	.	.	.	.	.	.	.	.	.	.	.	.	.	.
TRINITY_DN29939_c0_g7	TRINITY_DN29939_c0_g7_i1	#N/A	#N/A	.	.	.	.	.	.	.	.	.	.	.	.	.	.	.
TRINITY_DN29939_c0_g8	TRINITY_DN29939_c0_g8_i1	#N/A	#N/A	.	.	.	.	.	.	.	.	.	.	.	.	.	.	.
TRINITY_DN29939_c0_g9	TRINITY_DN29939_c0_g9_i1	#N/A	#N/A	.	.	.	.	.	.	.	.	.	.	.	.	.	.	.
TRINITY_DN29939_c0_g10	TRINITY_DN29939_c0_g10_i1	#N/A	#N/A	.	.	.	.	.	.	.	.	.	.	.	.	.	.	.
TRINITY_DN29917_c0_g1	TRINITY_DN29917_c0_g1_i1	#N/A	Penaeus vannamei inactive hydroxysteroid dehydrogenase-like protein 1 (LOC113814950), mRNA	SUDX_DROME^SUDX_DROME^Q:2980-1229,H:358-949^74.372%ID^E:0^RecName: Full=E3 ubiquitin-protein ligase Su(dx);^Eukaryota; Metazoa; Ecdysozoa; Arthropoda; Hexapoda; Insecta; Pterygota; Neoptera; Endopterygota; Diptera; Brachycera; Muscomorpha; Ephydroidea; Drosophilidae; Drosophila; Sophophora	.	.	TRINITY_DN29917_c0_g1_i1|m.716	1226-4156[-]	SUDX_DROME^SUDX_DROME^Q:376-976,H:341-949^72.801%ID^E:0^RecName: Full=E3 ubiquitin-protein ligase Su(dx);^Eukaryota; Metazoa; Ecdysozoa; Arthropoda; Hexapoda; Insecta; Pterygota; Neoptera; Endopterygota; Diptera; Brachycera; Muscomorpha; Ephydroidea; Drosophilidae; Drosophila; Sophophora	.	PF00168.25^C2^C2 domain^28-93^E:4.2e-10`PF00397.21^WW^WW domain^404-433^E:2.2e-10`PF00397.21^WW^WW domain^436-465^E:5.2e-12`PF00397.21^WW^WW domain^508-537^E:1.4e-11`PF00397.21^WW^WW domain^549-578^E:2.3e-08`PF00632.20^HECT^HECT-domain (ubiquitin-transferase)^672-974^E:1.7e-96	.	.	COG5021^e3 ubiquitin protein ligase	GO:0005737^cellular_component^cytoplasm`GO:0005634^cellular_component^nucleus`GO:0016874^molecular_function^ligase activity`GO:0005112^molecular_function^Notch binding`GO:0004842^molecular_function^ubiquitin-protein transferase activity`GO:0016348^biological_process^imaginal disc-derived leg joint morphogenesis`GO:0008587^biological_process^imaginal disc-derived wing margin morphogenesis`GO:00085…	GO:0005515^molecular_function^protein binding`GO:0004842^molecular_function^ubiquitin-protein transferase activity	.	.
TRINITY_DN29917_c0_g1	TRINITY_DN29917_c0_g1_i2	#N/A	#N/A	SUDX_DROME^SUDX_DROME^Q:2980-1229,H:358-949^74.372%ID^E:0^RecName: Full=E3 ubiquitin-protein ligase Su(dx);^Eukaryota; Metazoa; Ecdysozoa; Arthropoda; Hexapoda; Insecta; Pterygota; Neoptera; Endopterygota; Diptera; Brachycera; Muscomorpha; Ephydroidea; Drosophilidae; Drosophila; Sophophora	.	.	TRINITY_DN29917_c0_g1_i2|m.722	1226-4138[-]	SUDX_DROME^SUDX_DROME^Q:370-970,H:341-949^72.801%ID^E:0^RecName: Full=E3 ubiquitin-protein ligase Su(dx);^Eukaryota; Metazoa; Ecdysozoa; Arthropoda; Hexapoda; Insecta; Pterygota; Neoptera; Endopterygota; Diptera; Brachycera; Muscomorpha; Ephydroidea; Drosophilidae; Drosophila; Sophophora	.	PF00168.25^C2^C2 domain^28-93^E:4.2e-10`PF00397.21^WW^WW domain^398-427^E:2.2e-10`PF00397.21^WW^WW domain^430-459^E:5.1e-12`PF00397.21^WW^WW domain^502-531^E:1.4e-11`PF00397.21^WW^WW domain^543-572^E:2.3e-08`PF00632.20^HECT^HECT-domain (ubiquitin-transferase)^666-968^E:1.7e-96	.	.	COG5021^e3 ubiquitin protein ligase	GO:0005737^cellular_component^cytoplasm`GO:0005634^cellular_component^nucleus`GO:0016874^molecular_function^ligase activity`GO:0005112^molecular_function^Notch binding`GO:0004842^molecular_function^ubiquitin-protein transferase activity`GO:0016348^biological_process^imaginal disc-derived leg joint morphogenesis`GO:0008587^biological_process^imaginal disc-derived wing margin morphogenesis`GO:00085…	GO:0005515^molecular_function^protein binding`GO:0004842^molecular_function^ubiquitin-protein transferase activity	.	.
TRINITY_DN29977_c0_g1	TRINITY_DN29977_c0_g1_i1	Tip elongation aberrant protein 1 [Eufriesea mexicana]	Penaeus vannamei uncharacterized LOC113804611 (LOC113804611), mRNA	.	.	.	.	.	.	.	.	.	.	.	.	.	.	.
TRINITY_DN29977_c0_g1	TRINITY_DN29977_c0_g1_i2	Tip elongation aberrant protein 1 [Eufriesea mexicana]	Penaeus vannamei uncharacterized LOC113804611 (LOC113804611), mRNA	.	.	.	.	.	.	.	.	.	.	.	.	.	.	.
TRINITY_DN29977_c0_g1	TRINITY_DN29977_c0_g1_i3	#N/A	#N/A	.	.	.	.	.	.	.	.	.	.	.	.	.	.	.
TRINITY_DN29988_c0_g1	TRINITY_DN29988_c0_g1_i1	hypothetical protein BRAFLDRAFT_114473 [Branchiostoma floridae]	Penaeus vannamei eukaryotic translation initiation factor 3 subunit E-like (LOC113800070), mRNA	.	.	.	.	.	.	.	.	.	.	.	.	.	.	.
TRINITY_DN29988_c0_g2	TRINITY_DN29988_c0_g2_i1	hypothetical protein BRAFLDRAFT_114473 [Branchiostoma floridae]	Penaeus vannamei eukaryotic translation initiation factor 3 subunit E-like (LOC113800070), mRNA	.	.	.	.	.	.	.	.	.	.	.	.	.	.	.
TRINITY_DN29988_c1_g1	TRINITY_DN29988_c1_g1_i1	#N/A	#N/A	ZNF98_HUMAN^ZNF98_HUMAN^Q:3255-2395,H:231-525^41.695%ID^E:3.37e-68^RecName: Full=Zinc finger protein 98;^Eukaryota; Metazoa; Chordata; Craniata; Vertebrata; Euteleostomi; Mammalia; Eutheria; Euarchontoglires; Primates; Haplorrhini; Catarrhini; Hominidae; Homo	.	.	TRINITY_DN29988_c1_g1_i1|m.727	2242-3255[-]	ZNF98_HUMAN^ZNF98_HUMAN^Q:1-287,H:231-525^41.695%ID^E:4.06e-74^RecName: Full=Zinc finger protein 98;^Eukaryota; Metazoa; Chordata; Craniata; Vertebrata; Euteleostomi; Mammalia; Eutheria; Euarchontoglires; Primates; Haplorrhini; Catarrhini; Hominidae; Homo	.	PF00096.21^zf-C2H2^Zinc finger, C2H2 type^8-30^E:7.6e-05`PF13894.1^zf-C2H2_4^C2H2-type zinc finger^8-31^E:0.01`PF12874.2^zf-met^Zinc-finger of C2H2 type^8-27^E:0.026`PF13912.1^zf-C2H2_6^C2H2-type zinc finger^8-18^E:0.89`PF13465.1^zf-H2C2_2^Zinc-finger double domain^22-45^E:3.4e-06`PF00096.21^zf-C2H2^Zinc finger, C2H2 type^36-58^E:0.02`PF13894.1^zf-C2H2_4^C2H2-type zinc finger^36-59^E:0.0095`PF139…	.	.	COG5048^Zinc finger protein	GO:0005634^cellular_component^nucleus`GO:0003677^molecular_function^DNA binding`GO:0046872^molecular_function^metal ion binding`GO:0006355^biological_process^regulation of transcription, DNA-templated`GO:0006351^biological_process^transcription, DNA-templated	GO:0046872^molecular_function^metal ion binding	.	.
TRINITY_DN29988_c1_g2	TRINITY_DN29988_c1_g2_i1	#N/A	#N/A	ZNF98_HUMAN^ZNF98_HUMAN^Q:369-22,H:427-544^46.61%ID^E:3.42e-29^RecName: Full=Zinc finger protein 98;^Eukaryota; Metazoa; Chordata; Craniata; Vertebrata; Euteleostomi; Mammalia; Eutheria; Euarchontoglires; Primates; Haplorrhini; Catarrhini; Hominidae; Homo	.	.	TRINITY_DN29988_c1_g2_i1|m.731	1-369[-]	ZNF98_HUMAN^ZNF98_HUMAN^Q:1-116,H:427-544^46.61%ID^E:3.08e-29^RecName: Full=Zinc finger protein 98;^Eukaryota; Metazoa; Chordata; Craniata; Vertebrata; Euteleostomi; Mammalia; Eutheria; Euarchontoglires; Primates; Haplorrhini; Catarrhini; Hominidae; Homo	.	PF00096.21^zf-C2H2^Zinc finger, C2H2 type^8-30^E:1.8e-05`PF13894.1^zf-C2H2_4^C2H2-type zinc finger^8-31^E:0.0024`PF12874.2^zf-met^Zinc-finger of C2H2 type^8-27^E:0.0066`PF13912.1^zf-C2H2_6^C2H2-type zinc finger^8-18^E:1.3`PF13465.1^zf-H2C2_2^Zinc-finger double domain^22-45^E:7.8e-07`PF00096.21^zf-C2H2^Zinc finger, C2H2 type^36-58^E:0.0047`PF13894.1^zf-C2H2_4^C2H2-type zinc finger^36-59^E:0.0022`P…	.	.	COG5048^Zinc finger protein	GO:0005634^cellular_component^nucleus`GO:0003677^molecular_function^DNA binding`GO:0046872^molecular_function^metal ion binding`GO:0006355^biological_process^regulation of transcription, DNA-templated`GO:0006351^biological_process^transcription, DNA-templated	GO:0046872^molecular_function^metal ion binding	.	.
TRINITY_DN29988_c2_g1	TRINITY_DN29988_c2_g1_i1	#N/A	#N/A	.	.	.	.	.	.	.	.	.	.	.	.	.	.	.
TRINITY_DN29988_c2_g2	TRINITY_DN29988_c2_g2_i1	#N/A	#N/A	.	.	.	.	.	.	.	.	.	.	.	.	.	.	.
TRINITY_DN29988_c2_g2	TRINITY_DN29988_c2_g2_i2	#N/A	#N/A	.	.	.	.	.	.	.	.	.	.	.	.	.	.	.
TRINITY_DN29988_c2_g2	TRINITY_DN29988_c2_g2_i3	#N/A	#N/A	.	.	.	.	.	.	.	.	.	.	.	.	.	.	.
TRINITY_DN29905_c0_g1	TRINITY_DN29905_c0_g1_i1	#N/A	Penaeus vannamei uncharacterized LOC113814470 (LOC113814470), mRNA	WDR70_XENTR^WDR70_XENTR^Q:2027-237,H:4-621^46.72%ID^E:0^RecName: Full=WD repeat-containing protein 70;^Eukaryota; Metazoa; Chordata; Craniata; Vertebrata; Euteleostomi; Amphibia; Batrachia; Anura; Pipoidea; Pipidae; Xenopodinae; Xenopus; Silurana	.	.	TRINITY_DN29905_c0_g1_i1|m.732	228-2246[-]	GAD1_DROME^GAD1_DROME^Q:17-671,H:1-651^45.133%ID^E:0^RecName: Full=Gastrulation defective protein 1 homolog;^Eukaryota; Metazoa; Ecdysozoa; Arthropoda; Hexapoda; Insecta; Pterygota; Neoptera; Endopterygota; Diptera; Brachycera; Muscomorpha; Ephydroidea; Drosophilidae; Drosophila; Sophophora	.	PF00400.27^WD40^WD domain, G-beta repeat^189-222^E:8.8e-05`PF00400.27^WD40^WD domain, G-beta repeat^290-324^E:0.00037`PF00400.27^WD40^WD domain, G-beta repeat^348-372^E:0.022	.	.	COG2319^repeat-containing protein	GO:0022008^biological_process^neurogenesis	GO:0005515^molecular_function^protein binding	.	.
TRINITY_DN29905_c0_g1	TRINITY_DN29905_c0_g1_i2	#N/A	#N/A	WDR70_XENTR^WDR70_XENTR^Q:2027-237,H:4-621^46.72%ID^E:0^RecName: Full=WD repeat-containing protein 70;^Eukaryota; Metazoa; Chordata; Craniata; Vertebrata; Euteleostomi; Amphibia; Batrachia; Anura; Pipoidea; Pipidae; Xenopodinae; Xenopus; Silurana	.	.	TRINITY_DN29905_c0_g1_i2|m.734	228-2198[-]	GAD1_DROME^GAD1_DROME^Q:1-655,H:1-651^45.133%ID^E:0^RecName: Full=Gastrulation defective protein 1 homolog;^Eukaryota; Metazoa; Ecdysozoa; Arthropoda; Hexapoda; Insecta; Pterygota; Neoptera; Endopterygota; Diptera; Brachycera; Muscomorpha; Ephydroidea; Drosophilidae; Drosophila; Sophophora	.	PF00400.27^WD40^WD domain, G-beta repeat^173-206^E:8.5e-05`PF00400.27^WD40^WD domain, G-beta repeat^274-308^E:0.00036`PF00400.27^WD40^WD domain, G-beta repeat^332-356^E:0.021	.	.	COG2319^repeat-containing protein	GO:0022008^biological_process^neurogenesis	GO:0005515^molecular_function^protein binding	.	.
TRINITY_DN29962_c0_g1	TRINITY_DN29962_c0_g1_i1	#N/A	#N/A	.	.	.	.	.	.	.	.	.	.	.	.	.	.	.
TRINITY_DN29929_c0_g1	TRINITY_DN29929_c0_g1_i1	#N/A	#N/A	ARRD3_PONAB^ARRD3_PONAB^Q:1435-521,H:3-314^30.408%ID^E:1.33e-32^RecName: Full=Arrestin domain-containing protein 3;^Eukaryota; Metazoa; Chordata; Craniata; Vertebrata; Euteleostomi; Mammalia; Eutheria; Euarchontoglires; Primates; Haplorrhini; Catarrhini; Hominidae; Pongo	.	.	TRINITY_DN29929_c0_g1_i1|m.736	227-1456[-]	ARRD3_MOUSE^ARRD3_MOUSE^Q:8-312,H:3-314^30.408%ID^E:3.05e-33^RecName: Full=Arrestin domain-containing protein 3;^Eukaryota; Metazoa; Chordata; Craniata; Vertebrata; Euteleostomi; Mammalia; Eutheria; Euarchontoglires; Glires; Rodentia; Sciurognathi; Muroidea; Muridae; Murinae; Mus; Mus	.	PF00339.24^Arrestin_N^Arrestin (or S-antigen), N-terminal domain^21-159^E:6.7e-33`PF02752.17^Arrestin_C^Arrestin (or S-antigen), C-terminal domain^185-311^E:4.5e-15	.	.	.	GO:0005768^cellular_component^endosome`GO:0005886^cellular_component^plasma membrane`GO:0060613^biological_process^fat pad development`GO:0031651^biological_process^negative regulation of heat generation`GO:0090327^biological_process^negative regulation of locomotion involved in locomotory behavior`GO:0044252^biological_process^negative regulation of multicellular organismal metabolic process`GO:…	.	.	.
TRINITY_DN29929_c0_g1	TRINITY_DN29929_c0_g1_i2	#N/A	#N/A	ARRD3_PONAB^ARRD3_PONAB^Q:1403-600,H:3-278^30.851%ID^E:1.89e-26^RecName: Full=Arrestin domain-containing protein 3;^Eukaryota; Metazoa; Chordata; Craniata; Vertebrata; Euteleostomi; Mammalia; Eutheria; Euarchontoglires; Primates; Haplorrhini; Catarrhini; Hominidae; Pongo	.	.	TRINITY_DN29929_c0_g1_i2|m.738	582-1424[-]	ARRD3_PONAB^ARRD3_PONAB^Q:8-275,H:3-278^30.851%ID^E:1.25e-27^RecName: Full=Arrestin domain-containing protein 3;^Eukaryota; Metazoa; Chordata; Craniata; Vertebrata; Euteleostomi; Mammalia; Eutheria; Euarchontoglires; Primates; Haplorrhini; Catarrhini; Hominidae; Pongo	.	PF00339.24^Arrestin_N^Arrestin (or S-antigen), N-terminal domain^21-159^E:2.9e-33`PF02752.17^Arrestin_C^Arrestin (or S-antigen), C-terminal domain^185-270^E:1.3e-08	.	.	.	GO:0005737^cellular_component^cytoplasm	.	.	.
TRINITY_DN29929_c0_g2	TRINITY_DN29929_c0_g2_i1	#N/A	#N/A	ARRD3_MOUSE^ARRD3_MOUSE^Q:1246-362,H:7-314^27.937%ID^E:1.16e-22^RecName: Full=Arrestin domain-containing protein 3;^Eukaryota; Metazoa; Chordata; Craniata; Vertebrata; Euteleostomi; Mammalia; Eutheria; Euarchontoglires; Glires; Rodentia; Sciurognathi; Muroidea; Muridae; Murinae; Mus; Mus	.	.	TRINITY_DN29929_c0_g2_i1|m.741	2-517[+]	.	.	.	.	.	.	.	.	.	.
TRINITY_DN29929_c0_g2	TRINITY_DN29929_c0_g2_i1	#N/A	#N/A	ARRD3_MOUSE^ARRD3_MOUSE^Q:1246-362,H:7-314^27.937%ID^E:1.16e-22^RecName: Full=Arrestin domain-containing protein 3;^Eukaryota; Metazoa; Chordata; Craniata; Vertebrata; Euteleostomi; Mammalia; Eutheria; Euarchontoglires; Glires; Rodentia; Sciurognathi; Muroidea; Muridae; Murinae; Mus; Mus	.	.	TRINITY_DN29929_c0_g2_i1|m.740	71-1234[-]	ARRD3_MOUSE^ARRD3_MOUSE^Q:6-291,H:13-314^27.451%ID^E:2.15e-27^RecName: Full=Arrestin domain-containing protein 3;^Eukaryota; Metazoa; Chordata; Craniata; Vertebrata; Euteleostomi; Mammalia; Eutheria; Euarchontoglires; Glires; Rodentia; Sciurognathi; Muroidea; Muridae; Murinae; Mus; Mus	.	PF00339.24^Arrestin_N^Arrestin (or S-antigen), N-terminal domain^6-138^E:8.4e-27`PF02752.17^Arrestin_C^Arrestin (or S-antigen), C-terminal domain^164-290^E:1.6e-17	.	.	.	GO:0005768^cellular_component^endosome`GO:0005886^cellular_component^plasma membrane`GO:0060613^biological_process^fat pad development`GO:0031651^biological_process^negative regulation of heat generation`GO:0090327^biological_process^negative regulation of locomotion involved in locomotory behavior`GO:0044252^biological_process^negative regulation of multicellular organismal metabolic process`GO:…	.	.	.
TRINITY_DN29996_c0_g1	TRINITY_DN29996_c0_g1_i1	#N/A	#N/A	.	.	.	TRINITY_DN29996_c0_g1_i1|m.742	262-1968[-]	CP18D_ARATH^CP18D_ARATH^Q:408-563,H:2-169^31.395%ID^E:1.9e-08^RecName: Full=Peptidyl-prolyl cis-trans isomerase CYP18-4;^Eukaryota; Viridiplantae; Streptophyta; Embryophyta; Tracheophyta; Spermatophyta; Magnoliophyta; eudicotyledons; Gunneridae; Pentapetalae; rosids; malvids; Brassicales; Brassicaceae; Camelineae; Arabidopsis	.	PF13639.1^zf-RING_2^Ring finger domain^2-46^E:1.8e-08`PF14634.1^zf-RING_5^zinc-RING finger domain^2-46^E:1.4e-07`PF13920.1^zf-C3HC4_3^Zinc finger, C3HC4 type (RING finger)^2-48^E:6.8e-07`PF00097.20^zf-C3HC4^Zinc finger, C3HC4 type (RING finger)^3-45^E:8e-08`PF13923.1^zf-C3HC4_2^Zinc finger, C3HC4 type (RING finger)^3-45^E:1.1e-06	.	.	COG0652^PPIases accelerate the folding of proteins	GO:0048046^cellular_component^apoplast`GO:0009507^cellular_component^chloroplast`GO:0005829^cellular_component^cytosol`GO:0005794^cellular_component^Golgi apparatus`GO:0005886^cellular_component^plasma membrane`GO:0005774^cellular_component^vacuolar membrane`GO:0042277^molecular_function^peptide binding`GO:0003755^molecular_function^peptidyl-prolyl cis-trans isomerase activity`GO:0006457^biologic…	GO:0005515^molecular_function^protein binding`GO:0008270^molecular_function^zinc ion binding`GO:0046872^molecular_function^metal ion binding	.	.
TRINITY_DN29949_c0_g1	TRINITY_DN29949_c0_g1_i1	reverse transcriptase, partial [Penaeus monodon]	#N/A	ADAT3_DANRE^ADAT3_DANRE^Q:873-202,H:44-241^26.271%ID^E:3.55e-13^RecName: Full=Probable inactive tRNA-specific adenosine deaminase-like protein 3;^Eukaryota; Metazoa; Chordata; Craniata; Vertebrata; Euteleostomi; Actinopterygii; Neopterygii; Teleostei; Ostariophysi; Cypriniformes; Cyprinidae; Danio	.	.	TRINITY_DN29949_c0_g1_i1|m.743	1-1071[-]	ADAT3_DANRE^ADAT3_DANRE^Q:56-293,H:33-244^25.2%ID^E:2.66e-13^RecName: Full=Probable inactive tRNA-specific adenosine deaminase-like protein 3;^Eukaryota; Metazoa; Chordata; Craniata; Vertebrata; Euteleostomi; Actinopterygii; Neopterygii; Teleostei; Ostariophysi; Cypriniformes; Cyprinidae; Danio	.	.	.	.	COG0590^deaminase	GO:0016787^molecular_function^hydrolase activity`GO:0008270^molecular_function^zinc ion binding`GO:0008033^biological_process^tRNA processing	.	.	.
TRINITY_DN29945_c0_g1	TRINITY_DN29945_c0_g1_i1	#N/A	Penaeus vannamei transport and Golgi organization protein 1-like (LOC113811036), transcript variant X5, mRNA	.	.	.	.	.	.	.	.	.	.	.	.	.	.	.
TRINITY_DN29986_c0_g1	TRINITY_DN29986_c0_g1_i1	#N/A	Penaeus vannamei uncharacterized LOC113809272 (LOC113809272), mRNA	.	.	.	.	.	.	.	.	.	.	.	.	.	.	.
TRINITY_DN29986_c0_g2	TRINITY_DN29986_c0_g2_i1	#N/A	#N/A	.	.	.	.	.	.	.	.	.	.	.	.	.	.	.
TRINITY_DN29986_c0_g2	TRINITY_DN29986_c0_g2_i2	#N/A	#N/A	.	.	.	.	.	.	.	.	.	.	.	.	.	.	.
TRINITY_DN29986_c0_g2	TRINITY_DN29986_c0_g2_i3	#N/A	#N/A	.	.	.	.	.	.	.	.	.	.	.	.	.	.	.
TRINITY_DN29986_c0_g3	TRINITY_DN29986_c0_g3_i1	#N/A	#N/A	.	.	.	.	.	.	.	.	.	.	.	.	.	.	.
TRINITY_DN29911_c0_g1	TRINITY_DN29911_c0_g1_i1	#N/A	#N/A	.	.	.	.	.	.	.	.	.	.	.	.	.	.	.
TRINITY_DN29911_c0_g2	TRINITY_DN29911_c0_g2_i1	#N/A	#N/A	TX264_HUMAN^TX264_HUMAN^Q:1615-1103,H:27-195^42.105%ID^E:4.64e-37^RecName: Full=Testis-expressed sequence 264 protein;^Eukaryota; Metazoa; Chordata; Craniata; Vertebrata; Euteleostomi; Mammalia; Eutheria; Euarchontoglires; Primates; Haplorrhini; Catarrhini; Hominidae; Homo	.	.	TRINITY_DN29911_c0_g2_i1|m.744	560-1696[-]	TX264_HUMAN^TX264_HUMAN^Q:24-206,H:23-203^40.984%ID^E:1.02e-39^RecName: Full=Testis-expressed sequence 264 protein;^Eukaryota; Metazoa; Chordata; Craniata; Vertebrata; Euteleostomi; Mammalia; Eutheria; Euarchontoglires; Primates; Haplorrhini; Catarrhini; Hominidae; Homo	.	PF06445.10^GyrI-like^GyrI-like small molecule binding domain^73-153^E:1.5e-05	.	.	NOG41681^Uncharacterized protein conserved in bacteria (DUF2087)	GO:0070062^cellular_component^extracellular vesicular exosome	.	.	.
TRINITY_DN29911_c0_g2	TRINITY_DN29911_c0_g2_i2	#N/A	#N/A	.	.	.	TRINITY_DN29911_c0_g2_i2|m.745	3-518[+]	.	.	.	.	.	.	.	.	.	.
TRINITY_DN29911_c0_g3	TRINITY_DN29911_c0_g3_i1	#N/A	#N/A	.	.	.	.	.	.	.	.	.	.	.	.	.	.	.
TRINITY_DN29911_c0_g2	TRINITY_DN29911_c0_g2_i3	#N/A	#N/A	TX264_HUMAN^TX264_HUMAN^Q:1032-520,H:27-195^42.105%ID^E:3.12e-37^RecName: Full=Testis-expressed sequence 264 protein;^Eukaryota; Metazoa; Chordata; Craniata; Vertebrata; Euteleostomi; Mammalia; Eutheria; Euarchontoglires; Primates; Haplorrhini; Catarrhini; Hominidae; Homo	.	.	TRINITY_DN29911_c0_g2_i3|m.747	3-428[+]	.	.	.	.	.	.	.	.	.	.
TRINITY_DN29911_c0_g2	TRINITY_DN29911_c0_g2_i3	#N/A	#N/A	TX264_HUMAN^TX264_HUMAN^Q:1032-520,H:27-195^42.105%ID^E:3.12e-37^RecName: Full=Testis-expressed sequence 264 protein;^Eukaryota; Metazoa; Chordata; Craniata; Vertebrata; Euteleostomi; Mammalia; Eutheria; Euarchontoglires; Primates; Haplorrhini; Catarrhini; Hominidae; Homo	.	.	TRINITY_DN29911_c0_g2_i3|m.746	247-1113[-]	TX264_HUMAN^TX264_HUMAN^Q:24-206,H:23-203^40.984%ID^E:3.74e-40^RecName: Full=Testis-expressed sequence 264 protein;^Eukaryota; Metazoa; Chordata; Craniata; Vertebrata; Euteleostomi; Mammalia; Eutheria; Euarchontoglires; Primates; Haplorrhini; Catarrhini; Hominidae; Homo	.	PF06445.10^GyrI-like^GyrI-like small molecule binding domain^73-153^E:8.4e-06	.	.	NOG41681^Uncharacterized protein conserved in bacteria (DUF2087)	GO:0070062^cellular_component^extracellular vesicular exosome	.	.	.
TRINITY_DN29911_c0_g2	TRINITY_DN29911_c0_g2_i4	#N/A	#N/A	TX264_HUMAN^TX264_HUMAN^Q:1447-653,H:27-277^35.472%ID^E:2.15e-37^RecName: Full=Testis-expressed sequence 264 protein;^Eukaryota; Metazoa; Chordata; Craniata; Vertebrata; Euteleostomi; Mammalia; Eutheria; Euarchontoglires; Primates; Haplorrhini; Catarrhini; Hominidae; Homo	.	.	TRINITY_DN29911_c0_g2_i4|m.748	560-1528[-]	TX264_HUMAN^TX264_HUMAN^Q:24-292,H:23-277^35.316%ID^E:2.35e-45^RecName: Full=Testis-expressed sequence 264 protein;^Eukaryota; Metazoa; Chordata; Craniata; Vertebrata; Euteleostomi; Mammalia; Eutheria; Euarchontoglires; Primates; Haplorrhini; Catarrhini; Hominidae; Homo	.	PF06445.10^GyrI-like^GyrI-like small molecule binding domain^73-153^E:1.1e-05	.	.	NOG41681^Uncharacterized protein conserved in bacteria (DUF2087)	GO:0070062^cellular_component^extracellular vesicular exosome	.	.	.
TRINITY_DN29985_c0_g1	TRINITY_DN29985_c0_g1_i1	#N/A	#N/A	NT5D2_HUMAN^NT5D2_HUMAN^Q:1787-990,H:32-304^42.125%ID^E:1.39e-118^RecName: Full=5'-nucleotidase domain-containing protein 2;^Eukaryota; Metazoa; Chordata; Craniata; Vertebrata; Euteleostomi; Mammalia; Eutheria; Euarchontoglires; Primates; Haplorrhini; Catarrhini; Hominidae; Homo	.	.	TRINITY_DN29985_c0_g1_i1|m.750	392-1075[-]	NT5D2_HUMAN^NT5D2_HUMAN^Q:25-221,H:300-495^53.807%ID^E:1.64e-64^RecName: Full=5'-nucleotidase domain-containing protein 2;^Eukaryota; Metazoa; Chordata; Craniata; Vertebrata; Euteleostomi; Mammalia; Eutheria; Euarchontoglires; Primates; Haplorrhini; Catarrhini; Hominidae; Homo	.	PF05761.9^5_nucleotid^5' nucleotidase family^24-223^E:5.5e-59	.	.	.	GO:0016787^molecular_function^hydrolase activity`GO:0046872^molecular_function^metal ion binding	.	.	.
TRINITY_DN29985_c0_g1	TRINITY_DN29985_c0_g1_i1	#N/A	#N/A	NT5D2_HUMAN^NT5D2_HUMAN^Q:1787-990,H:32-304^42.125%ID^E:1.39e-118^RecName: Full=5'-nucleotidase domain-containing protein 2;^Eukaryota; Metazoa; Chordata; Craniata; Vertebrata; Euteleostomi; Mammalia; Eutheria; Euarchontoglires; Primates; Haplorrhini; Catarrhini; Hominidae; Homo	.	.	TRINITY_DN29985_c0_g1_i1|m.749	981-1964[-]	NT5D2_HUMAN^NT5D2_HUMAN^Q:60-325,H:32-304^42.125%ID^E:6.2e-71^RecName: Full=5'-nucleotidase domain-containing protein 2;^Eukaryota; Metazoa; Chordata; Craniata; Vertebrata; Euteleostomi; Mammalia; Eutheria; Euarchontoglires; Primates; Haplorrhini; Catarrhini; Hominidae; Homo	.	PF05761.9^5_nucleotid^5' nucleotidase family^80-326^E:3.9e-75	.	.	.	GO:0016787^molecular_function^hydrolase activity`GO:0046872^molecular_function^metal ion binding	.	.	.
TRINITY_DN29936_c0_g1	TRINITY_DN29936_c0_g1_i1	#N/A	#N/A	.	.	.	.	.	.	.	.	.	.	.	.	.	.	.
TRINITY_DN29936_c0_g2	TRINITY_DN29936_c0_g2_i1	#N/A	#N/A	ZN582_HUMAN^ZN582_HUMAN^Q:1480-908,H:260-442^37.173%ID^E:4.01e-34^RecName: Full=Zinc finger protein 582;^Eukaryota; Metazoa; Chordata; Craniata; Vertebrata; Euteleostomi; Mammalia; Eutheria; Euarchontoglires; Primates; Haplorrhini; Catarrhini; Hominidae; Homo	.	.	TRINITY_DN29936_c0_g2_i1|m.751	203-2404[-]	ZN582_HUMAN^ZN582_HUMAN^Q:309-499,H:260-442^37.173%ID^E:1.66e-34^RecName: Full=Zinc finger protein 582;^Eukaryota; Metazoa; Chordata; Craniata; Vertebrata; Euteleostomi; Mammalia; Eutheria; Euarchontoglires; Primates; Haplorrhini; Catarrhini; Hominidae; Homo	.	PF13894.1^zf-C2H2_4^C2H2-type zinc finger^338-359^E:0.061`PF13912.1^zf-C2H2_6^C2H2-type zinc finger^338-356^E:1.3`PF00096.21^zf-C2H2^Zinc finger, C2H2 type^368-390^E:0.019`PF13894.1^zf-C2H2_4^C2H2-type zinc finger^368-390^E:0.13`PF13465.1^zf-H2C2_2^Zinc-finger double domain^382-406^E:4.6e-07`PF00096.21^zf-C2H2^Zinc finger, C2H2 type^396-418^E:4.6e-05`PF13894.1^zf-C2H2_4^C2H2-type zinc finger^396-…	.	.	COG5048^Zinc finger protein	GO:0005634^cellular_component^nucleus`GO:0003677^molecular_function^DNA binding`GO:0046872^molecular_function^metal ion binding`GO:0006355^biological_process^regulation of transcription, DNA-templated`GO:0006351^biological_process^transcription, DNA-templated	GO:0046872^molecular_function^metal ion binding	.	.
TRINITY_DN29936_c0_g2	TRINITY_DN29936_c0_g2_i2	#N/A	#N/A	ZN582_HUMAN^ZN582_HUMAN^Q:1480-908,H:260-442^37.173%ID^E:3.88e-34^RecName: Full=Zinc finger protein 582;^Eukaryota; Metazoa; Chordata; Craniata; Vertebrata; Euteleostomi; Mammalia; Eutheria; Euarchontoglires; Primates; Haplorrhini; Catarrhini; Hominidae; Homo	.	.	TRINITY_DN29936_c0_g2_i2|m.753	203-2407[-]	ZN582_HUMAN^ZN582_HUMAN^Q:310-500,H:260-442^37.173%ID^E:1.55e-34^RecName: Full=Zinc finger protein 582;^Eukaryota; Metazoa; Chordata; Craniata; Vertebrata; Euteleostomi; Mammalia; Eutheria; Euarchontoglires; Primates; Haplorrhini; Catarrhini; Hominidae; Homo	.	PF13894.1^zf-C2H2_4^C2H2-type zinc finger^339-360^E:0.061`PF13912.1^zf-C2H2_6^C2H2-type zinc finger^339-357^E:1.3`PF00096.21^zf-C2H2^Zinc finger, C2H2 type^369-391^E:0.019`PF13894.1^zf-C2H2_4^C2H2-type zinc finger^369-391^E:0.13`PF13465.1^zf-H2C2_2^Zinc-finger double domain^383-407^E:4.6e-07`PF00096.21^zf-C2H2^Zinc finger, C2H2 type^397-419^E:4.6e-05`PF13894.1^zf-C2H2_4^C2H2-type zinc finger^397-…	.	.	COG5048^Zinc finger protein	GO:0005634^cellular_component^nucleus`GO:0003677^molecular_function^DNA binding`GO:0046872^molecular_function^metal ion binding`GO:0006355^biological_process^regulation of transcription, DNA-templated`GO:0006351^biological_process^transcription, DNA-templated	GO:0046872^molecular_function^metal ion binding	.	.
TRINITY_DN29940_c0_g1	TRINITY_DN29940_c0_g1_i1	#N/A	#N/A	.	.	.	.	.	.	.	.	.	.	.	.	.	.	.
TRINITY_DN29947_c0_g1	TRINITY_DN29947_c0_g1_i1	#N/A	#N/A	.	.	.	.	.	.	.	.	.	.	.	.	.	.	.
TRINITY_DN29954_c0_g1	TRINITY_DN29954_c0_g1_i1	#N/A	#N/A	ERGI2_GECJA^ERGI2_GECJA^Q:1345-338,H:13-347^48.214%ID^E:2.15e-110^RecName: Full=Endoplasmic reticulum-Golgi intermediate compartment protein 2;^Eukaryota; Metazoa; Chordata; Craniata; Vertebrata; Euteleostomi; Lepidosauria; Squamata; Bifurcata; Gekkota; Gekkonidae; Gekkoninae; Gekko	.	.	TRINITY_DN29954_c0_g1_i1|m.755	155-1378[-]	ERGI2_GECJA^ERGI2_GECJA^Q:2-347,H:1-347^47.989%ID^E:8.79e-114^RecName: Full=Endoplasmic reticulum-Golgi intermediate compartment protein 2;^Eukaryota; Metazoa; Chordata; Craniata; Vertebrata; Euteleostomi; Lepidosauria; Squamata; Bifurcata; Gekkota; Gekkonidae; Gekkoninae; Gekko	.	PF13850.1^ERGIC_N^Endoplasmic Reticulum-Golgi Intermediate Compartment (ERGIC)^12-102^E:2.4e-22`PF07970.7^COPIIcoated_ERV^Endoplasmic reticulum vesicle transporter^165-332^E:8e-47	.	.	.	GO:0005789^cellular_component^endoplasmic reticulum membrane`GO:0033116^cellular_component^endoplasmic reticulum-Golgi intermediate compartment membrane`GO:0005794^cellular_component^Golgi apparatus`GO:0016021^cellular_component^integral component of membrane`GO:0016192^biological_process^vesicle-mediated transport	.	.	.
TRINITY_DN29950_c0_g1	TRINITY_DN29950_c0_g1_i1	#N/A	#N/A	FXL18_HUMAN^FXL18_HUMAN^Q:1091-351,H:409-684^28.777%ID^E:6.19e-17^RecName: Full=F-box/LRR-repeat protein 18;^Eukaryota; Metazoa; Chordata; Craniata; Vertebrata; Euteleostomi; Mammalia; Eutheria; Euarchontoglires; Primates; Haplorrhini; Catarrhini; Hominidae; Homo	.	.	TRINITY_DN29950_c0_g1_i1|m.757	240-2195[-]	FXL18_HUMAN^FXL18_HUMAN^Q:369-615,H:409-684^28.777%ID^E:5.61e-17^RecName: Full=F-box/LRR-repeat protein 18;^Eukaryota; Metazoa; Chordata; Craniata; Vertebrata; Euteleostomi; Mammalia; Eutheria; Euarchontoglires; Primates; Haplorrhini; Catarrhini; Hominidae; Homo	.	PF12937.2^F-box-like^F-box-like^8-50^E:1.5e-07`PF00646.28^F-box^F-box domain^8-47^E:3.2e-05	.	.	NOG72426^	.	GO:0005515^molecular_function^protein binding	.	.
TRINITY_DN29995_c0_g1	TRINITY_DN29995_c0_g1_i1	#N/A	#N/A	SPT6H_DROME^SPT6H_DROME^Q:1320-406,H:178-475^44.625%ID^E:1.39e-63^RecName: Full=Transcription elongation factor SPT6;^Eukaryota; Metazoa; Ecdysozoa; Arthropoda; Hexapoda; Insecta; Pterygota; Neoptera; Endopterygota; Diptera; Brachycera; Muscomorpha; Ephydroidea; Drosophilidae; Drosophila; Sophophora	.	.	TRINITY_DN29995_c0_g1_i1|m.758	1-1743[-]	SPT6H_DROME^SPT6H_DROME^Q:15-439,H:52-468^44.47%ID^E:3.19e-76^RecName: Full=Transcription elongation factor SPT6;^Eukaryota; Metazoa; Ecdysozoa; Arthropoda; Hexapoda; Insecta; Pterygota; Neoptera; Endopterygota; Diptera; Brachycera; Muscomorpha; Ephydroidea; Drosophilidae; Drosophila; Sophophora	.	PF14632.1^SPT6_acidic^Acidic N-terminal SPT6^1-86^E:4.8e-14`PF14641.1^HTH_44^Helix-turn-helix DNA-binding domain of SPT6^274-382^E:4.7e-25	.	.	COG2183^domain) protein	GO:0035363^cellular_component^histone locus body`GO:0005634^cellular_component^nucleus`GO:0005705^cellular_component^polytene chromosome interband`GO:0005703^cellular_component^polytene chromosome puff`GO:0008023^cellular_component^transcription elongation factor complex`GO:0035327^cellular_component^transcriptionally active chromatin`GO:0003682^molecular_function^chromatin binding`GO:0003677^mol…	GO:0003677^molecular_function^DNA binding	.	.
TRINITY_DN29995_c0_g1	TRINITY_DN29995_c0_g1_i2	#N/A	#N/A	SPT6H_DROME^SPT6H_DROME^Q:524-66,H:178-324^44.516%ID^E:1.63e-20^RecName: Full=Transcription elongation factor SPT6;^Eukaryota; Metazoa; Ecdysozoa; Arthropoda; Hexapoda; Insecta; Pterygota; Neoptera; Endopterygota; Diptera; Brachycera; Muscomorpha; Ephydroidea; Drosophilidae; Drosophila; Sophophora	.	.	TRINITY_DN29995_c0_g1_i2|m.763	60-947[-]	SPT6H_DROME^SPT6H_DROME^Q:15-294,H:52-324^44.637%ID^E:6.08e-35^RecName: Full=Transcription elongation factor SPT6;^Eukaryota; Metazoa; Ecdysozoa; Arthropoda; Hexapoda; Insecta; Pterygota; Neoptera; Endopterygota; Diptera; Brachycera; Muscomorpha; Ephydroidea; Drosophilidae; Drosophila; Sophophora	.	PF14632.1^SPT6_acidic^Acidic N-terminal SPT6^1-86^E:1.5e-14	.	.	COG2183^domain) protein	GO:0035363^cellular_component^histone locus body`GO:0005634^cellular_component^nucleus`GO:0005705^cellular_component^polytene chromosome interband`GO:0005703^cellular_component^polytene chromosome puff`GO:0008023^cellular_component^transcription elongation factor complex`GO:0035327^cellular_component^transcriptionally active chromatin`GO:0003682^molecular_function^chromatin binding`GO:0003677^mol…	.	.	.
TRINITY_DN29995_c0_g2	TRINITY_DN29995_c0_g2_i1	#N/A	#N/A	.	.	.	.	.	.	.	.	.	.	.	.	.	.	.
TRINITY_DN29995_c1_g1	TRINITY_DN29995_c1_g1_i1	#N/A	#N/A	.	.	.	.	.	.	.	.	.	.	.	.	.	.	.
TRINITY_DN29971_c0_g1	TRINITY_DN29971_c0_g1_i1	#N/A	#N/A	.	.	.	.	.	.	.	.	.	.	.	.	.	.	.
TRINITY_DN29971_c0_g2	TRINITY_DN29971_c0_g2_i1	#N/A	#N/A	.	.	.	.	.	.	.	.	.	.	.	.	.	.	.
TRINITY_DN29971_c1_g1	TRINITY_DN29971_c1_g1_i1	#N/A	#N/A	.	.	.	.	.	.	.	.	.	.	.	.	.	.	.
TRINITY_DN29978_c0_g1	TRINITY_DN29978_c0_g1_i1	phosphoglucomutase, partial [Oreochromis niloticus]	Penaeus vannamei phosphoglucomutase-1-like (LOC113809016), mRNA	FMT_MOUSE^FMT_MOUSE^Q:636-55,H:40-234^50.51%ID^E:7.89e-52^RecName: Full=Methionyl-tRNA formyltransferase, mitochondrial;^Eukaryota; Metazoa; Chordata; Craniata; Vertebrata; Euteleostomi; Mammalia; Eutheria; Euarchontoglires; Glires; Rodentia; Sciurognathi; Muroidea; Muridae; Murinae; Mus; Mus	.	.	TRINITY_DN29978_c0_g1_i1|m.766	1-816[-]	FMT_MOUSE^FMT_MOUSE^Q:18-254,H:3-234^45%ID^E:2.67e-52^RecName: Full=Methionyl-tRNA formyltransferase, mitochondrial;^Eukaryota; Metazoa; Chordata; Craniata; Vertebrata; Euteleostomi; Mammalia; Eutheria; Euarchontoglires; Glires; Rodentia; Sciurognathi; Muroidea; Muridae; Murinae; Mus; Mus	.	PF00551.14^Formyl_trans_N^Formyl transferase^133-228^E:2.8e-27	.	.	COG0223^Modifies the free amino group of the aminoacyl moiety of methionyl-tRNA(fMet). The formyl group appears to play a dual role in the initiator identity of N-formylmethionyl-tRNA by (I) promoting its recognition by IF2 and (II) impairing its binding to EFTu-GTP (By similarity)	GO:0005739^cellular_component^mitochondrion`GO:0004479^molecular_function^methionyl-tRNA formyltransferase activity	GO:0016742^molecular_function^hydroxymethyl-, formyl- and related transferase activity`GO:0009058^biological_process^biosynthetic process	.	.
TRINITY_DN29978_c0_g1	TRINITY_DN29978_c0_g1_i2	#N/A	#N/A	FMT_HUMAN^FMT_HUMAN^Q:542-123,H:241-350^29.286%ID^E:3.24e-15^RecName: Full=Methionyl-tRNA formyltransferase, mitochondrial;^Eukaryota; Metazoa; Chordata; Craniata; Vertebrata; Euteleostomi; Mammalia; Eutheria; Euarchontoglires; Primates; Haplorrhini; Catarrhini; Hominidae; Homo	.	.	TRINITY_DN29978_c0_g1_i2|m.767	84-557[-]	FMT_HUMAN^FMT_HUMAN^Q:6-145,H:241-350^29.286%ID^E:2.08e-15^RecName: Full=Methionyl-tRNA formyltransferase, mitochondrial;^Eukaryota; Metazoa; Chordata; Craniata; Vertebrata; Euteleostomi; Mammalia; Eutheria; Euarchontoglires; Primates; Haplorrhini; Catarrhini; Hominidae; Homo	.	PF02911.13^Formyl_trans_C^Formyl transferase, C-terminal domain^8-144^E:1.7e-13	.	.	COG0223^Modifies the free amino group of the aminoacyl moiety of methionyl-tRNA(fMet). The formyl group appears to play a dual role in the initiator identity of N-formylmethionyl-tRNA by (I) promoting its recognition by IF2 and (II) impairing its binding to EFTu-GTP (By similarity)	GO:0005739^cellular_component^mitochondrion`GO:0004479^molecular_function^methionyl-tRNA formyltransferase activity	GO:0016742^molecular_function^hydroxymethyl-, formyl- and related transferase activity`GO:0009058^biological_process^biosynthetic process	.	.
TRINITY_DN29978_c0_g1	TRINITY_DN29978_c0_g1_i3	#N/A	#N/A	FMT_RAT^FMT_RAT^Q:1127-93,H:40-356^40.23%ID^E:4.94e-74^RecName: Full=Methionyl-tRNA formyltransferase, mitochondrial;^Eukaryota; Metazoa; Chordata; Craniata; Vertebrata; Euteleostomi; Mammalia; Eutheria; Euarchontoglires; Glires; Rodentia; Sciurognathi; Muroidea; Muridae; Murinae; Rattus	.	.	TRINITY_DN29978_c0_g1_i3|m.768	84-1307[-]	FMT_RAT^FMT_RAT^Q:61-405,H:40-356^40.23%ID^E:7.76e-75^RecName: Full=Methionyl-tRNA formyltransferase, mitochondrial;^Eukaryota; Metazoa; Chordata; Craniata; Vertebrata; Euteleostomi; Mammalia; Eutheria; Euarchontoglires; Glires; Rodentia; Sciurognathi; Muroidea; Muridae; Murinae; Rattus	.	PF00551.14^Formyl_trans_N^Formyl transferase^133-228^E:7.9e-27`PF02911.13^Formyl_trans_C^Formyl transferase, C-terminal domain^258-394^E:2.2e-12	.	.	COG0223^Modifies the free amino group of the aminoacyl moiety of methionyl-tRNA(fMet). The formyl group appears to play a dual role in the initiator identity of N-formylmethionyl-tRNA by (I) promoting its recognition by IF2 and (II) impairing its binding to EFTu-GTP (By similarity)	GO:0005739^cellular_component^mitochondrion`GO:0004479^molecular_function^methionyl-tRNA formyltransferase activity	GO:0016742^molecular_function^hydroxymethyl-, formyl- and related transferase activity`GO:0009058^biological_process^biosynthetic process	.	.
TRINITY_DN29978_c0_g2	TRINITY_DN29978_c0_g2_i1	#N/A	#N/A	FMT_HUMAN^FMT_HUMAN^Q:257-123,H:308-350^37.778%ID^E:4.53e-06^RecName: Full=Methionyl-tRNA formyltransferase, mitochondrial;^Eukaryota; Metazoa; Chordata; Craniata; Vertebrata; Euteleostomi; Mammalia; Eutheria; Euarchontoglires; Primates; Haplorrhini; Catarrhini; Hominidae; Homo	.	.	.	.	.	.	.	.	.	COG0223^Modifies the free amino group of the aminoacyl moiety of methionyl-tRNA(fMet). The formyl group appears to play a dual role in the initiator identity of N-formylmethionyl-tRNA by (I) promoting its recognition by IF2 and (II) impairing its binding to EFTu-GTP (By similarity)	GO:0005739^cellular_component^mitochondrion`GO:0004479^molecular_function^methionyl-tRNA formyltransferase activity	.	.	.
TRINITY_DN29960_c0_g1	TRINITY_DN29960_c0_g1_i1	#N/A	#N/A	.	.	.	.	.	.	.	.	.	.	.	.	.	.	.
TRINITY_DN29960_c0_g2	TRINITY_DN29960_c0_g2_i1	#N/A	#N/A	.	.	.	.	.	.	.	.	.	.	.	.	.	.	.
TRINITY_DN29960_c0_g3	TRINITY_DN29960_c0_g3_i1	#N/A	#N/A	.	.	.	.	.	.	.	.	.	.	.	.	.	.	.
TRINITY_DN29960_c0_g4	TRINITY_DN29960_c0_g4_i1	#N/A	#N/A	.	.	.	.	.	.	.	.	.	.	.	.	.	.	.
TRINITY_DN29960_c0_g4	TRINITY_DN29960_c0_g4_i2	#N/A	#N/A	.	.	.	.	.	.	.	.	.	.	.	.	.	.	.
TRINITY_DN29960_c0_g5	TRINITY_DN29960_c0_g5_i1	#N/A	#N/A	.	.	.	.	.	.	.	.	.	.	.	.	.	.	.
TRINITY_DN29987_c0_g1	TRINITY_DN29987_c0_g1_i1	#N/A	#N/A	EPN2_RAT^EPN2_RAT^Q:2411-1005,H:1-471^45.065%ID^E:8.61e-87^RecName: Full=Epsin-2;^Eukaryota; Metazoa; Chordata; Craniata; Vertebrata; Euteleostomi; Mammalia; Eutheria; Euarchontoglires; Glires; Rodentia; Sciurognathi; Muroidea; Muridae; Murinae; Rattus	.	.	TRINITY_DN29987_c0_g1_i1|m.775	594-2423[-]	EPN2_RAT^EPN2_RAT^Q:5-473,H:1-471^47.852%ID^E:4.95e-123^RecName: Full=Epsin-2;^Eukaryota; Metazoa; Chordata; Craniata; Vertebrata; Euteleostomi; Mammalia; Eutheria; Euarchontoglires; Glires; Rodentia; Sciurognathi; Muroidea; Muridae; Murinae; Rattus	.	PF01417.15^ENTH^ENTH domain^21-143^E:1.2e-49`PF07651.11^ANTH^ANTH domain^23-123^E:2.9e-05`PF02809.15^UIM^Ubiquitin interaction motif^218-234^E:0.00076`PF02809.15^UIM^Ubiquitin interaction motif^243-259^E:1.7	.	.	.	GO:0030128^cellular_component^clathrin coat of endocytic vesicle`GO:0008289^molecular_function^lipid binding`GO:0006897^biological_process^endocytosis`GO:0030100^biological_process^regulation of endocytosis	GO:0005543^molecular_function^phospholipid binding	.	.
TRINITY_DN29987_c0_g1	TRINITY_DN29987_c0_g1_i2	#N/A	#N/A	.	.	.	TRINITY_DN29987_c0_g1_i2|m.778	271-1137[-]	EPN2_HUMAN^EPN2_HUMAN^Q:63-237,H:350-526^34.848%ID^E:1.98e-10^RecName: Full=Epsin-2;^Eukaryota; Metazoa; Chordata; Craniata; Vertebrata; Euteleostomi; Mammalia; Eutheria; Euarchontoglires; Primates; Haplorrhini; Catarrhini; Hominidae; Homo	.	.	.	.	.	GO:0030128^cellular_component^clathrin coat of endocytic vesicle`GO:0005794^cellular_component^Golgi apparatus`GO:0043231^cellular_component^intracellular membrane-bounded organelle`GO:0005634^cellular_component^nucleus`GO:0008289^molecular_function^lipid binding`GO:0048568^biological_process^embryonic organ development`GO:0006897^biological_process^endocytosis`GO:0001701^biological_process^in ut…	.	.	.
TRINITY_DN29987_c0_g1	TRINITY_DN29987_c0_g1_i3	#N/A	#N/A	EPN2_MOUSE^EPN2_MOUSE^Q:2417-1005,H:1-483^43.993%ID^E:3.91e-96^RecName: Full=Epsin-2;^Eukaryota; Metazoa; Chordata; Craniata; Vertebrata; Euteleostomi; Mammalia; Eutheria; Euarchontoglires; Glires; Rodentia; Sciurognathi; Muroidea; Muridae; Murinae; Mus; Mus	.	.	TRINITY_DN29987_c0_g1_i3|m.780	594-2429[-]	EPN2_RAT^EPN2_RAT^Q:5-475,H:1-471^48.323%ID^E:9.81e-124^RecName: Full=Epsin-2;^Eukaryota; Metazoa; Chordata; Craniata; Vertebrata; Euteleostomi; Mammalia; Eutheria; Euarchontoglires; Glires; Rodentia; Sciurognathi; Muroidea; Muridae; Murinae; Rattus	.	PF01417.15^ENTH^ENTH domain^21-143^E:1.2e-49`PF07651.11^ANTH^ANTH domain^23-123^E:2.7e-05`PF02809.15^UIM^Ubiquitin interaction motif^206-222^E:0.00077`PF02809.15^UIM^Ubiquitin interaction motif^231-247^E:1.7	.	.	.	GO:0030128^cellular_component^clathrin coat of endocytic vesicle`GO:0008289^molecular_function^lipid binding`GO:0006897^biological_process^endocytosis`GO:0030100^biological_process^regulation of endocytosis	GO:0005543^molecular_function^phospholipid binding	.	.
TRINITY_DN29987_c0_g1	TRINITY_DN29987_c0_g1_i4	#N/A	#N/A	EPN2_MOUSE^EPN2_MOUSE^Q:2315-867,H:1-483^42.754%ID^E:1.8e-88^RecName: Full=Epsin-2;^Eukaryota; Metazoa; Chordata; Craniata; Vertebrata; Euteleostomi; Mammalia; Eutheria; Euarchontoglires; Glires; Rodentia; Sciurognathi; Muroidea; Muridae; Murinae; Mus; Mus	.	.	TRINITY_DN29987_c0_g1_i4|m.783	594-2327[-]	EPN2_MOUSE^EPN2_MOUSE^Q:5-577,H:1-595^44.376%ID^E:2.62e-128^RecName: Full=Epsin-2;^Eukaryota; Metazoa; Chordata; Craniata; Vertebrata; Euteleostomi; Mammalia; Eutheria; Euarchontoglires; Glires; Rodentia; Sciurognathi; Muroidea; Muridae; Murinae; Mus; Mus	.	PF01417.15^ENTH^ENTH domain^21-143^E:1.1e-49`PF07651.11^ANTH^ANTH domain^23-123^E:2.6e-05`PF02809.15^UIM^Ubiquitin interaction motif^218-234^E:0.00072`PF02809.15^UIM^Ubiquitin interaction motif^243-259^E:1.6	.	.	.	GO:0030128^cellular_component^clathrin coat of endocytic vesicle`GO:0005794^cellular_component^Golgi apparatus`GO:0005634^cellular_component^nucleus`GO:0008289^molecular_function^lipid binding`GO:0048568^biological_process^embryonic organ development`GO:0006897^biological_process^endocytosis`GO:0001701^biological_process^in utero embryonic development`GO:0007219^biological_process^Notch signaling…	GO:0005543^molecular_function^phospholipid binding	.	.
TRINITY_DN29987_c0_g1	TRINITY_DN29987_c0_g1_i5	#N/A	#N/A	EPN2_MOUSE^EPN2_MOUSE^Q:2453-1005,H:1-483^42.754%ID^E:8.19e-89^RecName: Full=Epsin-2;^Eukaryota; Metazoa; Chordata; Craniata; Vertebrata; Euteleostomi; Mammalia; Eutheria; Euarchontoglires; Glires; Rodentia; Sciurognathi; Muroidea; Muridae; Murinae; Mus; Mus	.	.	TRINITY_DN29987_c0_g1_i5|m.785	594-2465[-]	EPN2_RAT^EPN2_RAT^Q:5-487,H:1-471^47.297%ID^E:3.05e-122^RecName: Full=Epsin-2;^Eukaryota; Metazoa; Chordata; Craniata; Vertebrata; Euteleostomi; Mammalia; Eutheria; Euarchontoglires; Glires; Rodentia; Sciurognathi; Muroidea; Muridae; Murinae; Rattus	.	PF01417.15^ENTH^ENTH domain^21-143^E:1.3e-49`PF07651.11^ANTH^ANTH domain^23-123^E:3e-05`PF02809.15^UIM^Ubiquitin interaction motif^218-234^E:0.00078`PF02809.15^UIM^Ubiquitin interaction motif^243-259^E:1.7	.	.	.	GO:0030128^cellular_component^clathrin coat of endocytic vesicle`GO:0008289^molecular_function^lipid binding`GO:0006897^biological_process^endocytosis`GO:0030100^biological_process^regulation of endocytosis	GO:0005543^molecular_function^phospholipid binding	.	.
TRINITY_DN29987_c0_g1	TRINITY_DN29987_c0_g1_i6	#N/A	#N/A	EPN2_RAT^EPN2_RAT^Q:2369-867,H:1-471^44.241%ID^E:2.13e-86^RecName: Full=Epsin-2;^Eukaryota; Metazoa; Chordata; Craniata; Vertebrata; Euteleostomi; Mammalia; Eutheria; Euarchontoglires; Glires; Rodentia; Sciurognathi; Muroidea; Muridae; Murinae; Rattus	.	.	TRINITY_DN29987_c0_g1_i6|m.788	594-2381[-]	EPN2_MOUSE^EPN2_MOUSE^Q:5-595,H:1-595^42.921%ID^E:2.28e-125^RecName: Full=Epsin-2;^Eukaryota; Metazoa; Chordata; Craniata; Vertebrata; Euteleostomi; Mammalia; Eutheria; Euarchontoglires; Glires; Rodentia; Sciurognathi; Muroidea; Muridae; Murinae; Mus; Mus	.	PF01417.15^ENTH^ENTH domain^21-143^E:1.2e-49`PF07651.11^ANTH^ANTH domain^23-123^E:2.7e-05`PF02809.15^UIM^Ubiquitin interaction motif^218-234^E:0.00074`PF02809.15^UIM^Ubiquitin interaction motif^243-259^E:1.6	.	.	.	GO:0030128^cellular_component^clathrin coat of endocytic vesicle`GO:0005794^cellular_component^Golgi apparatus`GO:0005634^cellular_component^nucleus`GO:0008289^molecular_function^lipid binding`GO:0048568^biological_process^embryonic organ development`GO:0006897^biological_process^endocytosis`GO:0001701^biological_process^in utero embryonic development`GO:0007219^biological_process^Notch signaling…	GO:0005543^molecular_function^phospholipid binding	.	.
TRINITY_DN29987_c0_g1	TRINITY_DN29987_c0_g1_i7	#N/A	#N/A	EPN2_MOUSE^EPN2_MOUSE^Q:2444-1005,H:1-483^43.534%ID^E:6.47e-96^RecName: Full=Epsin-2;^Eukaryota; Metazoa; Chordata; Craniata; Vertebrata; Euteleostomi; Mammalia; Eutheria; Euarchontoglires; Glires; Rodentia; Sciurognathi; Muroidea; Muridae; Murinae; Mus; Mus	.	.	TRINITY_DN29987_c0_g1_i7|m.790	594-2456[-]	EPN2_RAT^EPN2_RAT^Q:5-484,H:1-471^47.665%ID^E:4.94e-123^RecName: Full=Epsin-2;^Eukaryota; Metazoa; Chordata; Craniata; Vertebrata; Euteleostomi; Mammalia; Eutheria; Euarchontoglires; Glires; Rodentia; Sciurognathi; Muroidea; Muridae; Murinae; Rattus	.	PF01417.15^ENTH^ENTH domain^21-143^E:1.3e-49`PF07651.11^ANTH^ANTH domain^23-123^E:2.7e-05`PF02809.15^UIM^Ubiquitin interaction motif^206-222^E:0.00078`PF02809.15^UIM^Ubiquitin interaction motif^231-247^E:1.7	.	.	.	GO:0030128^cellular_component^clathrin coat of endocytic vesicle`GO:0008289^molecular_function^lipid binding`GO:0006897^biological_process^endocytosis`GO:0030100^biological_process^regulation of endocytosis	GO:0005543^molecular_function^phospholipid binding	.	.
TRINITY_DN29987_c0_g1	TRINITY_DN29987_c0_g1_i8	#N/A	#N/A	EPN2_MOUSE^EPN2_MOUSE^Q:2453-1005,H:1-483^42.754%ID^E:8.06e-89^RecName: Full=Epsin-2;^Eukaryota; Metazoa; Chordata; Craniata; Vertebrata; Euteleostomi; Mammalia; Eutheria; Euarchontoglires; Glires; Rodentia; Sciurognathi; Muroidea; Muridae; Murinae; Mus; Mus	.	.	TRINITY_DN29987_c0_g1_i8|m.793	594-2465[-]	EPN2_MOUSE^EPN2_MOUSE^Q:5-487,H:1-483^46.269%ID^E:3.95e-122^RecName: Full=Epsin-2;^Eukaryota; Metazoa; Chordata; Craniata; Vertebrata; Euteleostomi; Mammalia; Eutheria; Euarchontoglires; Glires; Rodentia; Sciurognathi; Muroidea; Muridae; Murinae; Mus; Mus	.	PF01417.15^ENTH^ENTH domain^21-143^E:1.3e-49`PF07651.11^ANTH^ANTH domain^23-123^E:3e-05`PF02809.15^UIM^Ubiquitin interaction motif^218-234^E:0.00078`PF02809.15^UIM^Ubiquitin interaction motif^243-259^E:1.7	.	.	.	GO:0030128^cellular_component^clathrin coat of endocytic vesicle`GO:0005794^cellular_component^Golgi apparatus`GO:0005634^cellular_component^nucleus`GO:0008289^molecular_function^lipid binding`GO:0048568^biological_process^embryonic organ development`GO:0006897^biological_process^endocytosis`GO:0001701^biological_process^in utero embryonic development`GO:0007219^biological_process^Notch signaling…	GO:0005543^molecular_function^phospholipid binding	.	.
TRINITY_DN29987_c0_g1	TRINITY_DN29987_c0_g1_i9	#N/A	#N/A	EPN2_RAT^EPN2_RAT^Q:2507-1005,H:1-471^44.362%ID^E:2.15e-88^RecName: Full=Epsin-2;^Eukaryota; Metazoa; Chordata; Craniata; Vertebrata; Euteleostomi; Mammalia; Eutheria; Euarchontoglires; Glires; Rodentia; Sciurognathi; Muroidea; Muridae; Murinae; Rattus	.	.	TRINITY_DN29987_c0_g1_i9|m.796	594-2519[-]	EPN2_RAT^EPN2_RAT^Q:5-505,H:1-471^45.896%ID^E:1.55e-122^RecName: Full=Epsin-2;^Eukaryota; Metazoa; Chordata; Craniata; Vertebrata; Euteleostomi; Mammalia; Eutheria; Euarchontoglires; Glires; Rodentia; Sciurognathi; Muroidea; Muridae; Murinae; Rattus	.	PF01417.15^ENTH^ENTH domain^21-143^E:1.3e-49`PF07651.11^ANTH^ANTH domain^23-123^E:3.1e-05`PF02809.15^UIM^Ubiquitin interaction motif^218-234^E:0.00081`PF02809.15^UIM^Ubiquitin interaction motif^243-259^E:1.8	.	.	.	GO:0030128^cellular_component^clathrin coat of endocytic vesicle`GO:0008289^molecular_function^lipid binding`GO:0006897^biological_process^endocytosis`GO:0030100^biological_process^regulation of endocytosis	GO:0005543^molecular_function^phospholipid binding	.	.
TRINITY_DN29987_c0_g1	TRINITY_DN29987_c0_g1_i10	#N/A	#N/A	EPN2_RAT^EPN2_RAT^Q:2426-1005,H:1-471^45.185%ID^E:2.64e-88^RecName: Full=Epsin-2;^Eukaryota; Metazoa; Chordata; Craniata; Vertebrata; Euteleostomi; Mammalia; Eutheria; Euarchontoglires; Glires; Rodentia; Sciurognathi; Muroidea; Muridae; Murinae; Rattus	.	.	TRINITY_DN29987_c0_g1_i10|m.799	594-2438[-]	EPN2_RAT^EPN2_RAT^Q:5-478,H:1-471^47.276%ID^E:6.46e-123^RecName: Full=Epsin-2;^Eukaryota; Metazoa; Chordata; Craniata; Vertebrata; Euteleostomi; Mammalia; Eutheria; Euarchontoglires; Glires; Rodentia; Sciurognathi; Muroidea; Muridae; Murinae; Rattus	.	PF01417.15^ENTH^ENTH domain^21-143^E:1.2e-49`PF07651.11^ANTH^ANTH domain^23-123^E:2.9e-05`PF02809.15^UIM^Ubiquitin interaction motif^218-234^E:0.00077`PF02809.15^UIM^Ubiquitin interaction motif^243-259^E:1.7	.	.	.	GO:0030128^cellular_component^clathrin coat of endocytic vesicle`GO:0008289^molecular_function^lipid binding`GO:0006897^biological_process^endocytosis`GO:0030100^biological_process^regulation of endocytosis	GO:0005543^molecular_function^phospholipid binding	.	.
TRINITY_DN29987_c0_g1	TRINITY_DN29987_c0_g1_i11	#N/A	#N/A	.	.	.	TRINITY_DN29987_c0_g1_i11|m.802	594-1037[-]	.	.	.	.	.	.	.	.	.	.
TRINITY_DN29987_c0_g1	TRINITY_DN29987_c0_g1_i12	#N/A	#N/A	.	.	.	TRINITY_DN29987_c0_g1_i12|m.803	271-1083[-]	EPN2_HUMAN^EPN2_HUMAN^Q:64-219,H:362-526^35.754%ID^E:4.86e-10^RecName: Full=Epsin-2;^Eukaryota; Metazoa; Chordata; Craniata; Vertebrata; Euteleostomi; Mammalia; Eutheria; Euarchontoglires; Primates; Haplorrhini; Catarrhini; Hominidae; Homo	.	.	.	.	.	GO:0030128^cellular_component^clathrin coat of endocytic vesicle`GO:0005794^cellular_component^Golgi apparatus`GO:0043231^cellular_component^intracellular membrane-bounded organelle`GO:0005634^cellular_component^nucleus`GO:0008289^molecular_function^lipid binding`GO:0048568^biological_process^embryonic organ development`GO:0006897^biological_process^endocytosis`GO:0001701^biological_process^in ut…	.	.	.
TRINITY_DN29987_c0_g1	TRINITY_DN29987_c0_g1_i13	#N/A	#N/A	EPN2_MOUSE^EPN2_MOUSE^Q:2480-1005,H:1-483^42.321%ID^E:1.64e-88^RecName: Full=Epsin-2;^Eukaryota; Metazoa; Chordata; Craniata; Vertebrata; Euteleostomi; Mammalia; Eutheria; Euarchontoglires; Glires; Rodentia; Sciurognathi; Muroidea; Muridae; Murinae; Mus; Mus	.	.	TRINITY_DN29987_c0_g1_i13|m.805	594-2492[-]	EPN2_RAT^EPN2_RAT^Q:5-496,H:1-471^46.667%ID^E:2.8e-121^RecName: Full=Epsin-2;^Eukaryota; Metazoa; Chordata; Craniata; Vertebrata; Euteleostomi; Mammalia; Eutheria; Euarchontoglires; Glires; Rodentia; Sciurognathi; Muroidea; Muridae; Murinae; Rattus	.	PF01417.15^ENTH^ENTH domain^21-143^E:1.3e-49`PF07651.11^ANTH^ANTH domain^23-123^E:3e-05`PF02809.15^UIM^Ubiquitin interaction motif^218-234^E:0.0008`PF02809.15^UIM^Ubiquitin interaction motif^243-259^E:1.7	.	.	.	GO:0030128^cellular_component^clathrin coat of endocytic vesicle`GO:0008289^molecular_function^lipid binding`GO:0006897^biological_process^endocytosis`GO:0030100^biological_process^regulation of endocytosis	GO:0005543^molecular_function^phospholipid binding	.	.
TRINITY_DN29987_c0_g1	TRINITY_DN29987_c0_g1_i14	#N/A	#N/A	EPN2_MOUSE^EPN2_MOUSE^Q:2342-867,H:1-483^42.321%ID^E:3.46e-88^RecName: Full=Epsin-2;^Eukaryota; Metazoa; Chordata; Craniata; Vertebrata; Euteleostomi; Mammalia; Eutheria; Euarchontoglires; Glires; Rodentia; Sciurognathi; Muroidea; Muridae; Murinae; Mus; Mus	.	.	TRINITY_DN29987_c0_g1_i14|m.808	594-2354[-]	EPN2_MOUSE^EPN2_MOUSE^Q:5-586,H:1-595^43.988%ID^E:1.62e-127^RecName: Full=Epsin-2;^Eukaryota; Metazoa; Chordata; Craniata; Vertebrata; Euteleostomi; Mammalia; Eutheria; Euarchontoglires; Glires; Rodentia; Sciurognathi; Muroidea; Muridae; Murinae; Mus; Mus	.	PF01417.15^ENTH^ENTH domain^21-143^E:1.1e-49`PF07651.11^ANTH^ANTH domain^23-123^E:2.7e-05`PF02809.15^UIM^Ubiquitin interaction motif^218-234^E:0.00073`PF02809.15^UIM^Ubiquitin interaction motif^243-259^E:1.6	.	.	.	GO:0030128^cellular_component^clathrin coat of endocytic vesicle`GO:0005794^cellular_component^Golgi apparatus`GO:0005634^cellular_component^nucleus`GO:0008289^molecular_function^lipid binding`GO:0048568^biological_process^embryonic organ development`GO:0006897^biological_process^endocytosis`GO:0001701^biological_process^in utero embryonic development`GO:0007219^biological_process^Notch signaling…	GO:0005543^molecular_function^phospholipid binding	.	.
TRINITY_DN29932_c0_g1	TRINITY_DN29932_c0_g1_i1	#N/A	#N/A	IMP4_BOVIN^IMP4_BOVIN^Q:976-104,H:12-291^54.983%ID^E:4.6e-115^RecName: Full=U3 small nucleolar ribonucleoprotein protein IMP4;^Eukaryota; Metazoa; Chordata; Craniata; Vertebrata; Euteleostomi; Mammalia; Eutheria; Laurasiatheria; Cetartiodactyla; Ruminantia; Pecora; Bovidae; Bovinae; Bos	.	.	TRINITY_DN29932_c0_g1_i1|m.810	92-1021[-]	IMP4_BOVIN^IMP4_BOVIN^Q:16-306,H:12-291^56.014%ID^E:6.28e-117^RecName: Full=U3 small nucleolar ribonucleoprotein protein IMP4;^Eukaryota; Metazoa; Chordata; Craniata; Vertebrata; Euteleostomi; Mammalia; Eutheria; Laurasiatheria; Cetartiodactyla; Ruminantia; Pecora; Bovidae; Bovinae; Bos	.	PF04427.13^Brix^Brix domain^101-273^E:9.9e-48	.	.	COG2136^u3 small nucleolar ribonucleoprotein	GO:0005730^cellular_component^nucleolus`GO:0030529^cellular_component^ribonucleoprotein complex`GO:0006364^biological_process^rRNA processing	.	.	.
TRINITY_DN29998_c0_g1	TRINITY_DN29998_c0_g1_i1	#N/A	#N/A	VM3_NAJAT^VM3_NAJAT^Q:836-3,H:203-472^37.193%ID^E:4.97e-44^RecName: Full=Zinc metalloproteinase-disintegrin-like NaMP;^Eukaryota; Metazoa; Chordata; Craniata; Vertebrata; Euteleostomi; Lepidosauria; Squamata; Bifurcata; Unidentata; Episquamata; Toxicofera; Serpentes; Colubroidea; Elapidae; Elapinae; Naja	.	.	TRINITY_DN29998_c0_g1_i1|m.812	3-1328[-]	VM3_NAJAT^VM3_NAJAT^Q:170-442,H:208-472^38.571%ID^E:3.02e-50^RecName: Full=Zinc metalloproteinase-disintegrin-like NaMP;^Eukaryota; Metazoa; Chordata; Craniata; Vertebrata; Euteleostomi; Lepidosauria; Squamata; Bifurcata; Unidentata; Episquamata; Toxicofera; Serpentes; Colubroidea; Elapidae; Elapinae; Naja	.	PF01421.14^Reprolysin^Reprolysin (M12B) family zinc metalloprotease^169-372^E:3.9e-38`PF13688.1^Reprolysin_5^Metallo-peptidase family M12^170-339^E:1.6e-14`PF13583.1^Reprolysin_4^Metallo-peptidase family M12B Reprolysin-like^171-365^E:5.5e-15`PF13582.1^Reprolysin_3^Metallo-peptidase family M12B Reprolysin-like^202-313^E:4.6e-12`PF13574.1^Reprolysin_2^Metallo-peptidase family M12B Reprolysin-like^…	.	.	.	GO:0043655^cellular_component^extracellular space of host`GO:0004222^molecular_function^metalloendopeptidase activity`GO:0008270^molecular_function^zinc ion binding`GO:0044485^biological_process^envenomation resulting in fibrinogenolysis in other organism`GO:0044358^biological_process^envenomation resulting in hemorrhagic damage to other organism`GO:0044477^biological_process^envenomation resulti…	GO:0004222^molecular_function^metalloendopeptidase activity`GO:0006508^biological_process^proteolysis	.	.
TRINITY_DN29970_c0_g1	TRINITY_DN29970_c0_g1_i1	#N/A	#N/A	.	.	.	TRINITY_DN29970_c0_g1_i1|m.817	127-1296[-]	.	.	.	.	.	.	.	.	.	.
TRINITY_DN29970_c0_g1	TRINITY_DN29970_c0_g1_i2	#N/A	#N/A	.	.	.	.	.	.	.	.	.	.	.	.	.	.	.
TRINITY_DN29970_c0_g1	TRINITY_DN29970_c0_g1_i3	#N/A	#N/A	.	.	.	TRINITY_DN29970_c0_g1_i3|m.819	127-576[-]	.	.	.	.	.	.	.	.	.	.
TRINITY_DN29912_c0_g1	TRINITY_DN29912_c0_g1_i1	#N/A	#N/A	.	.	.	TRINITY_DN29912_c0_g1_i1|m.820	1772-4843[-]	RBP2A_PLAF7^RBP2A_PLAF7^Q:644-747,H:2762-2864^43.269%ID^E:5.48e-15^RecName: Full=Reticulocyte-binding protein 2 homolog a {ECO:0000312|EMBL:CAD52492.1};^Eukaryota; Alveolata; Apicomplexa; Aconoidasida; Haemosporida; Plasmodium; Plasmodium (Laverania)	.	PF05672.6^MAP7^MAP7 (E-MAP-115) family^619-770^E:9e-08	.	.	.	GO:0016021^cellular_component^integral component of membrane`GO:0016020^cellular_component^membrane`GO:0005886^cellular_component^plasma membrane`GO:0008201^molecular_function^heparin binding`GO:0016337^biological_process^single organismal cell-cell adhesion	GO:0000226^biological_process^microtubule cytoskeleton organization`GO:0005874^cellular_component^microtubule	.	.
TRINITY_DN29912_c0_g1	TRINITY_DN29912_c0_g1_i2	#N/A	#N/A	.	.	.	TRINITY_DN29912_c0_g1_i2|m.823	179-1402[-]	.	.	.	.	.	.	.	.	.	.
TRINITY_DN29912_c0_g1	TRINITY_DN29912_c0_g1_i3	#N/A	#N/A	.	.	.	TRINITY_DN29912_c0_g1_i3|m.825	1772-4936[-]	RBP2A_PLAF7^RBP2A_PLAF7^Q:674-778,H:2761-2864^42.857%ID^E:2.33e-08^RecName: Full=Reticulocyte-binding protein 2 homolog a {ECO:0000312|EMBL:CAD52492.1};^Eukaryota; Alveolata; Apicomplexa; Aconoidasida; Haemosporida; Plasmodium; Plasmodium (Laverania)	.	PF05672.6^MAP7^MAP7 (E-MAP-115) family^650-801^E:5.4e-08	.	.	.	GO:0016021^cellular_component^integral component of membrane`GO:0016020^cellular_component^membrane`GO:0005886^cellular_component^plasma membrane`GO:0008201^molecular_function^heparin binding`GO:0016337^biological_process^single organismal cell-cell adhesion	GO:0000226^biological_process^microtubule cytoskeleton organization`GO:0005874^cellular_component^microtubule	.	.
TRINITY_DN29912_c0_g1	TRINITY_DN29912_c0_g1_i4	#N/A	#N/A	.	.	.	TRINITY_DN29912_c0_g1_i4|m.828	1772-3829[-]	RBP2A_PLAF7^RBP2A_PLAF7^Q:306-409,H:2762-2864^43.269%ID^E:1.62e-14^RecName: Full=Reticulocyte-binding protein 2 homolog a {ECO:0000312|EMBL:CAD52492.1};^Eukaryota; Alveolata; Apicomplexa; Aconoidasida; Haemosporida; Plasmodium; Plasmodium (Laverania)	.	PF05672.6^MAP7^MAP7 (E-MAP-115) family^281-432^E:4.3e-08	.	.	.	GO:0016021^cellular_component^integral component of membrane`GO:0016020^cellular_component^membrane`GO:0005886^cellular_component^plasma membrane`GO:0008201^molecular_function^heparin binding`GO:0016337^biological_process^single organismal cell-cell adhesion	GO:0000226^biological_process^microtubule cytoskeleton organization`GO:0005874^cellular_component^microtubule	.	.
TRINITY_DN29912_c0_g1	TRINITY_DN29912_c0_g1_i5	#N/A	#N/A	.	.	.	TRINITY_DN29912_c0_g1_i5|m.830	146-1549[-]	.	.	.	.	.	.	.	.	.	.
TRINITY_DN29973_c0_g1	TRINITY_DN29973_c0_g1_i1	#N/A	Penaeus vannamei neurofilament heavy polypeptide-like (LOC113822735), mRNA	.	.	.	.	.	.	.	.	.	.	.	.	.	.	.
[truncated: 95,279 more rows]
