# Supplementary material for: MicroRNA and mRNA interactions coordinate the immune response in non-lethal heat stressed Litopenaeus vannamei against AHPND-causing Vibrio parahaemolyticus
Source: Sci Rep. 2020 Jan 21;10:787. doi: 10.1038/s41598-019-57409-4 (PMC6972907; doi:10.1038/s41598-019-57409-4)
Supplement: Supplementary file 3 — Supplementary information 3. [file 41598_2019_57409_MOESM3_ESM.xlsx]

## Sheet: title
Supplementary Table 4. DEGs from each relevant pairwise comparison of NH-VP and NLHS-VP treated L. vannamei hemocyte (in separated worksheets).

## Sheet: 6NH-VPvs0NH-VP
annotation
nr	L.vannamei genome blastn	id	logFC	logCPM	PValue	FDR
Culex quinquefasciatus enhancer of split mgamma protein, mRNA	Penaeus vannamei enhancer of split mbeta protein-like (LOC113809796), mRNA	TRINITY_DN38300_c0_g2_i1	5.48223	2.15022	4.19026e-07	0.00336893
FJ416145 Litopenaeus vannamei relish small isoform gene, complete cds	Penaeus vannamei uncharacterized LOC113823410 (LOC113823410), mRNA	TRINITY_DN43669_c6_g1_i2	8.4938	2.02244	2.82582e-08	0.000408946
PREDICTED: Sinocyclocheilus rhinocerous E3 ubiquitin-protein ligase TRIP12 (LOC107710892), transcript variant X6, mRNA	Penaeus vannamei condensin complex subunit 1-like (LOC113823508), mRNA	TRINITY_DN38086_c0_g2_i1	8.37641	1.91417	6.73393e-09	0.000121815
PREDICTED: Vollenhovia emeryi enhancer of split mbeta protein-like (LOC105567088), mRNA	Penaeus vannamei enhancer of split mbeta protein-like (LOC113818374), mRNA	TRINITY_DN38276_c0_g4_i1	5.49111	3.0822	1.72593e-09	4.1629e-05
Takifugu rubripes HoxCa gene cluster, complete sequence	Penaeus vannamei uncharacterized protein DKFZp434B061-like (LOC113826286), transcript variant X3, mRNA	TRINITY_DN37307_c0_g2_i1	4.14747	3.10585	4.03658e-07	0.00336893
#N/A	Penaeus vannamei 7SK snRNA methylphosphate capping enzyme-like (LOC113803462), transcript variant X2, mRNA	TRINITY_DN41145_c0_g1_i5	-11.4103	4.90374	4.1242e-47	4.51229e-43
mycb2 [Eyprepocnemis plorans]	Penaeus vannamei E3 ubiquitin-protein ligase MYCBP2-like (LOC113828270), mRNA	TRINITY_DN46410_c0_g1_i8	-11.1492	4.64638	2.37511e-38	1.7324e-34
#N/A	Penaeus vannamei acidic fibroblast growth factor intracellular-binding protein-like (LOC113827657), mRNA	TRINITY_DN40043_c0_g1_i5	-9.58846	3.12943	1.00538e-17	2.67982e-14
#N/A	Penaeus vannamei uncharacterized LOC113823232 (LOC113823232), misc_RNA	TRINITY_DN45222_c2_g1_i2	-9.01865	2.59172	1.53814e-10	7.82734e-08
#N/A	Penaeus vannamei son of sevenless homolog 2-like (LOC113827747), mRNA	TRINITY_DN34041_c0_g1_i1	-8.8503	2.43565	1.63637e-09	5.77532e-07
PREDICTED: TBC1 domain family member 16-like [Hyalella azteca]	Penaeus vannamei TBC1 domain family member 16-like (LOC113825908), mRNA	TRINITY_DN44468_c0_g2_i7	-8.8234	2.40837	5.53117e-11	3.18508e-08
#N/A	Penaeus vannamei uncharacterized LOC113811209 (LOC113811209), mRNA	TRINITY_DN43359_c0_g1_i2	-8.72444	2.31721	1.14793e-10	6.12661e-08
#N/A	Penaeus vannamei chromodomain-helicase-DNA-binding protein 7-like (LOC113827800), mRNA	TRINITY_DN47508_c1_g16_i2	-8.71013	2.30006	1.46512e-09	5.62453e-07
Chain A, Crystal Structure Of Litopenaeus Vannamei Triosephosphate Isomerase Complexed With 2-phosphoglycolic Acid	Penaeus vannamei triosephosphate isomerase B-like (LOC113816889), mRNA	TRINITY_DN18778_c1_g1_i1	-8.59593	5.31504	1.73426e-33	9.48728e-30
#N/A	Penaeus vannamei adenosine monophosphate-protein transferase Fic-like (LOC113814288), transcript variant X2, mRNA	TRINITY_DN45749_c0_g2_i5	-8.57314	2.16874	5.9801e-06	0.000726507
#N/A	Penaeus vannamei centromere-associated protein E-like (LOC113813509), mRNA	TRINITY_DN45591_c0_g1_i2	-8.53622	2.14066	2.00972e-09	6.98044e-07
#N/A	Penaeus vannamei uncharacterized LOC113808737 (LOC113808737), mRNA	TRINITY_DN42716_c1_g5_i2	-8.45182	2.06667	5.22448e-09	1.61017e-06
#N/A	Penaeus vannamei uncharacterized LOC113814746 (LOC113814746), mRNA	TRINITY_DN41683_c1_g4_i1	-8.41474	2.03186	1.25779e-09	5.00418e-07
#N/A	Penaeus vannamei ninein-like (LOC113829474), mRNA	TRINITY_DN47228_c1_g1_i5	-8.35351	1.97541	2.61575e-09	8.6724e-07
PREDICTED: uncharacterized protein LOC108681932 [Hyalella azteca]	Penaeus vannamei uncharacterized LOC113808582 (LOC113808582), mRNA	TRINITY_DN46093_c0_g1_i6	-8.35101	1.97267	2.52964e-09	8.51594e-07
PREDICTED: E3 ubiquitin-protein ligase RFWD3 [Crassostrea gigas]	Penaeus vannamei E3 ubiquitin-protein ligase RFWD3-like (LOC113830614), mRNA	TRINITY_DN43731_c0_g1_i4	-8.28069	1.90651	1.28351e-07	2.48548e-05
#N/A	Penaeus vannamei titin-like (LOC113825373), mRNA	TRINITY_DN37327_c0_g3_i1	-8.10207	1.75075	5.3268e-08	1.24001e-05
#N/A	Penaeus vannamei CUGBP Elav-like family member 2 (LOC113809050), mRNA	TRINITY_DN43709_c5_g3_i1	-8.0215	1.67875	7.26772e-08	1.65658e-05
#N/A	Penaeus vannamei nucleoside diphosphate-linked moiety X motif 13-like (LOC113820057), mRNA	TRINITY_DN39512_c0_g1_i2	-7.92274	1.58918	9.6247e-08	2.08523e-05
#N/A	Penaeus vannamei translin-like (LOC113807561), mRNA	TRINITY_DN41996_c0_g1_i5	-7.89479	1.56563	1.08929e-07	2.24867e-05
#N/A	Penaeus vannamei uncharacterized LOC113829793 (LOC113829793), mRNA	TRINITY_DN44766_c0_g1_i4	-7.87468	1.553	4.17996e-06	0.000541218
hypothetical protein CAPTEDRAFT_101688 [Capitella teleta]	Penaeus vannamei differentially expressed in FDCP 8-like (LOC113813386), transcript variant X2, mRNA	TRINITY_DN43814_c2_g4_i10	-7.81816	1.501	2.77765e-07	4.91688e-05
#N/A	#N/A	TRINITY_DN45558_c0_g2_i3	-7.74095	1.43308	6.30571e-07	0.000100716
#N/A	Penaeus vannamei uncharacterized LOC113814470 (LOC113814470), mRNA	TRINITY_DN47599_c4_g10_i1	-7.61718	1.32384	5.97565e-07	9.61464e-05
PREDICTED: uncharacterized protein LOC108667141 isoform X1 [Hyalella azteca]	#N/A	TRINITY_DN38533_c0_g1_i2	-7.5487	1.26795	1.96776e-06	0.000272522
#N/A	#N/A	TRINITY_DN42866_c1_g10_i1	-7.54545	1.25993	7.10102e-06	0.000819011
#N/A	Penaeus vannamei zinc finger protein 346-like (LOC113821338), transcript variant X6, mRNA	TRINITY_DN43118_c0_g3_i15	-7.52394	1.24564	1.31143e-06	0.00018756
#N/A	Penaeus vannamei methyltransferase-like protein 25 (LOC113825890), transcript variant X7, mRNA	TRINITY_DN42150_c3_g17_i4	-7.52283	1.23826	3.77525e-05	0.00337778
hypothetical protein BRAFLDRAFT_68423 [Branchiostoma floridae]	Penaeus vannamei uncharacterized LOC113808434 (LOC113808434), mRNA	TRINITY_DN40602_c0_g1_i13	-7.47279	1.20145	2.15271e-06	0.000296262
#N/A	Penaeus vannamei ubiquitin carboxyl-terminal hydrolase 5-like (LOC113814838), mRNA	TRINITY_DN38877_c4_g1_i2	-7.46844	1.19723	1.62489e-06	0.000229392
#N/A	Penaeus vannamei zinc finger protein 771-like (LOC113802140), transcript variant X1, mRNA	TRINITY_DN46786_c0_g1_i3	-7.45351	1.1885	7.14885e-06	0.000819011
#N/A	Penaeus vannamei cytochrome c oxidase assembly protein COX18, mitochondrial-like (LOC113822908), transcript variant X7, mRNA	TRINITY_DN44419_c6_g2_i7	-7.38217	1.13259	4.0657e-05	0.00357292
#N/A	Penaeus vannamei acidic mammalian chitinase-like (LOC113800666), transcript variant X4, mRNA	TRINITY_DN42288_c0_g3_i2	-7.38024	1.12075	5.83794e-06	0.000717673
hypothetical protein BRAFLDRAFT_83461 [Branchiostoma floridae]	Penaeus vannamei PMS1 protein homolog 1-like (LOC113807599), transcript variant X1, mRNA	TRINITY_DN46731_c0_g5_i2	-7.35999	1.10903	7.10848e-06	0.000819011
#N/A	#N/A	TRINITY_DN47166_c3_g4_i7	-7.32849	1.08378	6.15583e-06	0.00074012
#N/A	#N/A	TRINITY_DN16819_c0_g1_i1	-7.32287	1.07115	4.08931e-05	0.00357929
PREDICTED: enhancer of split mbeta protein-like [Hyalella azteca]	Penaeus vannamei enhancer of split mbeta protein-like (LOC113817211), mRNA	TRINITY_DN38300_c0_g1_i1	-7.32128	3.24259	6.98419e-17	1.52828e-13
PREDICTED: solute carrier family 35 member F5 isoform X3 [Crassostrea gigas]	Penaeus vannamei solute carrier family 35 member F5-like (LOC113814669), transcript variant X4, mRNA	TRINITY_DN33861_c0_g1_i1	-7.31572	1.06742	1.20489e-05	0.00129242
#N/A	Penaeus vannamei BMP-binding endothelial regulator protein-like (LOC113816315), mRNA	TRINITY_DN40039_c0_g1_i3	-7.3042	1.05924	4.24202e-06	0.000546023
#N/A	Penaeus vannamei uncharacterized LOC113817767 (LOC113817767), mRNA	TRINITY_DN43845_c0_g3_i2	-7.29622	1.05635	5.77953e-06	0.000714506
#N/A	Penaeus vannamei vegetative cell wall protein gp1-like (LOC113813667), mRNA	TRINITY_DN31910_c0_g1_i1	-7.22073	0.993264	1.31465e-05	0.00137642
#N/A	Penaeus vannamei mediator of RNA polymerase II transcription subunit 23-like (LOC113804925), transcript variant X2, mRNA	TRINITY_DN38622_c0_g1_i2	-7.19617	0.971556	6.25511e-06	0.000747947
hypothetical protein V500_02979, partial [Pseudogymnoascus sp. VKM F-4518 (FW-2643)]	Penaeus vannamei protein mesh-like (LOC113803884), mRNA	TRINITY_DN47563_c1_g1_i1	-7.19113	0.968734	7.5582e-06	0.000861399
#N/A	Penaeus vannamei uncharacterized LOC113830473 (LOC113830473), ncRNA	TRINITY_DN43758_c0_g4_i3	-7.1679	0.943747	2.29448e-05	0.00222158
PREDICTED: chromodomain-helicase-DNA-binding protein 7-like isoform X3 [Hyalella azteca]	Penaeus vannamei chromodomain-helicase-DNA-binding protein 7-like (LOC113800837), mRNA	TRINITY_DN47508_c1_g1_i1	-7.09732	0.885054	0.000149289	0.00995957
PREDICTED: GTP-binding protein Di-Ras2 [Cavia porcellus]	Penaeus vannamei GTP-binding protein Di-Ras2-like (LOC113823914), mRNA	TRINITY_DN47074_c0_g1_i3	-7.03332	0.838166	1.80843e-05	0.00181524
#N/A	Penaeus vannamei uncharacterized LOC113822926 (LOC113822926), mRNA	TRINITY_DN40161_c0_g2_i3	-7.01732	0.83012	0.000116385	0.00829557
PREDICTED: chorion peroxidase-like [Hyalella azteca]	Penaeus vannamei chorion peroxidase-like (LOC113802728), transcript variant X3, mRNA	TRINITY_DN46426_c0_g4_i5	-6.99148	0.80433	2.34549e-05	0.00226097
PREDICTED: LMBR1 domain-containing protein 2 homolog [Cephus cinctus]	Penaeus vannamei LMBR1 domain-containing protein 2 homolog (LOC113821276), mRNA	TRINITY_DN38906_c0_g1_i2	-6.98765	0.802292	2.66748e-05	0.00252683
#N/A	Penaeus vannamei uncharacterized LOC113814799 (LOC113814799), ncRNA	TRINITY_DN40143_c0_g4_i2	-6.89582	0.732124	5.35397e-05	0.00448872
#N/A	Penaeus vannamei uncharacterized LOC113799949 (LOC113799949), mRNA	TRINITY_DN45079_c0_g1_i4	-6.89151	0.727834	8.25775e-05	0.00625246
PREDICTED: dynein beta chain, ciliary isoform X6 [Crassostrea gigas]	Penaeus vannamei keratin, type I cytoskeletal 9-like (LOC113826530), mRNA	TRINITY_DN300_c0_g1_i1	-6.86914	0.705128	0.000152028	0.0101115
#N/A	Penaeus vannamei choline/ethanolaminephosphotransferase 1-like (LOC113814834), transcript variant X16, mRNA	TRINITY_DN37834_c0_g2_i3	-6.86239	0.699755	7.43237e-05	0.00573203
PREDICTED: tyrosine-protein kinase Src64B-like isoform X1 [Hyalella azteca]	Penaeus vannamei tyrosine-protein kinase Src64B-like (LOC113803399), mRNA	TRINITY_DN46614_c4_g1_i2	-6.84309	0.692474	0.000125781	0.00870992
#N/A	Penaeus vannamei transformer-2 protein homolog alpha-like (LOC113818112), transcript variant X1, mRNA	TRINITY_DN41972_c1_g6_i7	-6.81985	0.664487	0.000166174	0.0107263
#N/A	Penaeus vannamei AAC-rich mRNA clone AAC11 protein-like (LOC113819937), mRNA	TRINITY_DN45577_c6_g14_i1	-6.80863	0.659115	6.58791e-05	0.00529704
#N/A	Penaeus vannamei proprotein convertase subtilisin/kexin type 4-like (LOC113812833), mRNA	TRINITY_DN45352_c1_g2_i1	-6.80651	0.660299	6.40478e-05	0.00519072
#N/A	Penaeus vannamei synapse-associated protein 1-like (LOC113814986), mRNA	TRINITY_DN39792_c0_g1_i3	-6.79052	0.650505	0.000298003	0.0168821
#N/A	Penaeus vannamei chorion peroxidase-like (LOC113802728), transcript variant X3, mRNA	TRINITY_DN46426_c0_g4_i8	-6.76886	0.624968	0.000193813	0.0122928
#N/A	#N/A	TRINITY_DN47128_c2_g22_i1	-6.75075	0.61627	0.000106397	0.00763338
#N/A	Penaeus vannamei protein HEXIM2-like (LOC113799940), mRNA	TRINITY_DN21971_c0_g3_i1	-6.71605	0.584367	0.000235076	0.0141317
#N/A	Penaeus vannamei putative nuclease HARBI1 (LOC113822131), transcript variant X2, mRNA	TRINITY_DN43330_c0_g1_i2	-6.70656	0.579932	0.000122378	0.00861056
#N/A	Penaeus vannamei vegetative cell wall protein gp1-like (LOC113807990), mRNA	TRINITY_DN41199_c0_g1_i2	-6.70201	0.577739	0.000124768	0.00870992
#N/A	Penaeus vannamei uncharacterized LOC113802743 (LOC113802743), transcript variant X2, mRNA	TRINITY_DN8855_c0_g1_i1	-6.69239	0.575711	0.000259055	0.0153206
PREDICTED: zinc finger protein 91-like [Branchiostoma belcheri]	Penaeus vannamei protein tramtrack, beta isoform-like (LOC113808290), transcript variant X8, mRNA	TRINITY_DN44932_c3_g21_i4	-6.6612	0.545022	0.000269026	0.0156982
#N/A	Penaeus vannamei SUN domain-containing ossification factor-like (LOC113814358), mRNA	TRINITY_DN46056_c0_g1_i3	-6.60159	0.498371	0.000233902	0.0141317
#N/A	Penaeus vannamei serine/arginine repetitive matrix protein 2-like (LOC113812274), mRNA	TRINITY_DN36519_c0_g1_i1	-6.58429	0.49043	0.000318154	0.0175665
#N/A	Penaeus vannamei sodium/hydrogen exchanger 9B2-like (LOC113807422), mRNA	TRINITY_DN43984_c5_g1_i2	-6.58429	0.49043	0.00031849	0.0175665
#N/A	Penaeus vannamei uncharacterized LOC113828651 (LOC113828651), mRNA	TRINITY_DN46150_c0_g1_i2	-6.53971	0.455511	0.000264515	0.0155594
PREDICTED: uncharacterized protein LOC108561141 [Nicrophorus vespilloides]	Penaeus vannamei protein spaetzle 3-like (LOC113807211), mRNA	TRINITY_DN42938_c0_g3_i3	-6.52695	0.447077	0.000384844	0.0204453
#N/A	Penaeus vannamei uncharacterized LOC113825982 (LOC113825982), mRNA	TRINITY_DN30024_c0_g1_i3	-6.48583	0.413226	0.000526821	0.0267468
PREDICTED: uncharacterized protein LOC106668937 isoform X5 [Cimex lectularius]	Penaeus vannamei mitotic interactor and substrate of PLK1-like (LOC113827254), transcript variant X2, mRNA	TRINITY_DN31924_c0_g3_i4	-6.42128	0.363269	0.000582346	0.028765
PREDICTED: anaphase-promoting complex subunit 7-like [Priapulus caudatus]	Penaeus vannamei anaphase-promoting complex subunit 7-like (LOC113826392), mRNA	TRINITY_DN21532_c0_g1_i1	-6.41042	0.358513	0.000402559	0.021226
PREDICTED: cytosolic Fe-S cluster assembly factor NUBP2-like [Branchiostoma belcheri]	Penaeus vannamei cytosolic Fe-S cluster assembly factor NUBP2 homolog (LOC113816831), mRNA	TRINITY_DN41723_c0_g11_i1	-6.35684	0.315582	0.000900415	0.0398038
#N/A	Penaeus vannamei E3 ubiquitin-protein ligase MYCBP2-like (LOC113828273), mRNA	TRINITY_DN46410_c0_g1_i6	-6.35383	0.314375	0.000722181	0.0344287
PREDICTED: protein NATD1 [Clupea harengus]	Penaeus vannamei protein NATD1-like (LOC113813738), mRNA	TRINITY_DN44300_c0_g1_i3	-6.34813	0.31196	0.000555507	0.0278798
#N/A	Penaeus vannamei uncharacterized LOC113827129 (LOC113827129), mRNA	TRINITY_DN46219_c0_g3_i5	-6.34261	0.312507	0.000574144	0.0286147
putative peptidase C1-like protein F26E4.3 [Orchesella cincta]	Penaeus vannamei tubulointerstitial nephritis antigen-like (LOC113817672), transcript variant X2, mRNA	TRINITY_DN45187_c4_g5_i1	-6.33976	0.311236	0.000654355	0.0318191
#N/A	Penaeus vannamei protein NEDD1-like (LOC113802991), transcript variant X3, mRNA	TRINITY_DN38979_c0_g1_i3	-6.3368	0.310095	0.000793358	0.0368583
#N/A	Penaeus vannamei uncharacterized LOC113813596 (LOC113813596), transcript variant X2, mRNA	TRINITY_DN46909_c0_g1_i19	-6.28312	0.263781	0.00093484	0.0411251
#N/A	#N/A	TRINITY_DN46185_c0_g3_i1	-6.28014	0.265617	0.000815108	0.0375499
PREDICTED: uncharacterized protein LOC108668812, partial [Hyalella azteca]	Penaeus vannamei uncharacterized phosphotransferase YvkC-like (LOC113805473), mRNA	TRINITY_DN47041_c1_g9_i1	-6.27725	0.264392	0.000768942	0.0361073
#N/A	Penaeus vannamei interleukin-1 receptor accessory protein-like 1-B (LOC113819749), transcript variant X2, mRNA	TRINITY_DN7614_c0_g5_i1	-6.27437	0.260102	0.000787755	0.0368326
hypothetical protein [Rhodnius prolixus]	Penaeus vannamei phosphopantothenate--cysteine ligase-like (LOC113820687), mRNA	TRINITY_DN33506_c0_g2_i4	-6.27143	0.261876	0.000863806	0.0388926
#N/A	Penaeus vannamei protein abrupt-like (LOC113819334), transcript variant X5, mRNA	TRINITY_DN33708_c0_g3_i1	-6.27143	0.258876	0.000865799	0.0389023
secretory leukocyte proteinase inhibitor [Litopenaeus vannamei]	Penaeus vannamei WAP four-disulfide core domain protein 5-like (LOC113815775), mRNA	TRINITY_DN32590_c0_g6_i1	-6.20875	0.211343	0.0011341	0.0473596
PREDICTED: uncharacterized protein LOC108674751 [Hyalella azteca]	Penaeus vannamei uncharacterized LOC113806701 (LOC113806701), mRNA	TRINITY_DN45858_c4_g1_i5	-6.20875	0.211362	0.00113229	0.0473596
#N/A	#N/A	TRINITY_DN45847_c0_g2_i1	-6.20875	0.211362	0.00113057	0.0473596
#N/A	Penaeus vannamei uncharacterized LOC113814470 (LOC113814470), mRNA	TRINITY_DN47599_c4_g20_i1	-4.98832	1.13029	0.000295523	0.0168402
#N/A	Penaeus vannamei uncharacterized LOC113801232 (LOC113801232), mRNA	TRINITY_DN43056_c0_g1_i1	-4.92327	3.75444	4.86407e-10	2.08697e-07
putative ca2+-dependent phospholipid-binding protein synaptotagmin [Amblyomma sculptum]	Penaeus vannamei extended synaptotagmin-2-like (LOC113817041), mRNA	TRINITY_DN44482_c0_g3_i1	-4.88057	1.05783	5.47258e-05	0.00455327
#N/A	#N/A	TRINITY_DN46612_c0_g14_i1	-4.70377	0.912785	0.000119765	0.00845386
#N/A	Penaeus vannamei uncharacterized LOC113818704 (LOC113818704), mRNA	TRINITY_DN47484_c3_g15_i3	-4.66807	4.6815	4.3369e-10	1.898e-07
#N/A	#N/A	TRINITY_DN46612_c0_g4_i1	-4.65681	0.870929	0.000162983	0.0105515
PREDICTED: LOW QUALITY PROTEIN: uncharacterized protein LOC108683348 [Hyalella azteca]	Penaeus vannamei uncharacterized LOC113819541 (LOC113819541), mRNA	TRINITY_DN44369_c2_g1_i4	-4.27414	2.3742	4.02067e-07	6.76771e-05
SusC/RagA family TonB-linked outer membrane protein [Elizabethkingia miricola]	Penaeus vannamei uncharacterized LOC113825036 (LOC113825036), mRNA	TRINITY_DN47163_c0_g1_i1	-4.17028	1.19747	6.60859e-05	0.00529704
crustinI-5 [Marsupenaeus japonicus]	Penaeus vannamei uncharacterized LOC113829403 (LOC113829403), mRNA	TRINITY_DN27137_c0_g1_i1	-4.10494	1.14626	8.60055e-05	0.00648956
#N/A	Penaeus vannamei alpha-2-macroglobulin receptor-associated protein-like (LOC113806998), mRNA	TRINITY_DN46485_c1_g4_i1	-3.89388	4.44595	1.44655e-05	0.00150016
PREDICTED: ets DNA-binding protein pokkuri-like [Hyalella azteca]	Penaeus vannamei ets DNA-binding protein pokkuri-like (LOC113824567), mRNA	TRINITY_DN24894_c0_g1_i1	-3.89104	0.970149	0.000367655	0.0197667
#N/A	Penaeus vannamei uncharacterized LOC113819851 (LOC113819851), transcript variant X3, mRNA	TRINITY_DN46466_c1_g3_i4	-3.73629	1.90784	7.00931e-05	0.00551718
PREDICTED: uncharacterized protein C9E9.15-like isoform X1 [Hyalella azteca]	#N/A	TRINITY_DN41697_c0_g4_i1	-3.69455	2.6213	3.7055e-05	0.00336178
PREDICTED: collagen alpha-1(VII) chain [Dasypus novemcinctus]	Penaeus vannamei titin-like (LOC113826144), mRNA	TRINITY_DN34030_c0_g5_i1	-3.67814	0.806814	0.00104418	0.0444621
PREDICTED: alpha-actinin, sarcomeric-like isoform X1 [Hyalella azteca]	Penaeus vannamei alpha-actinin, sarcomeric-like (LOC113810712), mRNA	TRINITY_DN44962_c0_g16_i1	-3.6693	2.90287	0.000479318	0.0246787
#N/A	Penaeus vannamei uncharacterized LOC113807516 (LOC113807516), ncRNA	TRINITY_DN38893_c0_g5_i2	-3.66525	2.86462	5.87307e-06	0.000717959
#N/A	Penaeus vannamei COP1-interactive protein 1-like (LOC113810390), mRNA	TRINITY_DN47648_c0_g1_i1	-3.65983	3.19314	1.24209e-07	2.42674e-05
uncharacterized protein LOC110370894 [Helicoverpa armigera]	Penaeus vannamei uncharacterized LOC113815016 (LOC113815016), transcript variant X2, mRNA	TRINITY_DN44192_c0_g1_i6	-3.56162	2.38374	0.000877977	0.0392079
#N/A	Penaeus vannamei probable Dol-P-Man:Man(7)GlcNAc(2)-PP-Dol alpha-1,6-mannosyltransferase (LOC113830310), mRNA	TRINITY_DN46831_c1_g2_i4	-3.56038	1.17414	0.000575381	0.0286147
PREDICTED: uncharacterized protein LOC108681607 [Hyalella azteca]	Penaeus vannamei uncharacterized LOC113814470 (LOC113814470), mRNA	TRINITY_DN47599_c4_g16_i1	-3.47471	1.09123	0.000804495	0.0372965
hypothetical protein RP20_CCG026657 [Aedes albopictus]	Penaeus vannamei rho GTPase-activating protein gacO-like (LOC113810131), mRNA	TRINITY_DN40081_c0_g3_i3	-3.45968	2.29712	0.000119661	0.00845386
double WAP domain-containing protein [Marsupenaeus japonicus]	Penaeus vannamei uncharacterized LOC113815774 (LOC113815774), mRNA	TRINITY_DN42788_c0_g4_i3	-3.45587	1.89819	0.00016097	0.0104521
#N/A	Penaeus vannamei nudix hydrolase 7-like (LOC113829449), transcript variant X3, mRNA	TRINITY_DN40832_c0_g1_i1	-3.43408	2.27578	0.000174923	0.0112248
putative G-protein coupled receptor AH9.1 [Hypsibius dujardini]	Penaeus vannamei uncharacterized LOC113818648 (LOC113818648), mRNA	TRINITY_DN45952_c0_g5_i3	-3.4126	2.23781	1.15286e-05	0.00124885
Ubiquitin conjugation factor E4 A [Zootermopsis nevadensis]	Penaeus vannamei ubiquitin conjugation factor E4 A-like (LOC113812422), transcript variant X2, mRNA	TRINITY_DN46962_c1_g4_i2	-3.38442	3.60254	0.000146363	0.0098309
#N/A	Penaeus vannamei cAMP-specific 3',5'-cyclic phosphodiesterase 4C-like (LOC113828082), mRNA	TRINITY_DN33029_c0_g3_i1	-3.34847	2.33593	6.85261e-06	0.000810534
PREDICTED: G2/mitotic-specific cyclin-B3-like isoform X2 [Hyalella azteca]	Penaeus vannamei G2/mitotic-specific cyclin-B3-like (LOC113829902), transcript variant X1, mRNA	TRINITY_DN46024_c0_g1_i2	-3.32225	2.3159	2.87373e-05	0.00267587
#N/A	#N/A	TRINITY_DN38702_c0_g4_i1	-3.27765	2.41167	8.91571e-06	0.000995376
#N/A	#N/A	TRINITY_DN47064_c3_g8_i1	-3.26569	1.25559	0.00109296	0.0462466
#N/A	Penaeus vannamei GTP-binding protein SAR1-like (LOC113823908), transcript variant X3, mRNA	TRINITY_DN38953_c0_g12_i1	-3.2241	1.48734	0.000807567	0.0373598
#N/A	Penaeus vannamei uncharacterized LOC113805478 (LOC113805478), mRNA	TRINITY_DN43040_c0_g2_i9	-3.16061	2.3018	0.000665726	0.0322288
PREDICTED: mitochondrial inner membrane protein COX18 [Tribolium castaneum]	Penaeus vannamei cytochrome c oxidase assembly protein COX18, mitochondrial-like (LOC113822908), transcript variant X8, mRNA	TRINITY_DN44419_c6_g2_i5	-3.14243	1.42099	0.00119292	0.0489745
PREDICTED: gem-associated protein 8-like [Hyalella azteca]	Penaeus vannamei gem-associated protein 8-like (LOC113820868), transcript variant X3, mRNA	TRINITY_DN42729_c4_g1_i2	-3.09399	1.79417	0.00119739	0.0490659
#N/A	Penaeus vannamei uncharacterized LOC113814470 (LOC113814470), mRNA	TRINITY_DN47599_c4_g12_i1	-3.03125	1.35054	0.000824244	0.0377324
#N/A	Penaeus vannamei 5'-nucleotidase-like (LOC113827751), mRNA	TRINITY_DN44688_c1_g1_i1	-3.00367	2.89255	2.78242e-06	0.000378167
PREDICTED: uncharacterized protein LOC108681607 [Hyalella azteca]	Penaeus vannamei uncharacterized LOC113814470 (LOC113814470), mRNA	TRINITY_DN47599_c4_g22_i1	-2.97821	5.32362	9.3257e-19	2.91521e-15
PREDICTED: aromatic-L-amino-acid decarboxylase-like [Hyalella azteca]	Penaeus vannamei aromatic-L-amino-acid decarboxylase-like (LOC113823929), mRNA	TRINITY_DN47306_c0_g2_i1	-2.97122	2.16054	0.000136869	0.00933005
PREDICTED: uncharacterized protein LOC108680513 [Hyalella azteca]	Penaeus vannamei uncharacterized LOC113822114 (LOC113822114), mRNA	TRINITY_DN35306_c0_g2_i1	-2.91885	1.67428	0.000840988	0.0381733
PREDICTED: uncharacterized protein YfbL-like [Tetranychus urticae]	Penaeus vannamei uncharacterized LOC113814470 (LOC113814470), mRNA	TRINITY_DN47599_c4_g19_i3	-2.91487	5.62141	6.90021e-20	2.51651e-16
PREDICTED: LOW QUALITY PROTEIN: extended synaptotagmin-1-like [Hyalella azteca]	Penaeus vannamei extended synaptotagmin-2-like (LOC113817041), mRNA	TRINITY_DN44482_c0_g2_i4	-2.90797	2.65329	1.67062e-05	0.00170031
#N/A	Penaeus vannamei protein spaetzle 5-like (LOC113810575), transcript variant X1, mRNA	TRINITY_DN16270_c1_g1_i1	-2.88196	1.45305	0.0010293	0.044163
#N/A	Penaeus vannamei uncharacterized protein DKFZp434B061-like (LOC113826286), transcript variant X3, mRNA	TRINITY_DN17925_c0_g1_i1	-2.86962	1.94032	0.000342186	0.01858
#N/A	#N/A	TRINITY_DN47064_c3_g14_i1	-2.86892	2.989	3.43748e-05	0.00314723
#N/A	Penaeus vannamei uncharacterized LOC113823051 (LOC113823051), partial mRNA	TRINITY_DN31973_c0_g2_i1	-2.8581	3.85306	1.22777e-07	2.42674e-05
#N/A	Penaeus vannamei uncharacterized LOC113805948 (LOC113805948), ncRNA	TRINITY_DN47088_c2_g4_i1	-2.84604	2.50749	7.37604e-05	0.0057235
PREDICTED: uncharacterized protein LOC108681607 [Hyalella azteca]	Penaeus vannamei uncharacterized LOC113814470 (LOC113814470), mRNA	TRINITY_DN47599_c4_g22_i2	-2.84273	3.52942	2.24707e-07	4.09753e-05
#N/A	Penaeus vannamei uncharacterized LOC113810803 (LOC113810803), transcript variant X3, mRNA	TRINITY_DN46150_c0_g1_i1	-2.83005	4.05739	6.43635e-09	1.92819e-06
#N/A	#N/A	TRINITY_DN41867_c0_g3_i2	-2.81058	3.02084	1.07845e-06	0.000157325
#N/A	Penaeus vannamei uncharacterized LOC113823051 (LOC113823051), partial mRNA	TRINITY_DN31973_c0_g5_i1	-2.79262	4.69727	1.66254e-08	4.33092e-06
#N/A	Penaeus vannamei uncharacterized protein C3orf38-like (LOC113828106), transcript variant X1, mRNA	TRINITY_DN28297_c0_g1_i1	-2.78609	1.55853	0.00108586	0.0460774
#N/A	#N/A	TRINITY_DN42794_c0_g13_i1	-2.77225	2.00692	0.000566479	0.0283006
#N/A	Penaeus vannamei uncharacterized protein DKFZp434B061-like (LOC113826286), transcript variant X3, mRNA	TRINITY_DN44416_c2_g4_i1	-2.75792	2.11162	0.000270933	0.0157674
#N/A	Penaeus vannamei nucleobindin-2-like (LOC113813294), transcript variant X4, mRNA	TRINITY_DN47701_c2_g11_i1	-2.7519	1.98817	0.000633266	0.0310698
#N/A	Penaeus vannamei alanine racemase-like (LOC113811735), transcript variant X5, mRNA	TRINITY_DN37958_c0_g1_i2	-2.74924	2.31753	0.000277003	0.0160354
cell surface protein [Bacillus thuringiensis serovar aizawai]	Penaeus vannamei uncharacterized protein DKFZp434B061-like (LOC113826286), transcript variant X2, mRNA	TRINITY_DN20182_c2_g3_i1	-2.68321	7.91175	4.50649e-20	1.97222e-16
innexin inx2 [Homarus gammarus]	Penaeus vannamei innexin inx2-like (LOC113800868), mRNA	TRINITY_DN38061_c0_g1_i1	-2.67729	2.36612	0.000132201	0.0090684
#N/A	Penaeus vannamei uncharacterized LOC113814470 (LOC113814470), mRNA	TRINITY_DN47599_c4_g6_i1	-2.65635	3.01952	7.87501e-06	0.000892855
#N/A	#N/A	TRINITY_DN47064_c3_g6_i1	-2.65575	2.14841	0.000376842	0.0201843
#N/A	Penaeus vannamei uncharacterized LOC113815774 (LOC113815774), mRNA	TRINITY_DN42788_c0_g4_i1	-2.6535	3.52941	0.000579466	0.0287032
#N/A	#N/A	TRINITY_DN42009_c0_g1_i1	-2.64529	3.90797	6.5207e-09	1.92819e-06
#N/A	#N/A	TRINITY_DN42009_c0_g2_i1	-2.63043	4.02361	3.77781e-07	6.40822e-05
Calcium-activated chloride channel regulator 2 [Daphnia magna]	Penaeus vannamei calcium-activated chloride channel regulator 1-like (LOC113818539), transcript variant X1, mRNA	TRINITY_DN46105_c0_g1_i1	-2.62141	2.797	1.47763e-05	0.00152517
#N/A	Penaeus vannamei uncharacterized LOC113818648 (LOC113818648), mRNA	TRINITY_DN45952_c0_g32_i1	-2.61641	2.5002	0.000137716	0.00933005
#N/A	Penaeus vannamei nuclear receptor coactivator 6-like (LOC113817092), transcript variant X1, mRNA	TRINITY_DN37264_c1_g2_i3	-2.61467	2.21617	0.000384949	0.0204453
G protein-coupled receptor [Procambarus clarkii]	Penaeus vannamei uncharacterized LOC113818648 (LOC113818648), mRNA	TRINITY_DN45952_c0_g43_i1	-2.59711	5.95909	2.82722e-13	2.57772e-10
#N/A	Penaeus vannamei uncharacterized protein DKFZp434B061-like (LOC113826286), transcript variant X3, mRNA	TRINITY_DN14919_c0_g1_i1	-2.59072	3.01694	6.00941e-06	0.000726507
alanine racemase [Marsupenaeus japonicus]	Penaeus vannamei alanine racemase-like (LOC113811735), transcript variant X4, mRNA	TRINITY_DN44836_c0_g8_i2	-2.57807	4.39329	7.63261e-11	4.28248e-08
#N/A	Penaeus vannamei uncharacterized LOC113803298 (LOC113803298), transcript variant X4, mRNA	TRINITY_DN47088_c2_g9_i1	-2.56883	2.17907	0.000537919	0.0271842
#N/A	#N/A	TRINITY_DN39718_c0_g2_i1	-2.52878	3.71774	2.25014e-05	0.00218834
#N/A	#N/A	TRINITY_DN47064_c3_g10_i1	-2.47857	4.74017	2.57182e-11	1.56324e-08
#N/A	Penaeus vannamei uncharacterized LOC113815101 (LOC113815101), mRNA	TRINITY_DN39598_c0_g1_i1	-2.46209	2.20107	0.000977169	0.0421744
G protein-coupled receptor [Pristionchus pacificus]	Penaeus vannamei uncharacterized LOC113818648 (LOC113818648), mRNA	TRINITY_DN45952_c0_g30_i1	-2.46046	3.97225	1.61915e-06	0.000229392
#N/A	Penaeus vannamei uncharacterized LOC113818648 (LOC113818648), mRNA	TRINITY_DN45952_c0_g9_i1	-2.44717	4.75754	2.27484e-10	1.05911e-07
#N/A	Penaeus vannamei uncharacterized LOC113818648 (LOC113818648), mRNA	TRINITY_DN45952_c0_g6_i3	-2.44532	5.72901	2.71949e-15	4.95899e-12
#N/A	#N/A	TRINITY_DN47064_c3_g4_i1	-2.44096	3.78786	6.80303e-06	0.000809043
#N/A	Penaeus vannamei uncharacterized protein DKFZp434B061-like (LOC113826286), transcript variant X3, mRNA	TRINITY_DN8247_c0_g1_i1	-2.42833	3.04756	1.17472e-05	0.00126627
PREDICTED: LOW QUALITY PROTEIN: extended synaptotagmin-1-like [Hyalella azteca]	Penaeus vannamei extended synaptotagmin-2-like (LOC113817041), mRNA	TRINITY_DN44482_c0_g2_i3	-2.41436	4.13106	1.36783e-07	2.62552e-05
AP2-associated protein kinase 1 [Zootermopsis nevadensis]	Penaeus vannamei uncharacterized LOC113819175 (LOC113819175), mRNA	TRINITY_DN46088_c2_g2_i7	-2.41101	4.67875	1.24604e-09	5.00418e-07
PREDICTED: LOW QUALITY PROTEIN: extended synaptotagmin-1-like [Hyalella azteca]	Penaeus vannamei extended synaptotagmin-2-like (LOC113817041), mRNA	TRINITY_DN44482_c0_g2_i6	-2.37193	4.11521	1.234e-07	2.42674e-05
#N/A	#N/A	TRINITY_DN47064_c3_g20_i1	-2.37024	4.14924	9.94063e-08	2.11185e-05
#N/A	Penaeus vannamei uncharacterized protein DKFZp434B061-like (LOC113826286), transcript variant X3, mRNA	TRINITY_DN42794_c0_g8_i1	-2.36401	4.23008	7.71747e-07	0.000119769
#N/A	Penaeus vannamei uncharacterized LOC113808602 (LOC113808602), transcript variant X2, mRNA	TRINITY_DN44448_c0_g1_i2	-2.35821	5.44965	1.13082e-12	8.53263e-10
#N/A	Penaeus vannamei uncharacterized protein DKFZp434B061-like (LOC113826286), transcript variant X3, mRNA	TRINITY_DN17645_c0_g1_i1	-2.34849	4.94788	4.14341e-10	1.85033e-07
hypothetical protein DAPPUDRAFT_316089 [Daphnia pulex]	Penaeus vannamei isoleucine--tRNA ligase, cytoplasmic-like (LOC113823854), mRNA	TRINITY_DN46997_c1_g1_i7	-2.30336	5.05622	3.25043e-05	0.0030011
SERTA domain-containing protein 4 [Lygus hesperus]	Penaeus vannamei uncharacterized LOC113821267 (LOC113821267), transcript variant X2, mRNA	TRINITY_DN40641_c0_g2_i1	-2.3014	5.13119	1.69713e-10	8.44012e-08
#N/A	Penaeus vannamei histone H1-delta-like (LOC113821144), mRNA	TRINITY_DN34201_c0_g2_i1	-2.28222	3.20792	4.84496e-05	0.00414131
#N/A	Penaeus vannamei uncharacterized LOC113825036 (LOC113825036), mRNA	TRINITY_DN47163_c0_g5_i1	-2.27275	5.67818	1.10601e-12	8.53263e-10
#N/A	Penaeus vannamei uncharacterized protein DKFZp434B061-like (LOC113826286), transcript variant X3, mRNA	TRINITY_DN44416_c2_g55_i1	-2.24302	4.00948	1.76652e-07	3.27585e-05
putative G-protein coupled receptor AH9.1 [Hypsibius dujardini]	Penaeus vannamei uncharacterized LOC113818648 (LOC113818648), mRNA	TRINITY_DN45952_c0_g10_i1	-2.23815	6.02455	1.25095e-12	8.98601e-10
#N/A	#N/A	TRINITY_DN47064_c3_g18_i1	-2.22945	3.23369	0.000236805	0.0141966
beta-actin [Litopenaeus vannamei]	Penaeus vannamei actin-5C-like (LOC113813026), misc_RNA	TRINITY_DN41402_c7_g2_i2	-2.22119	3.19461	9.49518e-05	0.00697227
PREDICTED: uncharacterized protein LOC108665925 isoform X1 [Hyalella azteca]	Penaeus vannamei uncharacterized LOC113825036 (LOC113825036), mRNA	TRINITY_DN47163_c0_g4_i1	-2.21607	8.10044	1.1022e-17	2.67982e-14
#N/A	Penaeus vannamei uncharacterized protein DKFZp434B061-like (LOC113826286), transcript variant X3, mRNA	TRINITY_DN44416_c2_g60_i1	-2.20749	4.04531	1.19658e-07	2.42441e-05
PREDICTED: proproteinase E-like [Hyalella azteca]	#N/A	TRINITY_DN42061_c0_g1_i1	-2.18698	2.90467	0.000140736	0.00950492
neuronal membrane glycoprotein M6-b, partial [Cherax quadricarinatus]	Penaeus vannamei transmembrane protein 147-like (LOC113804316), mRNA	TRINITY_DN42627_c0_g1_i1	-2.18273	3.33089	9.82516e-05	0.00710674
#N/A	#N/A	TRINITY_DN47064_c3_g6_i4	-2.18122	5.62847	3.71971e-12	2.32556e-09
#N/A	Penaeus vannamei aromatic-L-amino-acid decarboxylase-like (LOC113823929), mRNA	TRINITY_DN47306_c0_g30_i1	-2.14545	2.65756	0.000973591	0.042103
PREDICTED: kinesin-like protein KIF11 [Hyalella azteca]	Penaeus vannamei kinesin-like protein Klp61F (LOC113803105), mRNA	TRINITY_DN44869_c0_g1_i1	-2.14411	3.92144	4.10524e-06	0.000534708
#N/A	Penaeus vannamei cAMP-specific 3',5'-cyclic phosphodiesterase 4C-like (LOC113828082), mRNA	TRINITY_DN33029_c0_g2_i1	-2.13849	4.53878	1.34225e-08	3.62607e-06
Peptide receptor GPCR [Daphnia magna]	Penaeus vannamei uncharacterized LOC113818648 (LOC113818648), mRNA	TRINITY_DN45952_c0_g15_i1	-2.13817	5.8375	3.16297e-12	2.03565e-09
#N/A	Penaeus vannamei uncharacterized LOC113818870 (LOC113818870), transcript variant X4, mRNA	TRINITY_DN43190_c1_g1_i1	-2.13087	3.86103	0.000990095	0.0425643
#N/A	Penaeus vannamei uncharacterized LOC113825036 (LOC113825036), mRNA	TRINITY_DN47163_c0_g25_i1	-2.12995	5.81564	3.69498e-14	4.49186e-11
#N/A	Penaeus vannamei uncharacterized LOC113818648 (LOC113818648), mRNA	TRINITY_DN45952_c0_g27_i1	-2.12571	7.39319	2.99392e-15	5.03945e-12
PREDICTED: TBC1 domain family member 2B-like [Limulus polyphemus]	Penaeus vannamei TBC1 domain family member 2B-like (LOC113810261), mRNA	TRINITY_DN46046_c1_g4_i1	-2.11665	4.75374	0.000118944	0.0084504
#N/A	Penaeus vannamei uncharacterized LOC113818648 (LOC113818648), mRNA	TRINITY_DN45952_c0_g6_i2	-2.11521	6.49599	2.1281e-13	2.21748e-10
Peptide receptor GPCR [Daphnia magna]	Penaeus vannamei uncharacterized LOC113818648 (LOC113818648), mRNA	TRINITY_DN45952_c0_g21_i1	-2.10782	5.75338	3.6334e-13	3.18024e-10
SOCS [Litopenaeus vannamei]	Penaeus vannamei uncharacterized LOC113812823 (LOC113812823), mRNA	TRINITY_DN44584_c2_g1_i1	-2.10166	6.876	1.27304e-12	8.98601e-10
PREDICTED: uncharacterized protein LOC108675418 [Hyalella azteca]	Penaeus vannamei uncharacterized LOC113824539 (LOC113824539), transcript variant X2, mRNA	TRINITY_DN43316_c0_g1_i1	-2.09354	3.31957	3.95972e-05	0.00349381
#N/A	#N/A	TRINITY_DN47064_c3_g30_i1	-2.09147	4.64804	1.69456e-08	4.36239e-06
#N/A	Penaeus vannamei uncharacterized LOC113818648 (LOC113818648), mRNA	TRINITY_DN45952_c0_g24_i1	-2.08081	6.03703	1.90981e-13	2.08953e-10
#N/A	#N/A	TRINITY_DN47064_c3_g15_i1	-2.06778	5.2396	1.60576e-09	5.7602e-07
#N/A	#N/A	TRINITY_DN47064_c3_g11_i1	-2.05138	4.65278	2.77078e-07	4.91688e-05
putative G-protein coupled receptor AH9.1 [Hypsibius dujardini]	Penaeus vannamei uncharacterized LOC113818648 (LOC113818648), mRNA	TRINITY_DN45952_c0_g5_i2	-2.04697	7.09859	2.76591e-09	9.03254e-07
PREDICTED: tyrosine-protein kinase BAZ1B-like [Hyalella azteca]	Penaeus vannamei tyrosine-protein kinase BAZ1B-like (LOC113816328), transcript variant X2, mRNA	TRINITY_DN34166_c0_g1_i2	-2.04684	4.14458	1.70956e-06	0.000238271
#N/A	#N/A	TRINITY_DN47064_c3_g20_i2	-2.04429	2.74511	0.000941582	0.0411251
PREDICTED: probable G-protein coupled receptor AH9.1 [Hyalella azteca]	Penaeus vannamei uncharacterized LOC113818648 (LOC113818648), mRNA	TRINITY_DN45952_c0_g40_i1	-2.03104	8.47701	1.69823e-16	3.37825e-13
MULTISPECIES: hypothetical protein [Actinomyces]	Penaeus vannamei uncharacterized protein DKFZp434B061-like (LOC113826286), transcript variant X3, mRNA	TRINITY_DN44416_c2_g3_i1	-2.01774	6.41618	1.33766e-14	1.82941e-11
#N/A	Penaeus vannamei uncharacterized LOC113806935 (LOC113806935), mRNA	TRINITY_DN43103_c1_g2_i1	-2.01461	4.72894	1.11866e-08	3.10562e-06
PREDICTED: sialin-like isoform X3 [Hyalella azteca]	Penaeus vannamei sialin-like (LOC113825609), transcript variant X6, mRNA	TRINITY_DN42874_c0_g5_i1	-2.01355	2.56207	0.000968928	0.0420676
#N/A	Penaeus vannamei uncharacterized LOC113818648 (LOC113818648), mRNA	TRINITY_DN45952_c0_g31_i1	-2.01231	5.09799	8.44153e-07	0.000129161
#N/A	#N/A	TRINITY_DN47064_c3_g9_i1	-2.01162	3.64817	1.65464e-05	0.00169191
PREDICTED: innexin inx2-like [Hyalella azteca]	Penaeus vannamei innexin inx2-like (LOC113800862), transcript variant X5, mRNA	TRINITY_DN44719_c0_g1_i1	-2.01015	2.61418	0.000877304	0.0392079
#N/A	#N/A	TRINITY_DN47064_c3_g12_i1	-2.00561	5.51313	1.81825e-10	8.84154e-08
PREDICTED: acetyl-coenzyme A synthetase 2-like, mitochondrial [Hyalella azteca]	Penaeus vannamei acetyl-coenzyme A synthetase 2-like, mitochondrial (LOC113805920), mRNA	TRINITY_DN47153_c0_g9_i1	-2.00362	3.35756	7.91825e-05	0.00601622
PREDICTED: CCAAT/enhancer-binding protein epsilon-like [Hyalella azteca]	Penaeus vannamei CCAAT/enhancer-binding protein-like (LOC113820250), mRNA	TRINITY_DN47408_c1_g7_i1	-2.00329	9.07146	2.57444e-12	1.70709e-09
hypothetical protein Phum_PHUM129270 [Pediculus humanus corporis]	Penaeus vannamei uncharacterized LOC113803843 (LOC113803843), mRNA	TRINITY_DN39259_c0_g2_i3	-2.00114	4.74411	0.000108439	0.00775443
#N/A	Penaeus vannamei serine-rich adhesin for platelets-like (LOC113803930), mRNA	TRINITY_DN45623_c1_g3_i1	2.05982	5.58931	4.4506e-13	3.60696e-10
#N/A	Penaeus vannamei delta(24)-sterol reductase-like (LOC113827979), mRNA	TRINITY_DN45139_c2_g1_i1	2.08726	2.91052	0.000317348	0.0175665
single VWC domain protein 5 [Litopenaeus vannamei]	Penaeus vannamei venom toxin OcyC11-like (LOC113809352), mRNA	TRINITY_DN28993_c0_g2_i1	2.23957	2.88531	0.00122876	0.0499771
hypothetical protein LOTGIDRAFT_181176, partial [Lottia gigantea]	Penaeus vannamei probable E3 ubiquitin-protein ligase RNF144A (LOC113801149), transcript variant X2, mRNA	TRINITY_DN43384_c0_g22_i1	2.34737	2.84499	9.20541e-05	0.00682823
#N/A	Penaeus vannamei zinc finger protein OZF-like (LOC113824317), transcript variant X2, misc_RNA	TRINITY_DN46575_c0_g3_i6	2.41809	2.49869	0.000237581	0.0142042
#N/A	Penaeus vannamei atherin-like (LOC113822668), mRNA	TRINITY_DN46693_c2_g13_i1	2.47158	5.14647	0.000414128	0.0217633
antimicrobial peptide type 2 precursor IIb [Pandalopsis japonica]	Penaeus vannamei uncharacterized LOC113805910 (LOC113805910), mRNA	TRINITY_DN37000_c0_g1_i1	2.55015	2.72513	8.671e-05	0.00652023
Leucine-rich PPR motif-containing protein, mitochondrial [Zootermopsis nevadensis]	Penaeus vannamei leucine-rich PPR motif-containing protein, mitochondrial-like (LOC113818727), mRNA	TRINITY_DN46439_c0_g2_i1	2.65927	3.56379	8.49978e-07	0.000129161
single VWC domain protein 5 [Litopenaeus vannamei]	Penaeus vannamei venom toxin OcyC11-like (LOC113809352), mRNA	TRINITY_DN40510_c1_g5_i1	2.68293	2.48137	9.8407e-05	0.00710674
C type lectin containing domain protein [Litopenaeus vannamei]	Penaeus vannamei uncharacterized LOC113800422 (LOC113800422), mRNA	TRINITY_DN38604_c0_g3_i4	2.83985	3.58974	0.000298572	0.0168821
#N/A	#N/A	TRINITY_DN46575_c0_g3_i3	3.02173	1.92399	0.000474898	0.0246249
#N/A	Penaeus vannamei UV radiation resistance-associated gene protein-like (LOC113818295), mRNA	TRINITY_DN40715_c0_g1_i1	3.17904	2.34021	0.000745043	0.0352117
hypothetical protein GLOINDRAFT_308126 [Rhizophagus irregularis DAOM 181602]	Penaeus vannamei 60S ribosomal protein L29-like (LOC113823430), mRNA	TRINITY_DN90626_c0_g1_i1	3.25545	1.11834	0.000956998	0.0417152
hypothetical protein RP20_CCG026657 [Aedes albopictus]	Penaeus vannamei rho GTPase-activating protein gacO-like (LOC113810131), mRNA	TRINITY_DN40081_c0_g3_i5	3.33843	1.865	5.72972e-05	0.00474916
#N/A	Penaeus vannamei liprin-beta-1-like (LOC113805549), transcript variant X6, mRNA	TRINITY_DN47007_c0_g5_i4	3.40653	1.93728	0.00030796	0.0173234
#N/A	Penaeus vannamei membrane metallo-endopeptidase-like 1 (LOC113826499), transcript variant X7, mRNA	TRINITY_DN42834_c10_g3_i2	3.40783	1.51182	0.00096769	0.0420676
#N/A	#N/A	TRINITY_DN39388_c0_g4_i1	3.76284	1.18045	0.000458176	0.023871
#N/A	#N/A	TRINITY_DN47412_c1_g8_i2	3.77129	1.53667	0.000377268	0.0201843
#N/A	Penaeus vannamei uncharacterized LOC113805187 (LOC113805187), transcript variant X3, mRNA	TRINITY_DN44107_c0_g13_i3	3.77993	3.19399	6.1732e-05	0.00505925
#N/A	Penaeus vannamei acidic fibroblast growth factor intracellular-binding protein-like (LOC113827657), mRNA	TRINITY_DN40043_c0_g1_i8	3.78536	2.86989	2.76855e-05	0.00258895
#N/A	Penaeus vannamei uncharacterized LOC113801960 (LOC113801960), transcript variant X36, mRNA	TRINITY_DN36965_c1_g1_i1	3.80701	1.54664	0.000206161	0.0127435
PREDICTED: uncharacterized protein LOC108561141 [Nicrophorus vespilloides]	Penaeus vannamei protein spaetzle 3-like (LOC113807211), mRNA	TRINITY_DN42938_c0_g3_i2	3.80729	1.57016	0.000192487	0.0122928
#N/A	Penaeus vannamei uncharacterized serine-rich protein C215.13-like (LOC113818527), mRNA	TRINITY_DN38515_c0_g1_i3	3.8177	0.786587	0.00110695	0.0464921
hypothetical protein g.15495, partial [Clastoptera arizonana]	Penaeus vannamei methyltransferase-like protein 25 (LOC113825890), transcript variant X12, mRNA	TRINITY_DN42150_c3_g17_i7	3.83714	1.87169	4.88702e-05	0.004161
hypothetical protein X975_16198, partial [Stegodyphus mimosarum]	Penaeus vannamei uncharacterized LOC113824973 (LOC113824973), transcript variant X1, mRNA	TRINITY_DN44292_c0_g1_i5	4.00701	0.921805	0.000822602	0.0377324
hypothetical protein BRAFLDRAFT_215208 [Branchiostoma floridae]	Penaeus vannamei cytosolic Fe-S cluster assembly factor NUBP2 homolog (LOC113816831), mRNA	TRINITY_DN41723_c0_g8_i1	4.12989	1.02754	0.000205095	0.0127136
#N/A	Penaeus vannamei mucin-5AC-like (LOC113814449), mRNA	TRINITY_DN47510_c0_g12_i1	4.62781	2.78458	1.59264e-08	4.19881e-06
#N/A	Penaeus vannamei rho GTPase-activating protein gacO-like (LOC113810131), mRNA	TRINITY_DN40081_c0_g3_i6	5.02062	2.91185	5.42872e-11	3.18508e-08
PREDICTED: solute carrier family 2, facilitated glucose transporter member 1-like isoform X1 [Cephus cinctus]	Penaeus vannamei solute carrier family 2, facilitated glucose transporter member 1-like (LOC113810126), mRNA	TRINITY_DN44983_c3_g1_i3	5.13936	2.38898	3.33623e-06	0.000447874
#N/A	#N/A	TRINITY_DN43424_c1_g1_i2	5.38553	1.34098	4.03195e-06	0.000528306
#N/A	Penaeus vannamei uncharacterized LOC113819541 (LOC113819541), mRNA	TRINITY_DN44369_c2_g1_i6	5.58283	2.77425	1.58855e-08	4.19881e-06
#N/A	Penaeus vannamei RING finger protein 44-like (LOC113806063), transcript variant X2, mRNA	TRINITY_DN44541_c0_g1_i5	5.84993	1.74177	1.92536e-07	3.5404e-05
#N/A	#N/A	TRINITY_DN44173_c0_g1_i1	5.97758	1.8627	3.25176e-07	5.6924e-05
#N/A	Penaeus vannamei uncharacterized LOC113818704 (LOC113818704), mRNA	TRINITY_DN47484_c3_g15_i6	6.09729	5.44207	0.00103733	0.0444204
#N/A	Penaeus vannamei transmembrane protein 120 homolog (LOC113828298), mRNA	TRINITY_DN46507_c0_g1_i3	6.17397	0.137937	0.0010444	0.0444621
putative accessory gland protein, partial [Gryllus pennsylvanicus]	Penaeus vannamei probable tRNA pseudouridine synthase 1 (LOC113828357), transcript variant X2, mRNA	TRINITY_DN32699_c0_g1_i3	6.17397	0.134634	0.00103938	0.0444213
p53 and DNA damage-regulated protein 1 [Penaeus monodon]	Penaeus vannamei p53 and DNA damage-regulated protein 1-like (LOC113819906), mRNA	TRINITY_DN43920_c0_g2_i7	6.25149	0.193709	0.000888797	0.0394496
PREDICTED: protein RRNAD1-like isoform X2 [Hyalella azteca]	Penaeus vannamei protein RRNAD1-like (LOC113829924), mRNA	TRINITY_DN44247_c0_g1_i1	6.2541	0.191542	0.000793119	0.0368583
PREDICTED: prion-like-(Q/N-rich) domain-bearing protein 25 [Harpegnathos saltator]	Penaeus vannamei uncharacterized LOC113818573 (LOC113818573), transcript variant X1, mRNA	TRINITY_DN44603_c1_g2_i9	6.2541	0.191542	0.00079179	0.0368583
#N/A	Penaeus vannamei transient receptor potential channel pyrexia-like (LOC113823158), transcript variant X2, mRNA	TRINITY_DN47164_c1_g2_i2	6.25666	0.195832	0.000768378	0.0361073
#N/A	Penaeus vannamei zinc finger protein 629-like (LOC113817206), transcript variant X7, mRNA	TRINITY_DN42315_c0_g1_i3	6.32742	0.24845	0.00073836	0.0350473
#N/A	#N/A	TRINITY_DN46958_c4_g1_i4	6.33245	0.247332	0.000591385	0.0291457
#N/A	Penaeus vannamei RNA-binding motif protein, X-linked 2-like (LOC113809657), mRNA	TRINITY_DN38932_c0_g2_i1	6.3374	0.252497	0.000674518	0.0325106
#N/A	#N/A	TRINITY_DN47718_c2_g4_i1	6.39695	0.297108	0.000743587	0.0352117
#N/A	Penaeus vannamei serine/threonine-protein kinase Warts-like (LOC113801272), transcript variant X1, mRNA	TRINITY_DN32481_c0_g1_i2	6.47749	0.355843	0.00031335	0.0174471
#N/A	Penaeus vannamei choline/ethanolaminephosphotransferase 1-like (LOC113814834), transcript variant X16, mRNA	TRINITY_DN37834_c0_g2_i2	6.53117	0.400125	0.000579784	0.0287032
#N/A	Penaeus vannamei ADP-ribose pyrophosphatase, mitochondrial-like (LOC113819217), transcript variant X1, mRNA	TRINITY_DN43319_c6_g2_i3	6.54057	0.403937	0.000259776	0.0153219
#N/A	Penaeus vannamei uncharacterized LOC113815856 (LOC113815856), mRNA	TRINITY_DN34635_c1_g1_i4	6.59386	0.44491	0.000504229	0.0257793
#N/A	Penaeus vannamei gastrula zinc finger protein XlCGF57.1-like (LOC113810340), transcript variant X5, mRNA	TRINITY_DN41930_c0_g1_i1	6.60088	0.447778	0.000234594	0.0141317
#N/A	Penaeus vannamei probable C-mannosyltransferase DPY19L1 (LOC113813966), mRNA	TRINITY_DN44504_c0_g1_i4	6.60516	0.449708	0.00019366	0.0122928
#N/A	Penaeus vannamei zinc finger protein OZF-like (LOC113827496), transcript variant X4, mRNA	TRINITY_DN45090_c5_g1_i1	6.60516	0.449708	0.000193076	0.0122928
#N/A	#N/A	TRINITY_DN47128_c2_g21_i1	6.60941	0.451603	0.000217503	0.0133691
PREDICTED: uncharacterized protein LOC108671383 [Hyalella azteca]	Penaeus vannamei uncharacterized LOC113822926 (LOC113822926), mRNA	TRINITY_DN40161_c0_g2_i5	6.60941	0.454274	0.00021914	0.013432
#N/A	#N/A	TRINITY_DN31181_c0_g1_i1	6.66291	0.494782	0.000158539	0.0103821
PREDICTED: craniofacial development protein 2-like [Branchiostoma belcheri]	Penaeus vannamei uncharacterized LOC113813715 (LOC113813715), mRNA	TRINITY_DN34360_c0_g6_i1	6.71826	0.540992	0.00017348	0.0111649
#N/A	Penaeus vannamei zinc finger protein 570-like (LOC113823698), mRNA	TRINITY_DN41763_c1_g1_i2	6.72236	0.540342	0.000127094	0.0087455
#N/A	Penaeus vannamei mitogen-activated protein kinase 1-like (LOC113801198), mRNA	TRINITY_DN41583_c1_g26_i1	6.72236	0.540359	0.00012688	0.0087455
#N/A	Penaeus vannamei 60S ribosomal protein L34-like (LOC113810981), transcript variant X2, mRNA	TRINITY_DN41179_c0_g1_i1	6.73248	0.547559	0.00019492	0.0122945
#N/A	Penaeus vannamei TRPL translocation defect protein 14-like (LOC113814261), transcript variant X2, mRNA	TRINITY_DN42620_c0_g2_i1	6.73248	0.544995	0.000195525	0.0122945
putative serine proteinase inhibitor [Pacifastacus leniusculus]	Penaeus vannamei serine protease inhibitor 88Ea-like (LOC113825263), mRNA	TRINITY_DN43535_c1_g2_i3	6.82257	0.62203	0.0002206	0.0134837
#N/A	Penaeus vannamei mucin-5AC-like (LOC113814449), mRNA	TRINITY_DN47510_c0_g15_i1	6.8247	0.625359	0.000160386	0.0104451
#N/A	Penaeus vannamei serine incorporator 3-like (LOC113815769), mRNA	TRINITY_DN45694_c0_g1_i2	6.82876	0.627169	9.59429e-05	0.00702148
#N/A	Penaeus vannamei uncharacterized LOC113806546 (LOC113806546), transcript variant X2, mRNA	TRINITY_DN37309_c0_g5_i1	6.83258	0.628922	7.08114e-05	0.00555374
#N/A	Penaeus vannamei palmitoyltransferase ZDHHC22-like (LOC113818784), transcript variant X2, mRNA	TRINITY_DN42779_c3_g1_i3	6.88193	0.666494	6.57353e-05	0.00529704
zinc finger protein 271-like isoform X2 [Parasteatoda tepidariorum]	Penaeus vannamei zinc finger protein 300-like (LOC113827493), transcript variant X2, mRNA	TRINITY_DN42648_c6_g4_i4	6.89288	0.671873	7.43943e-05	0.00573203
#N/A	Penaeus vannamei protein transport protein Sec24B-like (LOC113800370), mRNA	TRINITY_DN25374_c0_g4_i1	6.93138	0.706215	5.78839e-05	0.00477968
#N/A	Penaeus vannamei methyltransferase-like protein 25 (LOC113825890), transcript variant X1, mRNA	TRINITY_DN42150_c3_g17_i2	6.9827	0.746618	3.52866e-05	0.00321726
PREDICTED: uncharacterized protein LOC106177003 [Lingula anatina]	#N/A	TRINITY_DN44381_c1_g6_i3	7.03057	0.787282	2.63131e-05	0.0025034
#N/A	Penaeus vannamei N-alpha-acetyltransferase 25, NatB auxiliary subunit-like (LOC113828412), transcript variant X2, mRNA	TRINITY_DN42670_c1_g1_i3	7.04252	0.791146	5.46495e-05	0.00455327
#N/A	Penaeus vannamei programmed cell death protein 6-like (LOC113805132), transcript variant X3, mRNA	TRINITY_DN46078_c4_g2_i1	7.07691	0.824693	1.91322e-05	0.00190295
#N/A	Penaeus vannamei titin-like (LOC113820225), mRNA	TRINITY_DN40614_c0_g1_i3	7.12814	0.862573	1.73959e-05	0.0017623
#N/A	Penaeus vannamei solute carrier family 35 member F5-like (LOC113814669), transcript variant X4, mRNA	TRINITY_DN33861_c0_g1_i2	7.17483	0.899896	2.47697e-05	0.00237054
KPI2 [Litopenaeus vannamei]	#N/A	TRINITY_DN37983_c1_g1_i2	7.19528	0.923253	2.73457e-05	0.00256814
fibrinogen-related protein 2 [Litopenaeus vannamei]	Penaeus vannamei ryncolin-1-like (LOC113803998), mRNA	TRINITY_DN47455_c4_g6_i1	7.20317	0.927347	8.96964e-06	0.000996313
hypothetical protein L917_16725 [Phytophthora parasitica]	Penaeus vannamei agrin-like (LOC113820208), mRNA	TRINITY_DN42673_c0_g55_i1	7.20911	0.930608	7.0096e-06	0.000819011
PREDICTED: enoyl-CoA delta isomerase 2, mitochondrial isoform X2 [Lepisosteus oculatus]	Penaeus vannamei enoyl-CoA delta isomerase 2, mitochondrial-like (LOC113828491), transcript variant X2, mRNA	TRINITY_DN43617_c1_g3_i7	7.29451	1.00222	9.29059e-06	0.00102675
PREDICTED: lysosomal thioesterase PPT2 homolog [Cerapachys biroi]	Penaeus vannamei lysosomal thioesterase PPT2-A-like (LOC113807277), transcript variant X2, mRNA	TRINITY_DN40975_c1_g1_i1	7.32896	1.03233	4.69999e-06	0.000601434
#N/A	Penaeus vannamei longitudinals lacking protein, isoforms H/M/V-like (LOC113818140), transcript variant X4, mRNA	TRINITY_DN37260_c1_g1_i5	7.33039	1.0313	5.66504e-06	0.00070459
hypothetical protein V500_02979, partial [Pseudogymnoascus sp. VKM F-4518 (FW-2643)]	Penaeus vannamei protein mesh-like (LOC113803884), mRNA	TRINITY_DN47563_c1_g1_i3	7.33039	1.03128	5.66712e-06	0.00070459
KIAA0907 isoform 2 [Homo sapiens]	Penaeus vannamei KH homology domain-containing protein 4-like (LOC113811191), transcript variant X1, mRNA	TRINITY_DN39094_c5_g1_i7	7.34847	1.0522	1.87645e-05	0.00187491
hypothetical protein g.9854 [Pectinophora gossypiella]	Penaeus vannamei tubulin--tyrosine ligase-like protein 12 (LOC113800159), transcript variant X2, mRNA	TRINITY_DN45077_c1_g2_i9	7.3711	1.06643	8.31638e-06	0.000933226
#N/A	#N/A	TRINITY_DN46988_c0_g1_i1	7.37962	1.08211	5.09574e-05	0.00430521
hypothetical protein XENTR_v90026653mg, partial [Xenopus tropicalis]	#N/A	TRINITY_DN29541_c1_g1_i2	7.44674	1.12788	1.32098e-05	0.00137646
PREDICTED: D-2-hydroxyglutarate dehydrogenase, mitochondrial-like isoform X1 [Lingula anatina]	Penaeus vannamei alpha-1,6-mannosyl-glycoprotein 2-beta-N-acetylglucosaminyltransferase-like (LOC113824063), mRNA	TRINITY_DN45168_c1_g2_i1	7.59886	1.26284	7.62689e-07	0.000119208
#N/A	Penaeus vannamei uncharacterized LOC113799949 (LOC113799949), mRNA	TRINITY_DN45079_c0_g1_i1	7.60122	1.26579	8.59261e-07	0.000129671
PREDICTED: ARF GTPase-activating protein GIT2-like isoform X5 [Lingula anatina]	Penaeus vannamei ARF GTPase-activating protein GIT2-like (LOC113802690), mRNA	TRINITY_DN47035_c1_g3_i2	7.60159	3.38716	3.72193e-07	6.36275e-05
PREDICTED: gem-associated protein 8-like [Hyalella azteca]	Penaeus vannamei gem-associated protein 8-like (LOC113820868), transcript variant X3, mRNA	TRINITY_DN42729_c4_g1_i3	7.61311	1.28002	1.06712e-05	0.00117082
#N/A	Penaeus vannamei tripeptidyl-peptidase 2-like (LOC113823290), mRNA	TRINITY_DN39824_c0_g1_i2	7.62073	1.27665	5.20387e-05	0.00437966
#N/A	Penaeus vannamei condensin complex subunit 1-like (LOC113823508), mRNA	TRINITY_DN38086_c0_g2_i2	7.66109	1.31822	5.31576e-07	8.74582e-05
#N/A	Penaeus vannamei C-myc promoter-binding protein-like (LOC113817803), partial mRNA	TRINITY_DN47502_c0_g1_i2	7.71526	1.36531	4.08522e-07	6.82388e-05
PREDICTED: histone acetyltransferase KAT7-like [Hyalella azteca]	Penaeus vannamei NUAK family SNF1-like kinase 1 (LOC113823429), transcript variant X2, mRNA	TRINITY_DN43508_c0_g1_i10	7.72525	1.37299	7.44042e-07	0.00011713
#N/A	Penaeus vannamei uncharacterized LOC113814746 (LOC113814746), mRNA	TRINITY_DN41683_c1_g4_i2	7.74321	1.39142	3.56145e-07	6.13634e-05
#N/A	Penaeus vannamei Bardet-Biedl syndrome 7 protein homolog (LOC113829942), mRNA	TRINITY_DN33618_c0_g1_i2	7.81819	1.45227	3.79375e-06	0.00050312
#N/A	Penaeus vannamei DNA ligase 3-like (LOC113812334), transcript variant X2, mRNA	TRINITY_DN39397_c0_g1_i2	7.86337	1.50028	3.95411e-06	0.000521228
hypothetical protein CAPTEDRAFT_130678 [Capitella teleta]	Penaeus vannamei 3'-5' exoribonuclease 1-like (LOC113809421), transcript variant X2, mRNA	TRINITY_DN34906_c0_g1_i3	7.9198	1.54997	5.72457e-07	9.34814e-05
#N/A	Penaeus vannamei zinc finger protein 771-like (LOC113802140), transcript variant X1, mRNA	TRINITY_DN46786_c0_g1_i4	7.93272	1.5583	8.8552e-08	1.95727e-05
#N/A	Penaeus vannamei methionine-R-sulfoxide reductase B1-like (LOC113809802), transcript variant X1, mRNA	TRINITY_DN39592_c1_g2_i5	7.99817	1.61734	9.73907e-08	2.08932e-05
PREDICTED: uncharacterized protein LOC102082235 isoform X1 [Oreochromis niloticus]	Penaeus vannamei uncharacterized LOC113814641 (LOC113814641), mRNA	TRINITY_DN47649_c6_g2_i5	8.04924	1.66224	3.42218e-08	8.50957e-06
#N/A	Penaeus vannamei nucleoside diphosphate-linked moiety X motif 13-like (LOC113820057), mRNA	TRINITY_DN39512_c0_g1_i3	8.06422	1.67867	1.07065e-07	2.23124e-05
PREDICTED: histone acetyltransferase KAT7-like [Hyalella azteca]	Penaeus vannamei NUAK family SNF1-like kinase 1 (LOC113823429), transcript variant X8, mRNA	TRINITY_DN43508_c0_g1_i8	8.15186	1.75677	5.02061e-08	1.19414e-05
#N/A	Penaeus vannamei sphingomyelin phosphodiesterase 5-like (LOC113815109), mRNA	TRINITY_DN39762_c0_g4_i3	8.21736	1.8109	3.51601e-07	6.10614e-05
#N/A	Penaeus vannamei regulator of G-protein signaling 10-like (LOC113814327), transcript variant X6, mRNA	TRINITY_DN30052_c0_g1_i1	8.21963	1.81719	1.12121e-08	3.10562e-06
#N/A	Penaeus vannamei probable cation-transporting ATPase 13A3 (LOC113804290), mRNA	TRINITY_DN46946_c1_g1_i6	8.22939	1.82508	2.59428e-08	6.60094e-06
#N/A	Penaeus vannamei embryonic stem cell-specific 5-hydroxymethylcytosine-binding protein-like (LOC113817358), mRNA	TRINITY_DN42156_c0_g2_i2	8.24656	1.8414	1.12066e-08	3.10562e-06
hypothetical protein DAPPUDRAFT_52405 [Daphnia pulex]	Penaeus vannamei acidic mammalian chitinase-like (LOC113800666), transcript variant X2, mRNA	TRINITY_DN42288_c0_g3_i9	8.29309	1.88141	4.23181e-08	1.02889e-05
#N/A	Penaeus vannamei cell division cycle protein 27 homolog (LOC113804231), mRNA	TRINITY_DN27949_c1_g1_i2	8.30621	1.89997	7.22235e-08	1.65658e-05
zinc finger protein 512B isoform X2 [Pogona vitticeps]	Penaeus vannamei uncharacterized LOC113803656 (LOC113803656), mRNA	TRINITY_DN39887_c0_g1_i4	8.32145	1.9149	2.5479e-07	4.6077e-05
PREDICTED: glucose-6-phosphatase-like, partial [Hyalella azteca]	Penaeus vannamei glucose-6-phosphatase-like (LOC113800716), mRNA	TRINITY_DN39009_c0_g1_i2	8.39597	1.98289	7.68549e-08	1.73375e-05
PREDICTED: dnaJ homolog subfamily C member 16-like isoform X1 [Hyalella azteca]	Penaeus vannamei dnaJ homolog subfamily C member 16-like (LOC113801267), mRNA	TRINITY_DN47201_c0_g2_i7	8.72577	6.23699	2.45201e-51	5.36549e-47
#N/A	Penaeus vannamei mevalonate kinase-like (LOC113817072), mRNA	TRINITY_DN44562_c0_g3_i1	9.07057	2.61168	2.38217e-13	2.26638e-10
#N/A	Penaeus vannamei WD repeat domain-containing protein 83-like (LOC113804260), mRNA	TRINITY_DN46587_c2_g1_i3	9.11219	2.65165	1.53935e-13	1.77285e-10
#N/A	Penaeus vannamei zinc finger FYVE domain-containing protein 21-like (LOC113823149), mRNA	TRINITY_DN46192_c6_g1_i1	9.1644	2.69855	3.24618e-10	1.47985e-07
#N/A	Penaeus vannamei disks large homolog 5-like (LOC113823814), mRNA	TRINITY_DN42571_c0_g1_i1	9.48036	3.00387	1.82035e-14	2.34311e-11
PREDICTED: uncharacterized protein LOC108668938 [Hyalella azteca]	Penaeus vannamei uncharacterized LOC113800955 (LOC113800955), mRNA	TRINITY_DN44463_c0_g2_i2	9.60467	3.12332	1.01646e-14	1.48282e-11
7SK snRNA methylphosphate capping enzyme [Daphnia magna]	Penaeus vannamei 7SK snRNA methylphosphate capping enzyme-like (LOC113803462), transcript variant X2, mRNA	TRINITY_DN41145_c0_g1_i4	10.1973	3.69853	4.82624e-08	1.16053e-05

## Sheet: 24NH-VPvs0NH-VP
annotation
nr	L.vannamei genome blastn	id	logFC	logCPM	PValue	FDR
#N/A	Penaeus vannamei EEF1A lysine methyltransferase 1-like (LOC113808971), mRNA	TRINITY_DN47359_c0_g1_i5	-11.6559	5.13849	4.01487e-48	1.1217e-44
mycb2 [Eyprepocnemis plorans]	Penaeus vannamei E3 ubiquitin-protein ligase MYCBP2-like (LOC113828270), mRNA	TRINITY_DN46410_c0_g1_i8	-10.717	4.21433	2.21289e-23	1.45471e-20
#N/A	Penaeus vannamei EEF1A lysine methyltransferase 1-like (LOC113808971), mRNA	TRINITY_DN47359_c0_g1_i4	-10.6767	4.17436	1.84776e-19	1.0073e-16
#N/A	Penaeus vannamei lactoylglutathione lyase-like (LOC113806294), transcript variant X1, mRNA	TRINITY_DN46385_c2_g12_i1	-10.466	3.96937	3.81841e-21	2.24593e-18
#N/A	Penaeus vannamei uncharacterized LOC113814470 (LOC113814470), mRNA	TRINITY_DN47599_c4_g10_i1	-9.48644	3.02656	2.31318e-16	9.57443e-14
#N/A	Penaeus vannamei ribose-phosphate pyrophosphokinase 2 (LOC113826905), transcript variant X2, misc_RNA	TRINITY_DN46977_c0_g7_i6	-9.40462	2.95062	3.25307e-14	1.05376e-11
PREDICTED: TBC1 domain family member 16-like [Hyalella azteca]	Penaeus vannamei TBC1 domain family member 16-like (LOC113825908), mRNA	TRINITY_DN44468_c0_g2_i7	-9.23853	2.78681	1.54728e-10	2.81165e-08
hypothetical protein g.37981 [Clastoptera arizonana]	Penaeus vannamei E3 ubiquitin-protein ligase UBR2-like (LOC113813473), transcript variant X2, mRNA	TRINITY_DN46079_c0_g1_i3	-9.17121	2.72954	1.28693e-13	3.78477e-11
Chain A, Crystal Structure Of Litopenaeus Vannamei Triosephosphate Isomerase Complexed With 2-phosphoglycolic Acid	Penaeus vannamei triosephosphate isomerase B-like (LOC113816889), mRNA	TRINITY_DN18778_c1_g1_i1	-9.05283	5.77749	3.90519e-17	1.71147e-14
#N/A	Penaeus vannamei vacuolar protein sorting-associated protein 26B-like (LOC113803920), mRNA	TRINITY_DN42960_c0_g2_i1	-8.93342	2.50455	2.77375e-12	6.45793e-10
#N/A	Penaeus vannamei uncharacterized LOC113814248 (LOC113814248), misc_RNA	TRINITY_DN43074_c0_g1_i5	-8.88916	2.46373	5.66282e-12	1.27848e-09
#N/A	Penaeus vannamei centromere-associated protein E-like (LOC113813509), mRNA	TRINITY_DN45591_c0_g1_i2	-8.88519	2.46019	4.5842e-12	1.04553e-09
PREDICTED: 3-ketoacyl-CoA thiolase, mitochondrial-like [Hyalella azteca]	Penaeus vannamei phosphatase and actin regulator 2-like (LOC113828418), transcript variant X5, mRNA	TRINITY_DN43146_c0_g1_i1	-8.7922	2.37188	9.66355e-11	1.84607e-08
#N/A	Penaeus vannamei ETS homologous factor-like (LOC113804810), mRNA	TRINITY_DN36852_c0_g1_i1	-8.78219	2.36002	3.21041e-09	4.68992e-07
#N/A	Penaeus vannamei titin-like (LOC113825373), mRNA	TRINITY_DN37327_c0_g3_i1	-8.67227	2.25903	2.34366e-09	3.46908e-07
#N/A	Penaeus vannamei uncharacterized LOC113830473 (LOC113830473), ncRNA	TRINITY_DN43758_c0_g4_i3	-8.57209	2.17031	3.15399e-10	5.34052e-08
#N/A	#N/A	TRINITY_DN29873_c0_g1_i2	-8.54963	2.1503	2.03428e-10	3.49755e-08
#N/A	Penaeus vannamei uncharacterized LOC113815266 (LOC113815266), ncRNA	TRINITY_DN43089_c1_g1_i1	-8.41542	2.02121	1.57087e-07	1.60322e-05
putative transcription factor 12 isoform x11, partial [Amblyomma aureolatum]	Penaeus vannamei transcription factor 4-like (LOC113802730), transcript variant X1, mRNA	TRINITY_DN35987_c0_g1_i2	-8.30197	1.925	3.41039e-09	4.94971e-07
#N/A	Penaeus vannamei CUGBP Elav-like family member 2 (LOC113809050), mRNA	TRINITY_DN43709_c5_g3_i1	-8.25384	1.88713	2.58458e-08	3.32e-06
#N/A	Penaeus vannamei polypeptide N-acetylgalactosaminyltransferase 2-like (LOC113820215), transcript variant X1, mRNA	TRINITY_DN42585_c1_g1_i2	-8.23745	1.86528	1.3706e-08	1.85662e-06
#N/A	Penaeus vannamei uncharacterized LOC113804517 (LOC113804517), mRNA	TRINITY_DN42561_c1_g2_i5	-8.1424	1.77029	1.66235e-05	0.000825673
#N/A	Penaeus vannamei protein bfr2-like (LOC113802797), mRNA	TRINITY_DN38777_c0_g1_i1	-8.12225	1.76573	1.70465e-08	2.26789e-06
#N/A	Penaeus vannamei ninein-like (LOC113829474), mRNA	TRINITY_DN47228_c1_g1_i5	-8.09775	1.73717	3.08025e-07	2.92615e-05
PREDICTED: uncharacterized protein LOC108681932 [Hyalella azteca]	Penaeus vannamei uncharacterized LOC113808582 (LOC113808582), mRNA	TRINITY_DN46093_c0_g1_i6	-8.08988	1.72663	2.31644e-06	0.000162303
#N/A	Penaeus vannamei alpha-actinin, sarcomeric-like (LOC113810712), mRNA	TRINITY_DN44962_c0_g5_i1	-8.07266	1.71038	4.58929e-06	0.000283357
beta-actin [Litopenaeus vannamei]	Penaeus vannamei actin-5C-like (LOC113813026), misc_RNA	TRINITY_DN41402_c7_g2_i6	-8.03673	1.69084	5.03555e-08	6.05105e-06
#N/A	#N/A	TRINITY_DN42794_c0_g7_i1	-7.98043	1.63556	1.13926e-07	1.21835e-05
#N/A	Penaeus vannamei Krueppel-like factor 16 (LOC113824273), mRNA	TRINITY_DN29203_c0_g1_i5	-7.97857	1.63515	9.28844e-08	1.01271e-05
PREDICTED: chorion peroxidase-like [Hyalella azteca]	Penaeus vannamei chorion peroxidase-like (LOC113802728), transcript variant X3, mRNA	TRINITY_DN46426_c0_g4_i5	-7.9056	1.57141	9.17907e-08	1.01065e-05
#N/A	Penaeus vannamei dystrophin-like (LOC113829862), transcript variant X3, mRNA	TRINITY_DN43026_c0_g1_i5	-7.83259	1.50248	1.58568e-06	0.000118139
PREDICTED: high-affinity choline transporter 1-like isoform X1 [Hyalella azteca]	Penaeus vannamei high-affinity choline transporter 1-like (LOC113802356), transcript variant X2, mRNA	TRINITY_DN34948_c0_g1_i1	-7.79398	1.48415	2.68097e-06	0.000185518
PREDICTED: E3 ubiquitin-protein ligase RFWD3 [Crassostrea gigas]	Penaeus vannamei E3 ubiquitin-protein ligase RFWD3-like (LOC113830614), mRNA	TRINITY_DN43731_c0_g1_i4	-7.78981	1.47553	2.4444e-07	2.37797e-05
putative mitochondrial 28s ribosomal protein s25 [Tabanus bromius]	Penaeus vannamei probable 28S ribosomal protein S25, mitochondrial (LOC113812454), mRNA	TRINITY_DN37674_c0_g3_i2	-7.72661	1.42337	1.6112e-06	0.000119641
#N/A	Penaeus vannamei acidic fibroblast growth factor intracellular-binding protein-like (LOC113827657), mRNA	TRINITY_DN40043_c0_g1_i6	-7.68494	1.39261	1.92821e-05	0.00093894
#N/A	Penaeus vannamei uncharacterized LOC113811209 (LOC113811209), mRNA	TRINITY_DN43359_c0_g1_i2	-7.67546	1.37352	3.21034e-07	3.02761e-05
#N/A	Penaeus vannamei uncharacterized LOC113823051 (LOC113823051), partial mRNA	TRINITY_DN31973_c0_g7_i1	-7.5944	1.30384	5.5458e-07	4.86095e-05
PREDICTED: protein NATD1 [Clupea harengus]	Penaeus vannamei protein NATD1-like (LOC113813738), mRNA	TRINITY_DN44300_c0_g1_i3	-7.58539	1.29865	6.6686e-07	5.64583e-05
#N/A	Penaeus vannamei chorion peroxidase-like (LOC113802728), transcript variant X3, mRNA	TRINITY_DN46426_c0_g4_i8	-7.48408	1.2157	3.64625e-06	0.000240405
#N/A	Penaeus vannamei uncharacterized LOC113814746 (LOC113814746), mRNA	TRINITY_DN41683_c1_g4_i1	-7.43253	1.16302	3.90656e-06	0.000252357
#N/A	Penaeus vannamei uncharacterized protein DKFZp434B061-like (LOC113826286), transcript variant X3, mRNA	TRINITY_DN42794_c0_g10_i1	-7.41534	4.17212	2.20345e-26	1.82405e-23
#N/A	Penaeus vannamei uncharacterized LOC113807118 (LOC113807118), transcript variant X2, mRNA	TRINITY_DN39768_c1_g3_i3	-7.35981	1.10403	2.91262e-06	0.000197872
PREDICTED: DNA translocase FtsK-like [Hyalella azteca]	Penaeus vannamei platelet glycoprotein Ib alpha chain-like (LOC113809538), transcript variant X1, mRNA	TRINITY_DN33593_c0_g1_i2	-7.35427	1.10897	1.23568e-05	0.000636375
#N/A	Penaeus vannamei uncharacterized LOC113823637 (LOC113823637), mRNA	TRINITY_DN30180_c0_g3_i2	-7.33894	1.08211	1.10198e-05	0.000580372
PREDICTED: solute carrier family 35 member F5 isoform X3 [Crassostrea gigas]	Penaeus vannamei solute carrier family 35 member F5-like (LOC113814669), transcript variant X4, mRNA	TRINITY_DN33861_c0_g1_i1	-7.33605	1.08158	8.33268e-06	0.000464448
#N/A	Penaeus vannamei uncharacterized LOC113806224 (LOC113806224), transcript variant X3, mRNA	TRINITY_DN34812_c1_g1_i1	-7.30637	1.05487	1.56709e-05	0.000781831
#N/A	Penaeus vannamei uncharacterized LOC113830473 (LOC113830473), ncRNA	TRINITY_DN43758_c0_g2_i1	-7.29754	1.0496	6.88838e-06	0.000393765
#N/A	Penaeus vannamei uncharacterized LOC113802743 (LOC113802743), transcript variant X2, mRNA	TRINITY_DN8855_c0_g1_i1	-7.23313	1.00447	6.15445e-06	0.000363465
#N/A	Penaeus vannamei vascular endothelial growth factor receptor 1-like (LOC113804259), transcript variant X4, mRNA	TRINITY_DN43918_c0_g3_i13	-7.23313	1.00447	6.1584e-06	0.000363465
#N/A	#N/A	TRINITY_DN31133_c0_g1_i1	-7.23313	1.00339	6.16319e-06	0.000363465
#N/A	#N/A	TRINITY_DN46612_c0_g24_i1	-7.22426	0.998583	1.26953e-05	0.000650807
#N/A	Penaeus vannamei chorion peroxidase-like (LOC113802728), transcript variant X3, mRNA	TRINITY_DN46426_c0_g4_i4	-7.22058	0.988535	6.50602e-06	0.000377704
PREDICTED: FAST kinase domain-containing protein 5, mitochondrial-like isoform X1 [Hyalella azteca]	Penaeus vannamei FAST kinase domain-containing protein 5, mitochondrial-like (LOC113820583), transcript variant X2, mRNA	TRINITY_DN44039_c0_g6_i1	-7.18899	0.969323	1.42582e-05	0.000722642
#N/A	Penaeus vannamei vegetative cell wall protein gp1-like (LOC113807990), mRNA	TRINITY_DN41199_c0_g1_i2	-7.18812	0.9596	1.18326e-05	0.000616483
#N/A	Penaeus vannamei interleukin-1 receptor accessory protein-like 1-B (LOC113819749), transcript variant X2, mRNA	TRINITY_DN7614_c0_g5_i1	-7.16489	0.947295	5.29546e-06	0.000320756
#N/A	Penaeus vannamei uncharacterized protein DKFZp434B061-like (LOC113826286), transcript variant X3, mRNA	TRINITY_DN46612_c0_g15_i1	-7.16198	0.944993	6.14118e-06	0.000363465
#N/A	#N/A	TRINITY_DN42866_c1_g10_i1	-7.13665	0.920954	6.01631e-06	0.000358588
#N/A	Penaeus vannamei diacylglycerol kinase kappa-like (LOC113826282), mRNA	TRINITY_DN44416_c2_g43_i1	-7.10195	0.892075	9.83323e-06	0.000530876
#N/A	#N/A	TRINITY_DN40224_c0_g1_i2	-7.02373	0.827984	2.42327e-05	0.00114267
Protein YIF1B-A [Zootermopsis nevadensis]	Penaeus vannamei protein YIF1B-B-like (LOC113814726), transcript variant X4, mRNA	TRINITY_DN46785_c2_g1_i2	-6.99744	0.802568	0.000102465	0.00374214
PREDICTED: peroxidase-like [Bemisia tabaci]	Penaeus vannamei chorion peroxidase-like (LOC113802728), transcript variant X3, mRNA	TRINITY_DN46426_c0_g4_i1	-6.97634	0.790732	3.2063e-05	0.00146852
hypothetical protein [Rhodnius prolixus]	Penaeus vannamei phosphopantothenate--cysteine ligase-like (LOC113820687), mRNA	TRINITY_DN33506_c0_g2_i4	-6.92065	0.749545	3.57451e-05	0.0016043
#N/A	#N/A	TRINITY_DN40635_c0_g2_i1	-6.88021	0.716779	4.5874e-05	0.00197559
#N/A	#N/A	TRINITY_DN46612_c0_g7_i1	-6.86974	0.710781	5.86788e-05	0.00242876
Max-like protein X [Cerapachys biroi]	Penaeus vannamei max-like protein X (LOC113816321), mRNA	TRINITY_DN40634_c0_g1_i4	-6.86573	0.696385	0.000293671	0.0087661
#N/A	Penaeus vannamei uncharacterized LOC113825982 (LOC113825982), mRNA	TRINITY_DN30024_c0_g1_i3	-6.85458	0.703561	0.000157685	0.0053644
#N/A	Penaeus vannamei moesin/ezrin/radixin homolog 1-like (LOC113820125), transcript variant X7, mRNA	TRINITY_DN41421_c1_g1_i1	-6.83502	0.680442	6.19092e-05	0.00253896
#N/A	Penaeus vannamei CAD protein-like (LOC113813772), mRNA	TRINITY_DN38559_c0_g1_i3	-6.82062	0.672946	8.43174e-05	0.003216
PREDICTED: GTP-binding protein Di-Ras2 [Cavia porcellus]	Penaeus vannamei GTP-binding protein Di-Ras2-like (LOC113823914), mRNA	TRINITY_DN47074_c0_g1_i3	-6.79205	0.6459	7.35789e-05	0.00293148
#N/A	Penaeus vannamei uncharacterized LOC113828651 (LOC113828651), mRNA	TRINITY_DN46150_c0_g1_i2	-6.79205	0.646608	7.35645e-05	0.00293148
#N/A	Penaeus vannamei U11/U12 small nuclear ribonucleoprotein 48 kDa protein-like (LOC113818467), transcript variant X2, mRNA	TRINITY_DN42419_c0_g1_i1	-6.78471	0.641702	7.58126e-05	0.00298851
PREDICTED: reactive oxygen species modulator 1-like [Hyalella azteca]	Penaeus vannamei reactive oxygen species modulator 1-like (LOC113814458), mRNA	TRINITY_DN41485_c0_g4_i2	-6.75606	0.613774	0.000197538	0.00636191
PREDICTED: anaphase-promoting complex subunit 7-like [Priapulus caudatus]	Penaeus vannamei anaphase-promoting complex subunit 7-like (LOC113826392), mRNA	TRINITY_DN21532_c0_g1_i1	-6.74395	0.608778	9.82628e-05	0.00361229
#N/A	#N/A	TRINITY_DN47299_c2_g3_i1	-6.73261	0.602348	9.81228e-05	0.00361229
#N/A	Penaeus vannamei vascular endothelial growth factor receptor 1-like (LOC113804259), transcript variant X3, mRNA	TRINITY_DN43918_c0_g3_i17	-6.69427	0.569884	0.000150515	0.00515975
#N/A	#N/A	TRINITY_DN47128_c2_g22_i1	-6.69427	0.569157	0.000150442	0.00515975
#N/A	Penaeus vannamei uncharacterized protein DKFZp434B061-like (LOC113826286), transcript variant X3, mRNA	TRINITY_DN35736_c6_g11_i1	-6.69026	0.56677	0.000128352	0.00448951
#N/A	Penaeus vannamei uncharacterized LOC113808618 (LOC113808618), mRNA	TRINITY_DN28532_c0_g1_i1	-6.68244	0.562812	0.000110379	0.00397275
PREDICTED: normal mucosa of esophagus-specific gene 1 protein-like [Limulus polyphemus]	#N/A	TRINITY_DN33387_c0_g1_i1	-6.66648	0.555084	0.00021766	0.00690059
#N/A	Penaeus vannamei N-acetylglucosamine-1-phosphotransferase subunits alpha/beta-like (LOC113810960), mRNA	TRINITY_DN37640_c0_g1_i2	-6.64275	0.528663	0.000207653	0.00663984
#N/A	Penaeus vannamei uncharacterized protein DKFZp434B061-like (LOC113826286), transcript variant X3, mRNA	TRINITY_DN44416_c2_g42_i1	-6.63045	0.522782	0.000137268	0.00477151
PREDICTED: uncharacterized protein LOC108666589 [Hyalella azteca]	Penaeus vannamei uncharacterized LOC113824205 (LOC113824205), mRNA	TRINITY_DN32427_c0_g1_i6	-6.62245	0.519322	0.000185579	0.00609725
PREDICTED: connector enhancer of kinase suppressor of ras 2-like, partial [Hyalella azteca]	Penaeus vannamei connector enhancer of kinase suppressor of ras 2-like (LOC113809806), mRNA	TRINITY_DN46633_c3_g10_i1	-6.60974	0.512979	0.000323022	0.00949982
#N/A	Penaeus vannamei cytosol aminopeptidase-like (LOC113811350), transcript variant X1, mRNA	TRINITY_DN45752_c2_g1_i3	-6.60974	0.512884	0.000323882	0.00951259
PREDICTED: serine/threonine-protein kinase OSR1-like isoform X2 [Hyalella azteca]	Penaeus vannamei serine/threonine-protein kinase OSR1-like (LOC113825873), transcript variant X3, mRNA	TRINITY_DN38141_c0_g2_i1	-6.60522	0.511019	0.000414988	0.0115509
#N/A	Penaeus vannamei heat shock 70 kDa protein cognate 4-like (LOC113805260), mRNA	TRINITY_DN44281_c0_g1_i1	-6.59997	3.38695	6.84415e-14	2.12463e-11
#N/A	#N/A	TRINITY_DN46612_c0_g1_i1	-6.59872	0.491408	0.000542653	0.0141033
PREDICTED: cytosolic Fe-S cluster assembly factor NUBP2-like [Branchiostoma belcheri]	Penaeus vannamei cytosolic Fe-S cluster assembly factor NUBP2 homolog (LOC113816831), mRNA	TRINITY_DN41723_c0_g11_i1	-6.58942	0.487897	0.000316774	0.00934065
#N/A	#N/A	TRINITY_DN46185_c0_g3_i1	-6.58499	0.485907	0.000255539	0.00789463
PREDICTED: dynein beta chain, ciliary isoform X6 [Crassostrea gigas]	Penaeus vannamei keratin, type I cytoskeletal 9-like (LOC113826530), mRNA	TRINITY_DN300_c0_g1_i1	-6.56824	0.477947	0.000195072	0.00630067
#N/A	Penaeus vannamei eukaryotic translation initiation factor 2 subunit 2-like (LOC113814965), transcript variant X1, mRNA	TRINITY_DN32103_c0_g1_i3	-6.55524	0.47151	0.000392258	0.011042
#N/A	Penaeus vannamei uncharacterized protein DKFZp434B061-like (LOC113826286), transcript variant X3, mRNA	TRINITY_DN44416_c2_g33_i1	-6.55058	0.46952	0.000508243	0.0133959
secretory leukocyte proteinase inhibitor [Litopenaeus vannamei]	Penaeus vannamei WAP four-disulfide core domain protein 5-like (LOC113815775), mRNA	TRINITY_DN32590_c0_g6_i1	-6.53898	0.446844	0.000658917	0.0163724
#N/A	Penaeus vannamei chitotriosidase-1-like (LOC113800742), mRNA	TRINITY_DN5423_c0_g1_i1	-6.52489	0.441357	0.0003255	0.00954756
hypothetical protein LOTGIDRAFT_176463, partial [Lottia gigantea]	Penaeus vannamei uncharacterized LOC113809973 (LOC113809973), mRNA	TRINITY_DN36233_c0_g1_i2	-6.46218	0.394809	0.000401797	0.011268
PREDICTED: fucose-1-phosphate guanylyltransferase-like [Hyalella azteca]	Penaeus vannamei fucose-1-phosphate guanylyltransferase-like (LOC113817277), mRNA	TRINITY_DN46475_c0_g3_i5	-6.45322	0.390706	0.000351133	0.0101398
#N/A	Penaeus vannamei heat shock factor protein-like (LOC113817252), mRNA	TRINITY_DN39103_c0_g2_i3	-6.45322	0.392057	0.000349495	0.0101317
#N/A	Penaeus vannamei uncharacterized LOC113801232 (LOC113801232), mRNA	TRINITY_DN43056_c0_g1_i1	-6.4494	5.24371	2.26391e-30	2.10836e-27
#N/A	#N/A	TRINITY_DN38790_c0_g1_i2	-6.40634	0.352086	0.000695087	0.0171478
#N/A	Penaeus vannamei uncharacterized LOC113814515 (LOC113814515), transcript variant X6, ncRNA	TRINITY_DN28844_c0_g1_i1	-6.39668	0.347918	0.000502443	0.0133058
#N/A	Penaeus vannamei MBT domain-containing protein 1-like (LOC113827128), mRNA	TRINITY_DN44026_c1_g2_i2	-6.39668	0.348697	0.000499276	0.0132543
#N/A	Penaeus vannamei nuclear receptor coactivator 2-like (LOC113807510), mRNA	TRINITY_DN40444_c0_g1_i1	-6.39204	0.345242	0.000468618	0.0127267
#N/A	Penaeus vannamei mediator of RNA polymerase II transcription subunit 23-like (LOC113804925), transcript variant X2, mRNA	TRINITY_DN38622_c0_g1_i2	-6.38743	0.343158	0.000471515	0.0127302
#N/A	Penaeus vannamei uncharacterized protein DKFZp434B061-like (LOC113826286), transcript variant X3, mRNA	TRINITY_DN42794_c0_g11_i1	-6.38077	5.89276	2.32437e-53	1.03904e-49
#N/A	Penaeus vannamei vegetative cell wall protein gp1-like (LOC113807356), mRNA	TRINITY_DN46873_c2_g13_i4	-6.37299	0.336909	0.00072177	0.0176117
#N/A	Penaeus vannamei uncharacterized LOC113814470 (LOC113814470), mRNA	TRINITY_DN47599_c4_g20_i1	-6.34903	2.34226	3.47083e-10	5.78929e-08
#N/A	Penaeus vannamei uncharacterized LOC113815774 (LOC113815774), mRNA	TRINITY_DN42788_c0_g1_i1	-6.34328	0.305186	0.00105711	0.0238179
#N/A	Penaeus vannamei uncharacterized LOC113822389 (LOC113822389), ncRNA	TRINITY_DN43196_c0_g9_i2	-6.33301	0.300454	0.000720456	0.0175988
#N/A	Penaeus vannamei probable tyrosyl-DNA phosphodiesterase (LOC113809960), mRNA	TRINITY_DN34328_c0_g1_i2	-6.32812	0.298336	0.000635292	0.0159963
#N/A	Penaeus vannamei nicotinate phosphoribosyltransferase-like (LOC113803079), transcript variant X2, mRNA	TRINITY_DN41804_c1_g1_i1	-6.32333	0.296716	0.000612301	0.0155872
PREDICTED: putative lipoyltransferase 2, mitochondrial [Anoplophora glabripennis]	Penaeus vannamei putative lipoyltransferase 2, mitochondrial (LOC113816171), mRNA	TRINITY_DN41596_c0_g1_i3	-6.32333	0.297507	0.000611391	0.0155818
#N/A	Penaeus vannamei GATOR complex protein NPRL2-like (LOC113805091), mRNA	TRINITY_DN39905_c0_g4_i1	-6.31853	0.29539	0.000635529	0.0159963
#N/A	Penaeus vannamei F-actin-capping protein subunit beta (LOC113830011), transcript variant X6, mRNA	TRINITY_DN46722_c1_g3_i1	-6.31853	0.294103	0.000638091	0.0160164
#N/A	#N/A	TRINITY_DN50301_c0_g2_i1	-6.31363	0.291881	0.000711597	0.0174396
#N/A	Penaeus vannamei choline/ethanolaminephosphotransferase 1-like (LOC113814834), transcript variant X16, mRNA	TRINITY_DN43037_c0_g2_i3	-6.31363	0.291986	0.000712526	0.0174432
#N/A	Penaeus vannamei uncharacterized LOC113810358 (LOC113810358), mRNA	TRINITY_DN43493_c1_g22_i1	-6.24619	0.244524	0.000905152	0.0209866
#N/A	Penaeus vannamei gastrula zinc finger protein XlCGF57.1-like (LOC113814722), transcript variant X2, mRNA	TRINITY_DN17545_c0_g1_i1	-6.24619	0.24311	0.000909103	0.021035
#N/A	#N/A	TRINITY_DN15680_c0_g1_i1	-6.24097	0.241572	0.00106158	0.0238706
transcription factor BTF3 homolog 4 [Athalia rosae]	Penaeus vannamei skin secretory protein xP2-like (LOC113824335), mRNA	TRINITY_DN20998_c0_g3_i1	-6.18059	0.194855	0.00113026	0.0250868
#N/A	Penaeus vannamei squamous cell carcinoma antigen recognized by T-cells 3-like (LOC113800920), mRNA	TRINITY_DN43455_c0_g1_i1	-6.11172	0.145996	0.00164539	0.033462
hypothetical protein T4E_12067, partial [Trichinella pseudospiralis]	#N/A	TRINITY_DN42959_c3_g5_i3	-6.11172	0.145996	0.00164461	0.033462
#N/A	#N/A	TRINITY_DN36330_c0_g2_i1	-6.10626	0.142424	0.00154024	0.031935
#N/A	Penaeus vannamei uncharacterized LOC113822926 (LOC113822926), mRNA	TRINITY_DN40161_c0_g2_i3	-6.10626	0.142945	0.00153769	0.0319118
#N/A	Penaeus vannamei uncharacterized LOC113822308 (LOC113822308), ncRNA	TRINITY_DN30462_c0_g1_i1	-6.10626	0.143772	0.00153624	0.0319118
#N/A	Penaeus vannamei uncharacterized LOC113827129 (LOC113827129), mRNA	TRINITY_DN46219_c0_g3_i5	-6.09532	0.138498	0.00168854	0.0341246
autotransporter domain-containing protein [Salmonella enterica]	Penaeus vannamei alpha-taxilin-like (LOC113830483), transcript variant X2, mRNA	TRINITY_DN42277_c0_g1_i7	-6.09532	0.137865	0.0016886	0.0341246
PREDICTED: calcium uptake protein 1 homolog, mitochondrial isoform X2 [Cyphomyrmex costatus]	Penaeus vannamei calcium uptake protein 1 homolog, mitochondrial-like (LOC113803451), transcript variant X3, mRNA	TRINITY_DN46433_c2_g14_i1	-6.03362	0.0907176	0.00232086	0.0435708
#N/A	#N/A	TRINITY_DN2472_c0_g1_i2	-6.02783	0.0884548	0.00209394	0.040381
#N/A	Penaeus vannamei uncharacterized LOC113810576 (LOC113810576), misc_RNA	TRINITY_DN27167_c0_g2_i1	-6.02217	0.0855479	0.00202959	0.0395151
PREDICTED: checkpoint serine/threonine-protein kinase BUB1-like [Limulus polyphemus]	Penaeus vannamei mitotic checkpoint serine/threonine-protein kinase bub-1-like (LOC113824598), mRNA	TRINITY_DN1171_c0_g1_i1	-6.01649	0.083401	0.00212517	0.0408312
#N/A	#N/A	TRINITY_DN46559_c3_g1_i8	-6.01649	0.0839307	0.00212607	0.0408312
#N/A	#N/A	TRINITY_DN42794_c0_g14_i1	-6.01343	5.52923	3.32668e-40	5.31104e-37
#N/A	Penaeus vannamei uncharacterized protein DKFZp434B061-like (LOC113826286), transcript variant X3, mRNA	TRINITY_DN10384_c0_g1_i1	-5.96111	6.02243	1.80995e-52	6.56123e-49
#N/A	#N/A	TRINITY_DN46612_c0_g4_i1	-5.94246	1.97515	1.79554e-08	2.37468e-06
#N/A	Penaeus vannamei solute carrier family 15 member 2-like (LOC113822187), transcript variant X1, mRNA	TRINITY_DN23814_c0_g2_i1	-5.93298	0.0279744	0.00275238	0.0492936
#N/A	#N/A	TRINITY_DN40428_c2_g1_i1	-5.93298	0.0271217	0.00275612	0.0493211
#N/A	Penaeus vannamei uncharacterized protein DKFZp434B061-like (LOC113826286), transcript variant X2, mRNA	TRINITY_DN3344_c0_g1_i1	-5.88028	1.92294	3.18098e-08	4.01685e-06
#N/A	#N/A	TRINITY_DN46612_c0_g14_i1	-5.85594	1.90171	3.85421e-08	4.77769e-06
#N/A	Penaeus vannamei uncharacterized protein DKFZp434B061-like (LOC113826286), transcript variant X3, mRNA	TRINITY_DN42794_c0_g8_i1	-5.82783	7.45598	1.64455e-44	3.67573e-41
PREDICTED: enhancer of split mbeta protein-like [Hyalella azteca]	Penaeus vannamei enhancer of split mbeta protein-like (LOC113817211), mRNA	TRINITY_DN38300_c0_g1_i1	-5.78122	1.83661	8.40584e-08	9.44116e-06
#N/A	Penaeus vannamei transmembrane protein 205-like (LOC113820064), mRNA	TRINITY_DN35775_c0_g1_i1	-5.74156	1.80155	1.25541e-07	1.33195e-05
PREDICTED: uncharacterized protein LOC108672594 [Hyalella azteca]	Penaeus vannamei gastric triacylglycerol lipase-like (LOC113801959), mRNA	TRINITY_DN46344_c1_g1_i4	-5.73925	1.80472	1.16168e-06	9.11045e-05
#N/A	#N/A	TRINITY_DN42794_c0_g12_i1	-5.72474	3.45205	1.69482e-10	3.0319e-08
PREDICTED: uncharacterized protein LOC108676591 [Hyalella azteca]	Penaeus vannamei uncharacterized LOC113799997 (LOC113799997), mRNA	TRINITY_DN34297_c0_g1_i1	-5.55436	2.40977	5.81869e-09	8.28367e-07
#N/A	Penaeus vannamei uncharacterized protein DKFZp434B061-like (LOC113826286), transcript variant X3, mRNA	TRINITY_DN44416_c2_g38_i1	-5.54182	5.07903	3.40292e-35	3.62184e-32
#N/A	Penaeus vannamei uncharacterized LOC113821647 (LOC113821647), mRNA	TRINITY_DN46002_c0_g2_i1	-5.48923	1.57742	1.21493e-06	9.42882e-05
BTB/POZ domain-containing protein 2 [Zootermopsis nevadensis]	Penaeus vannamei BTB/POZ domain-containing protein 1-like (LOC113827740), transcript variant X3, mRNA	TRINITY_DN46481_c0_g1_i3	-5.47937	1.57551	1.76208e-06	0.000129129
#N/A	Penaeus vannamei uncharacterized protein DKFZp434B061-like (LOC113826286), transcript variant X3, mRNA	TRINITY_DN17925_c0_g1_i1	-5.4118	4.23841	4.39612e-20	2.51942e-17
#N/A	Penaeus vannamei uncharacterized protein DKFZp434B061-like (LOC113826286), transcript variant X3, mRNA	TRINITY_DN44416_c2_g36_i1	-5.37029	4.71245	1.19552e-25	9.54321e-23
cell surface protein [Bacillus thuringiensis]	Penaeus vannamei uncharacterized protein DKFZp434B061-like (LOC113826286), transcript variant X2, mRNA	TRINITY_DN44416_c2_g4_i4	-5.33173	7.3949	2.05488e-52	6.56123e-49
#N/A	#N/A	TRINITY_DN42794_c0_g13_i1	-5.3061	4.2875	1.77509e-22	1.0723e-19
#N/A	#N/A	TRINITY_DN42794_c0_g2_i1	-5.29965	6.60752	1.24349e-55	6.94829e-52
serine proteinase inhibitor 8 [Penaeus monodon]	Penaeus vannamei leukocyte elastase inhibitor-like (LOC113803665), mRNA	TRINITY_DN31287_c0_g1_i1	-5.27094	1.39134	3.63425e-06	0.000240323
#N/A	#N/A	TRINITY_DN46612_c0_g26_i2	-5.26057	1.3884	5.86674e-06	0.000351548
#N/A	Penaeus vannamei uncharacterized protein DKFZp434B061-like (LOC113826286), transcript variant X3, mRNA	TRINITY_DN14919_c0_g1_i1	-5.24786	5.45411	9.35327e-40	1.3937e-36
cell surface protein [Bacillus thuringiensis serovar aizawai]	Penaeus vannamei uncharacterized protein DKFZp434B061-like (LOC113826286), transcript variant X2, mRNA	TRINITY_DN20182_c2_g3_i1	-5.24348	10.3158	7.83118e-62	5.83449e-58
#N/A	#N/A	TRINITY_DN46612_c0_g11_i1	-5.23457	1.36717	6.68374e-06	0.000384518
#N/A	Penaeus vannamei uncharacterized protein DKFZp434B061-like (LOC113826286), transcript variant X3, mRNA	TRINITY_DN44416_c2_g1_i1	-5.22538	2.61025	7.51046e-10	1.20767e-07
PREDICTED: UDP-glucuronosyltransferase 2B14-like isoform X2 [Hyalella azteca]	#N/A	TRINITY_DN47618_c2_g2_i1	-5.18854	2.07698	7.90052e-08	8.91841e-06
#N/A	Penaeus vannamei uncharacterized protein DKFZp434B061-like (LOC113826286), transcript variant X3, mRNA	TRINITY_DN44416_c2_g22_i1	-5.17568	2.93349	2.72521e-11	5.53739e-09
#N/A	Penaeus vannamei uncharacterized protein DKFZp434B061-like (LOC113826286), transcript variant X3, mRNA	TRINITY_DN42794_c0_g4_i1	-5.16975	6.26042	2.48908e-17	1.14125e-14
#N/A	#N/A	TRINITY_DN46612_c0_g8_i1	-5.13749	1.28184	6.2202e-06	0.000365739
#N/A	Penaeus vannamei uncharacterized protein DKFZp434B061-like (LOC113826286), transcript variant X3, mRNA	TRINITY_DN42794_c0_g6_i1	-5.13586	5.4591	4.90454e-30	4.38485e-27
#N/A	Penaeus vannamei uncharacterized protein DKFZp434B061-like (LOC113826286), transcript variant X3, mRNA	TRINITY_DN37307_c0_g2_i1	-5.11514	3.95844	2.29046e-18	1.1635e-15
#N/A	Penaeus vannamei uncharacterized protein DKFZp434B061-like (LOC113826286), transcript variant X3, mRNA	TRINITY_DN8247_c0_g1_i1	-5.05805	5.43928	1.43536e-38	2.00511e-35
#N/A	Penaeus vannamei uncharacterized protein DKFZp434B061-like (LOC113826286), transcript variant X3, mRNA	TRINITY_DN44416_c2_g40_i1	-5.0547	1.21832	2.81178e-05	0.00130386
cell surface protein [Bacillus thuringiensis]	Penaeus vannamei uncharacterized protein DKFZp434B061-like (LOC113826286), transcript variant X2, mRNA	TRINITY_DN44416_c2_g4_i3	-5.02387	6.33334	6.89502e-41	1.18547e-37
#N/A	#N/A	TRINITY_DN42794_c0_g12_i3	-5.015	3.70455	1.05251e-14	3.56435e-12
#N/A	Penaeus vannamei uncharacterized protein DKFZp434B061-like (LOC113826286), transcript variant X3, mRNA	TRINITY_DN17645_c0_g1_i1	-5.00894	7.39701	1.89521e-63	2.11799e-59
#N/A	Penaeus vannamei uncharacterized protein DKFZp434B061-like (LOC113826286), transcript variant X1, mRNA	TRINITY_DN44416_c2_g28_i1	-4.96547	5.00029	4.03045e-25	3.10636e-22
#N/A	Penaeus vannamei bis(5'-adenosyl)-triphosphatase enpp4-like (LOC113810424), mRNA	TRINITY_DN46612_c0_g14_i2	-4.92645	1.84857	7.50896e-07	6.26242e-05
double WAP domain-containing protein [Marsupenaeus japonicus]	Penaeus vannamei uncharacterized LOC113815774 (LOC113815774), mRNA	TRINITY_DN42788_c0_g4_i3	-4.92639	3.22074	2.54221e-09	3.73821e-07
#N/A	#N/A	TRINITY_DN46612_c0_g5_i1	-4.90412	1.08028	4.91078e-05	0.0021027
#N/A	Penaeus vannamei uncharacterized LOC113814470 (LOC113814470), mRNA	TRINITY_DN47599_c4_g12_i1	-4.87198	2.94505	1.3668e-10	2.54577e-08
PREDICTED: uncharacterized protein LOC108681607 [Hyalella azteca]	Penaeus vannamei uncharacterized LOC113814470 (LOC113814470), mRNA	TRINITY_DN47599_c4_g16_i1	-4.82125	2.2415	1.83712e-07	1.85799e-05
#N/A	Penaeus vannamei uncharacterized protein DKFZp434B061-like (LOC113826286), transcript variant X3, mRNA	TRINITY_DN44416_c2_g55_i1	-4.81413	6.34412	2.25529e-47	5.60088e-44
#N/A	Penaeus vannamei uncharacterized protein DKFZp434B061-like (LOC113826286), transcript variant X3, mRNA	TRINITY_DN44416_c2_g4_i1	-4.79106	3.92618	1.62835e-16	6.9991e-14
#N/A	Penaeus vannamei uncharacterized protein DKFZp434B061-like (LOC113826286), transcript variant X3, mRNA	TRINITY_DN44416_c2_g60_i1	-4.76237	6.36099	7.2866e-43	1.35719e-39
#N/A	Penaeus vannamei A disintegrin and metalloproteinase with thrombospondin motifs 9-like (LOC113806667), transcript variant X4, mRNA	TRINITY_DN8572_c0_g1_i1	-4.7458	0.95593	5.23415e-05	0.00220253
#N/A	Penaeus vannamei diacylglycerol kinase kappa-like (LOC113826282), mRNA	TRINITY_DN44416_c2_g48_i1	-4.72012	4.06473	0.000185726	0.00609725
#N/A	#N/A	TRINITY_DN35694_c0_g1_i3	-4.69357	0.920941	5.38455e-05	0.00224534
PREDICTED: aromatic-L-amino-acid decarboxylase-like [Hyalella azteca]	Penaeus vannamei aromatic-L-amino-acid decarboxylase-like (LOC113823929), mRNA	TRINITY_DN47306_c0_g2_i1	-4.68405	3.69599	1.22102e-15	4.54851e-13
#N/A	Penaeus vannamei uncharacterized LOC113815774 (LOC113815774), mRNA	TRINITY_DN42788_c0_g4_i1	-4.61618	5.32244	6.05334e-11	1.17651e-08
MULTISPECIES: hypothetical protein [Actinomyces]	Penaeus vannamei uncharacterized protein DKFZp434B061-like (LOC113826286), transcript variant X3, mRNA	TRINITY_DN44416_c2_g3_i1	-4.57767	8.72865	1.16639e-67	2.607e-63
#N/A	Penaeus vannamei uncharacterized protein DKFZp434B061-like (LOC113826286), transcript variant X3, mRNA	TRINITY_DN44416_c2_g32_i1	-4.52713	5.62623	1.25554e-30	1.22011e-27
PREDICTED: UNC93-like protein [Hyalella azteca]	Penaeus vannamei UNC93-like protein (LOC113826040), partial mRNA	TRINITY_DN40401_c0_g2_i1	-4.51745	1.50256	6.69221e-06	0.000384518
#N/A	Penaeus vannamei UNC93-like protein (LOC113826040), partial mRNA	TRINITY_DN40401_c0_g1_i1	-4.4902	0.755869	0.000295832	0.00880492
#N/A	Penaeus vannamei cilia- and flagella-associated protein 251-like (LOC113812463), transcript variant X3, mRNA	TRINITY_DN41171_c0_g2_i1	-4.46941	1.94478	1.88033e-06	0.000134703
#N/A	Penaeus vannamei uncharacterized LOC113807085 (LOC113807085), mRNA	TRINITY_DN44918_c1_g2_i1	-4.46213	0.746426	0.000502332	0.0133058
#N/A	Penaeus vannamei NADP-dependent malic enzyme-like (LOC113811598), transcript variant X5, mRNA	TRINITY_DN47299_c3_g2_i1	-4.44284	1.43568	2.09546e-05	0.00100939
#N/A	Penaeus vannamei uncharacterized protein DKFZp434B061-like (LOC113826286), transcript variant X3, mRNA	TRINITY_DN44416_c2_g50_i1	-4.40606	5.27347	3.79148e-16	1.48672e-13
#N/A	Penaeus vannamei 5'-nucleotidase-like (LOC113827751), mRNA	TRINITY_DN44688_c1_g1_i1	-4.39181	4.15457	3.03983e-16	1.23533e-13
#N/A	#N/A	TRINITY_DN46612_c0_g2_i1	-4.36948	0.674855	0.000710532	0.0174396
#N/A	Penaeus vannamei heat shock 70 kDa protein cognate 4-like (LOC113825747), mRNA	TRINITY_DN391_c0_g1_i1	-4.35025	1.8403	1.2069e-05	0.000624429
#N/A	Penaeus vannamei insulin-like growth factor-binding protein-related protein 1 (LOC113813598), transcript variant X2, mRNA	TRINITY_DN87647_c0_g2_i1	-4.32887	0.641667	0.000629813	0.0158882
#N/A	Penaeus vannamei uncharacterized protein DKFZp434B061-like (LOC113826286), transcript variant X2, mRNA	TRINITY_DN3344_c0_g2_i1	-4.30676	1.31749	6.38741e-05	0.00260046
#N/A	Penaeus vannamei COP1-interactive protein 1-like (LOC113810390), mRNA	TRINITY_DN47648_c0_g1_i1	-4.30345	3.79842	1.26006e-13	3.75516e-11
Xanthine dehydrogenase [Zootermopsis nevadensis]	Penaeus vannamei xanthine dehydrogenase/oxidase-like (LOC113803334), transcript variant X2, mRNA	TRINITY_DN24528_c0_g1_i1	-4.29775	1.78401	4.20067e-06	0.000264477
#N/A	Penaeus vannamei serine/threonine-protein phosphatase 2A catalytic subunit beta isoform-like (LOC113819764), mRNA	TRINITY_DN35319_c0_g1_i1	-4.28629	1.78747	3.75327e-05	0.00167444
#N/A	#N/A	TRINITY_DN34634_c0_g1_i1	-4.28142	0.601052	0.000840559	0.0198179
#N/A	Penaeus vannamei uncharacterized LOC113818704 (LOC113818704), mRNA	TRINITY_DN47484_c3_g15_i3	-4.26989	4.32549	7.59195e-11	1.46282e-08
PREDICTED: alpha-actinin, sarcomeric-like isoform X1 [Hyalella azteca]	Penaeus vannamei alpha-actinin, sarcomeric-like (LOC113810712), mRNA	TRINITY_DN44962_c0_g16_i1	-4.26544	3.45517	3.18057e-08	4.01685e-06
#N/A	Penaeus vannamei uncharacterized LOC113808854 (LOC113808854), mRNA	TRINITY_DN45583_c0_g2_i7	-4.25737	1.28917	4.57032e-05	0.00197203
#N/A	Penaeus vannamei uncharacterized protein DKFZp434B061-like (LOC113826286), transcript variant X1, mRNA	TRINITY_DN46612_c0_g12_i2	-4.25207	4.1001	4.16412e-12	9.59508e-10
#N/A	Penaeus vannamei cilia- and flagella-associated protein 251-like (LOC113812463), transcript variant X2, mRNA	TRINITY_DN41171_c0_g3_i1	-4.2484	3.28865	1.56626e-09	2.41431e-07
#N/A	Penaeus vannamei uncharacterized protein DKFZp434B061-like (LOC113826286), transcript variant X1, mRNA	TRINITY_DN11297_c0_g1_i1	-4.24374	3.14882	5.82057e-10	9.49603e-08
PREDICTED: uncharacterized protein LOC108681607 [Hyalella azteca]	Penaeus vannamei uncharacterized LOC113814470 (LOC113814470), mRNA	TRINITY_DN47599_c4_g22_i1	-4.23896	6.4958	8.2529e-44	1.67691e-40
#N/A	Penaeus vannamei uncharacterized LOC113827099 (LOC113827099), ncRNA	TRINITY_DN41850_c1_g1_i3	-4.23038	0.568004	0.000854898	0.0200082
#N/A	#N/A	TRINITY_DN45495_c1_g11_i1	-4.22922	0.562046	0.00108769	0.0243352
#N/A	#N/A	TRINITY_DN20816_c0_g2_i1	-4.2264	0.56489	0.000849428	0.0199428
#N/A	#N/A	TRINITY_DN28940_c0_g3_i1	-4.22524	0.56002	0.00120546	0.026415
#N/A	#N/A	TRINITY_DN38007_c1_g1_i1	-4.19653	0.532172	0.00162581	0.0333686
#N/A	#N/A	TRINITY_DN46612_c0_g25_i1	-4.1819	1.23034	6.04302e-05	0.00249663
#N/A	Penaeus vannamei uncharacterized protein DKFZp434B061-like (LOC113826286), transcript variant X3, mRNA	TRINITY_DN20182_c2_g2_i1	-4.18072	3.89812	2.38633e-07	2.33934e-05
#N/A	Penaeus vannamei eukaryotic translation initiation factor 2 subunit 2-like (LOC113814965), transcript variant X1, mRNA	TRINITY_DN32103_c0_g1_i2	-4.16509	2.04459	0.0001336	0.00465847
#N/A	#N/A	TRINITY_DN43158_c2_g2_i2	-4.1639	0.520871	0.00145762	0.0307642
PREDICTED: uncharacterized protein LOC108681607 [Hyalella azteca]	Penaeus vannamei uncharacterized LOC113814470 (LOC113814470), mRNA	TRINITY_DN47599_c4_g22_i2	-4.13908	4.71071	3.53481e-19	1.83736e-16
#N/A	Penaeus vannamei glutathione S-transferase 1-like (LOC113813522), mRNA	TRINITY_DN28093_c0_g1_i1	-4.13883	1.1843	7.06046e-05	0.00284852
#N/A	#N/A	TRINITY_DN46612_c0_g28_i1	-4.11488	1.97885	1.44402e-06	0.00010978
#N/A	#N/A	TRINITY_DN44918_c1_g6_i1	-4.11446	0.47858	0.001483	0.0311527
putative ca2+-dependent phospholipid-binding protein synaptotagmin [Amblyomma sculptum]	Penaeus vannamei extended synaptotagmin-2-like (LOC113817041), mRNA	TRINITY_DN44482_c0_g3_i1	-4.11175	0.481506	0.0014156	0.0300475
#N/A	Penaeus vannamei nucleolar protein dao-5-like (LOC113808969), transcript variant X3, mRNA	TRINITY_DN34248_c0_g3_i1	-4.10288	0.477429	0.00205942	0.0398875
double WAP domain-containing protein [Marsupenaeus japonicus]	Penaeus vannamei uncharacterized LOC113815774 (LOC113815774), mRNA	TRINITY_DN42788_c0_g3_i1	-4.10247	3.00918	7.53607e-08	8.63788e-06
PREDICTED: uncharacterized protein YfbL-like [Tetranychus urticae]	Penaeus vannamei uncharacterized LOC113814470 (LOC113814470), mRNA	TRINITY_DN47599_c4_g19_i3	-4.0954	6.7157	1.05387e-37	1.3856e-34
#N/A	Penaeus vannamei aurora kinase C-like (LOC113803280), transcript variant X3, mRNA	TRINITY_DN39596_c0_g2_i2	-4.07487	1.93022	0.000105548	0.00381732
#N/A	Penaeus vannamei uncharacterized protein DKFZp434B061-like (LOC113826286), transcript variant X3, mRNA	TRINITY_DN44416_c2_g2_i1	-4.02544	7.0148	3.21984e-32	3.27121e-29
PREDICTED: enhancer of split m7 protein-like [Hyalella azteca]	Penaeus vannamei enhancer of split mbeta protein-like (LOC113809796), mRNA	TRINITY_DN38300_c0_g2_i1	-3.99438	0.39194	0.00248531	0.0457571
#N/A	Penaeus vannamei uncharacterized LOC113814470 (LOC113814470), mRNA	TRINITY_DN47599_c4_g19_i1	-3.96836	1.85372	5.94138e-06	0.000355069
#N/A	Penaeus vannamei histone H1-delta-like (LOC113821144), mRNA	TRINITY_DN34201_c0_g2_i1	-3.93983	4.66835	3.20153e-18	1.59016e-15
#N/A	#N/A	TRINITY_DN45847_c0_g1_i1	-3.8629	0.971638	0.000800165	0.0191074
#N/A	Penaeus vannamei uncharacterized protein DKFZp434B061-like (LOC113826286), transcript variant X3, mRNA	TRINITY_DN11297_c0_g2_i1	-3.83568	2.25802	4.339e-06	0.000270693
hypothetical protein DAPPUDRAFT_225662 [Daphnia pulex]	Penaeus vannamei uncharacterized LOC113814470 (LOC113814470), mRNA	TRINITY_DN47599_c4_g7_i1	-3.82937	2.7846	1.2574e-07	1.33195e-05
#N/A	Penaeus vannamei aromatic-L-amino-acid decarboxylase-like (LOC113823929), mRNA	TRINITY_DN47306_c0_g7_i1	-3.81413	5.5894	2.86472e-23	1.82941e-20
#N/A	Penaeus vannamei uncharacterized LOC113814470 (LOC113814470), mRNA	TRINITY_DN47599_c4_g19_i5	-3.81338	1.37688	0.00010523	0.00381732
PREDICTED: uncharacterized protein LOC108681607 [Hyalella azteca]	Penaeus vannamei uncharacterized LOC113814470 (LOC113814470), mRNA	TRINITY_DN47599_c4_g3_i1	-3.80807	1.37756	5.24248e-05	0.00220253
#N/A	#N/A	TRINITY_DN28940_c0_g5_i1	-3.7865	4.47861	6.14082e-15	2.17863e-12
PREDICTED: ets DNA-binding protein pokkuri-like [Hyalella azteca]	Penaeus vannamei ets DNA-binding protein pokkuri-like (LOC113824567), mRNA	TRINITY_DN24894_c0_g1_i1	-3.78384	0.900417	0.000691435	0.0170765
#N/A	Penaeus vannamei solute carrier family 12 member 8-like (LOC113819371), mRNA	TRINITY_DN43446_c0_g1_i2	-3.77326	0.895292	0.000499314	0.0132543
#N/A	#N/A	TRINITY_DN43158_c2_g1_i1	-3.77098	2.72892	6.18754e-07	5.27854e-05
#N/A	#N/A	TRINITY_DN46612_c0_g10_i1	-3.76102	2.18263	6.53689e-06	0.000378513
alanine racemase [Marsupenaeus japonicus]	Penaeus vannamei alanine racemase-like (LOC113811735), transcript variant X5, mRNA	TRINITY_DN44836_c0_g5_i1	-3.74957	0.890496	0.000453247	0.0123845
#N/A	Penaeus vannamei uncharacterized LOC113824487 (LOC113824487), ncRNA	TRINITY_DN34275_c0_g1_i1	-3.73985	0.867527	0.000827271	0.0196497
#N/A	Penaeus vannamei uncharacterized LOC113814470 (LOC113814470), mRNA	TRINITY_DN47599_c4_g19_i2	-3.73715	4.08812	9.5408e-13	2.47961e-10
#N/A	Penaeus vannamei uncharacterized LOC113814470 (LOC113814470), mRNA	TRINITY_DN47599_c4_g6_i1	-3.7135	3.95673	1.08763e-12	2.79421e-10
#N/A	Penaeus vannamei uncharacterized LOC113814470 (LOC113814470), mRNA	TRINITY_DN47599_c4_g14_i1	-3.69575	2.50708	4.73393e-07	4.2605e-05
#N/A	#N/A	TRINITY_DN46612_c0_g18_i1	-3.6858	0.844111	0.00214804	0.0411757
#N/A	Penaeus vannamei uncharacterized protein DKFZp434B061-like (LOC113826286), transcript variant X3, mRNA	TRINITY_DN46612_c0_g6_i1	-3.66334	1.59604	0.000255725	0.00789463
#N/A	Penaeus vannamei uncharacterized LOC113813773 (LOC113813773), mRNA	TRINITY_DN35593_c0_g1_i1	-3.65443	1.60165	7.19416e-05	0.00289203
#N/A	Penaeus vannamei uncharacterized LOC113814338 (LOC113814338), ncRNA	TRINITY_DN43356_c0_g2_i2	-3.63664	1.84739	0.00167045	0.033819
PREDICTED: beta-hexosaminidase subunit alpha-like [Limulus polyphemus]	Penaeus vannamei beta-hexosaminidase subunit beta-like (LOC113813424), partial mRNA	TRINITY_DN46257_c0_g7_i2	-3.63237	2.58902	2.09061e-05	0.00100939
#N/A	Penaeus vannamei uncharacterized LOC113822389 (LOC113822389), ncRNA	TRINITY_DN43196_c0_g7_i3	-3.61948	2.0633	1.06541e-05	0.000565628
hypothetical protein X975_14759, partial [Stegodyphus mimosarum]	Penaeus vannamei aromatic-L-amino-acid decarboxylase-like (LOC113823929), mRNA	TRINITY_DN47306_c0_g12_i1	-3.60873	5.85956	9.20716e-23	5.71637e-20
PREDICTED: uncharacterized protein LOC108683208 [Hyalella azteca]	Penaeus vannamei uncharacterized LOC113811209 (LOC113811209), mRNA	TRINITY_DN43359_c0_g1_i4	-3.58479	1.19836	0.000625911	0.0158076
#N/A	Penaeus vannamei aromatic-L-amino-acid decarboxylase-like (LOC113823929), mRNA	TRINITY_DN47306_c0_g17_i1	-3.57208	1.78915	7.72901e-05	0.00301901
#N/A	Penaeus vannamei uncharacterized LOC113814470 (LOC113814470), mRNA	TRINITY_DN47599_c4_g19_i4	-3.56363	4.08865	1.59491e-12	3.96088e-10
cysteine dioxygenase [Litopenaeus vannamei]	Penaeus vannamei cysteine dioxygenase type 1-like (LOC113815679), mRNA	TRINITY_DN40688_c1_g1_i1	-3.55327	1.79162	0.000194391	0.00629263
#N/A	Penaeus vannamei aromatic-L-amino-acid decarboxylase-like (LOC113823929), mRNA	TRINITY_DN47306_c0_g31_i1	-3.53492	6.09882	2.78717e-24	1.94675e-21
#N/A	Penaeus vannamei uncharacterized LOC113814470 (LOC113814470), mRNA	TRINITY_DN47599_c4_g18_i1	-3.52831	1.98709	1.81897e-05	0.000889624
#N/A	Penaeus vannamei uncharacterized LOC113814978 (LOC113814978), mRNA	TRINITY_DN43024_c0_g1_i2	-3.51119	1.96499	8.40248e-05	0.00321242
#N/A	Penaeus vannamei alanine racemase-like (LOC113811735), transcript variant X5, mRNA	TRINITY_DN37958_c0_g1_i2	-3.50506	2.97632	1.8681e-07	1.87237e-05
#N/A	#N/A	TRINITY_DN35235_c0_g1_i1	-3.49774	2.16999	2.61608e-05	0.00122071
#N/A	Penaeus vannamei uncharacterized LOC113807516 (LOC113807516), ncRNA	TRINITY_DN38893_c0_g5_i2	-3.49463	2.72693	0.000355163	0.0102429
#N/A	Penaeus vannamei uncharacterized LOC113822389 (LOC113822389), ncRNA	TRINITY_DN43196_c0_g7_i5	-3.49123	3.16712	7.52893e-09	1.05174e-06
#N/A	Penaeus vannamei beta-hexosaminidase subunit beta-like (LOC113813424), partial mRNA	TRINITY_DN46257_c0_g7_i3	-3.48846	4.02844	1.82127e-10	3.23074e-08
kelch domain containing 2-like protein, partial [Cherax quadricarinatus]	Penaeus vannamei uncharacterized LOC113811229 (LOC113811229), mRNA	TRINITY_DN41506_c2_g1_i2	-3.46265	1.92587	0.000280123	0.00845836
#N/A	Penaeus vannamei flavin-containing monooxygenase FMO GS-OX-like 4 (LOC113821696), mRNA	TRINITY_DN36814_c0_g1_i2	-3.44526	1.93229	0.000232472	0.00727727
#N/A	Penaeus vannamei interleukin-1 receptor accessory protein-like 1-B (LOC113819749), transcript variant X2, mRNA	TRINITY_DN7614_c0_g6_i1	-3.44399	0.649422	0.00280419	0.0498993
#N/A	#N/A	TRINITY_DN39853_c0_g2_i1	-3.42719	0.649324	0.00265321	0.0479788
#N/A	#N/A	TRINITY_DN31883_c0_g4_i1	-3.415	1.07642	0.000649814	0.0162098
hypothetical protein DAPPUDRAFT_221579 [Daphnia pulex]	Penaeus vannamei aromatic-L-amino-acid decarboxylase-like (LOC113823929), mRNA	TRINITY_DN47306_c0_g18_i1	-3.3933	6.15292	8.09809e-25	5.83872e-22
#N/A	#N/A	TRINITY_DN45495_c1_g12_i1	-3.38558	1.64819	0.00014042	0.00486594
#N/A	Penaeus vannamei WAP four-disulfide core domain protein 5-like (LOC113815775), mRNA	TRINITY_DN42531_c0_g4_i4	-3.3734	1.36513	0.000221925	0.00699613
#N/A	Penaeus vannamei uncharacterized LOC113806935 (LOC113806935), mRNA	TRINITY_DN43103_c1_g2_i1	-3.37245	5.90724	6.61562e-28	5.68714e-25
PREDICTED: longitudinals lacking protein, isoforms A/B/D/L-like isoform X12 [Hyalella azteca]	Penaeus vannamei zinc finger protein 257-like (LOC113804767), mRNA	TRINITY_DN33554_c0_g2_i3	-3.36486	1.37343	0.000639802	0.0160316
PREDICTED: protein NATD1-like [Hyalella azteca]	Penaeus vannamei protein NATD1-like (LOC113813738), mRNA	TRINITY_DN44300_c0_g1_i1	-3.36056	3.86101	1.48179e-10	2.71471e-08
cathepsin C [Litopenaeus vannamei]	Penaeus vannamei dipeptidyl peptidase 1-like (LOC113810801), misc_RNA	TRINITY_DN40103_c1_g1_i2	-3.3493	1.01372	0.000928337	0.021369
#N/A	Penaeus vannamei aromatic-L-amino-acid decarboxylase-like (LOC113823929), mRNA	TRINITY_DN47306_c0_g30_i1	-3.33648	3.66868	1.56032e-09	2.41431e-07
#N/A	Penaeus vannamei A disintegrin and metalloproteinase with thrombospondin motifs 9-like (LOC113806667), transcript variant X3, mRNA	TRINITY_DN34336_c0_g2_i1	-3.33428	1.60737	0.000219451	0.00693389
Ubiquitin conjugation factor E4 A [Zootermopsis nevadensis]	Penaeus vannamei ubiquitin conjugation factor E4 A-like (LOC113812422), transcript variant X2, mRNA	TRINITY_DN46962_c1_g4_i2	-3.32009	3.5628	0.000329663	0.0096089
#N/A	#N/A	TRINITY_DN43158_c2_g3_i1	-3.30681	4.60941	1.08158e-11	2.32446e-09
#N/A	Penaeus vannamei alpha-2-macroglobulin receptor-associated protein-like (LOC113806998), mRNA	TRINITY_DN46485_c1_g4_i1	-3.30304	3.92509	0.00244008	0.0452224
Calcium-activated chloride channel regulator 2 [Daphnia magna]	Penaeus vannamei calcium-activated chloride channel regulator 1-like (LOC113818539), transcript variant X1, mRNA	TRINITY_DN46105_c0_g1_i1	-3.30038	3.39155	3.70453e-09	5.34193e-07
#N/A	Penaeus vannamei WAP four-disulfide core domain protein 5-like (LOC113815775), mRNA	TRINITY_DN41300_c1_g3_i1	-3.29675	1.31528	0.000735608	0.0178713
putative G-protein coupled receptor AH9.1 [Hypsibius dujardini]	Penaeus vannamei uncharacterized LOC113818648 (LOC113818648), mRNA	TRINITY_DN45952_c0_g5_i3	-3.29252	2.15539	3.46125e-05	0.00156652
#N/A	#N/A	TRINITY_DN46612_c0_g9_i1	-3.28171	1.97704	9.44757e-05	0.00353115
PREDICTED: serine/threonine-protein phosphatase 4 regulatory subunit 1-like isoform X4 [Felis catus]	Penaeus vannamei serine/threonine-protein phosphatase 4 regulatory subunit 1-like (LOC113809190), partial mRNA	TRINITY_DN47603_c1_g4_i3	-3.27701	2.44211	8.95228e-06	0.000495278
#N/A	#N/A	TRINITY_DN45495_c1_g6_i1	-3.26634	4.00616	1.98802e-10	3.48372e-08
#N/A	Penaeus vannamei cytochrome P450 9e2-like (LOC113822899), transcript variant X6, mRNA	TRINITY_DN42999_c1_g1_i3	-3.25919	1.55572	0.00097889	0.0222802
PREDICTED: acetyl-coenzyme A synthetase 2-like, mitochondrial [Hyalella azteca]	Penaeus vannamei acetyl-coenzyme A synthetase 2-like, mitochondrial (LOC113805920), mRNA	TRINITY_DN47153_c0_g9_i1	-3.25681	4.42367	3.76939e-13	1.04012e-10
#N/A	Penaeus vannamei uncharacterized LOC113814470 (LOC113814470), mRNA	TRINITY_DN47599_c4_g9_i1	-3.25297	0.934949	0.00256104	0.0466898
PREDICTED: serine/threonine-protein phosphatase 4 regulatory subunit 1-like isoform X4 [Felis catus]	Penaeus vannamei serine/threonine-protein phosphatase 4 regulatory subunit 1-like (LOC113809190), partial mRNA	TRINITY_DN47603_c1_g4_i4	-3.24635	3.39883	2.47709e-06	0.000171942
hypothetical protein DAPPUDRAFT_300160 [Daphnia pulex]	#N/A	TRINITY_DN32030_c0_g1_i1	-3.23758	1.26533	0.000366175	0.0104794
PREDICTED: brain protein I3-like [Hyalella azteca]	Penaeus vannamei brain protein I3-like (LOC113805182), mRNA	TRINITY_DN31200_c0_g1_i1	-3.23026	2.40075	7.54934e-06	0.000427178
cytochrome P450 epoxidase-like protein [Portunus trituberculatus]	Penaeus vannamei methyl farnesoate epoxidase-like (LOC113822977), mRNA	TRINITY_DN23288_c0_g1_i1	-3.22604	2.08989	0.000266395	0.00812305
#N/A	#N/A	TRINITY_DN43158_c2_g2_i6	-3.2238	4.01501	4.04978e-11	7.94006e-09
#N/A	Penaeus vannamei uncharacterized LOC113824148 (LOC113824148), transcript variant X2, mRNA	TRINITY_DN42107_c0_g4_i2	-3.22301	0.918646	0.00176261	0.0353646
#N/A	Penaeus vannamei extended synaptotagmin-2-like (LOC113817041), mRNA	TRINITY_DN44482_c0_g2_i2	-3.21354	1.24091	0.000387717	0.0109704
antimicrobial peptide type 1 precursor If [Pandalopsis japonica]	Penaeus vannamei whey acidic protein-like (LOC113812253), mRNA	TRINITY_DN60958_c0_g1_i1	-3.20247	0.916318	0.00177117	0.0354409
#N/A	Penaeus vannamei uncharacterized LOC113803500 (LOC113803500), ncRNA	TRINITY_DN44802_c0_g28_i1	-3.17112	1.68411	0.000565395	0.0145925
#N/A	Penaeus vannamei acetyl-coenzyme A synthetase 2-like, mitochondrial (LOC113805920), mRNA	TRINITY_DN47153_c0_g20_i2	-3.15786	2.95306	3.28798e-06	0.00022069
#N/A	Penaeus vannamei uncharacterized LOC113810803 (LOC113810803), transcript variant X3, mRNA	TRINITY_DN46150_c0_g1_i1	-3.1455	4.34973	9.04025e-13	2.37716e-10
#N/A	Penaeus vannamei uncharacterized LOC113810803 (LOC113810803), transcript variant X2, mRNA	TRINITY_DN46150_c0_g1_i3	-3.1444	2.32773	1.72301e-05	0.00085093
#N/A	Penaeus vannamei diacylglycerol kinase kappa-like (LOC113826282), mRNA	TRINITY_DN44416_c2_g57_i2	-3.14001	2.84152	0.000478332	0.0128731
PREDICTED: R3H domain-containing protein 4-like [Octopus bimaculoides]	Penaeus vannamei R3H domain-containing protein 4-like (LOC113812827), mRNA	TRINITY_DN42669_c0_g3_i1	-3.12345	1.44809	0.00188197	0.0371589
PREDICTED: serine/arginine repetitive matrix protein 1 isoform X3 [Megachile rotundata]	Penaeus vannamei serine/arginine repetitive matrix protein 1-like (LOC113805923), transcript variant X4, mRNA	TRINITY_DN32233_c0_g1_i3	-3.09842	1.1623	0.00154439	0.0319725
#N/A	Penaeus vannamei chitinase domain-containing protein 1-like (LOC113815806), mRNA	TRINITY_DN45017_c2_g1_i5	-3.09508	1.41613	0.00068118	0.0168419
#N/A	Penaeus vannamei uncharacterized LOC113823051 (LOC113823051), partial mRNA	TRINITY_DN31973_c0_g5_i1	-3.07965	4.96492	4.18538e-10	6.87848e-08
hypothetical protein DAPPUDRAFT_310509 [Daphnia pulex]	Penaeus vannamei calcium-activated chloride channel regulator 3A-1-like (LOC113816382), mRNA	TRINITY_DN47679_c1_g4_i1	-3.07619	2.26367	3.77312e-05	0.00167994
Glycerol-3-phosphate transporter [Daphnia magna]	Penaeus vannamei putative inorganic phosphate cotransporter (LOC113812740), mRNA	TRINITY_DN47666_c1_g27_i1	-3.07059	1.61019	0.000401162	0.0112643
#N/A	Penaeus vannamei fibrous sheath CABYR-binding protein-like (LOC113820760), transcript variant X2, mRNA	TRINITY_DN44453_c0_g3_i1	-3.03506	2.99633	0.000703927	0.0173276
#N/A	Penaeus vannamei N-fatty-acyl-amino acid synthase/hydrolase PM20D1-like (LOC113829622), mRNA	TRINITY_DN41041_c0_g1_i5	-3.01792	1.08136	0.00277605	0.0495984
PREDICTED: transmembrane protein 120 homolog isoform X1 [Hyalella azteca]	Penaeus vannamei transmembrane protein 120 homolog (LOC113828298), mRNA	TRINITY_DN46507_c0_g1_i2	-3.01068	2.4731	0.000919742	0.0211929
#N/A	Penaeus vannamei uncharacterized LOC113802182 (LOC113802182), mRNA	TRINITY_DN30555_c0_g1_i1	-3.00713	1.57854	0.00224713	0.0426726
PREDICTED: acetyl-coenzyme A synthetase 2-like, mitochondrial [Hyalella azteca]	Penaeus vannamei acetyl-coenzyme A synthetase 2-like, mitochondrial (LOC113805920), mRNA	TRINITY_DN47153_c0_g5_i1	-2.99604	2.06542	7.46556e-05	0.00295332
PREDICTED: uncharacterized protein LOC108680513 [Hyalella azteca]	Penaeus vannamei uncharacterized LOC113822114 (LOC113822114), mRNA	TRINITY_DN35306_c0_g2_i1	-2.98798	1.74633	0.000429175	0.011931
#N/A	Penaeus vannamei cGMP-dependent protein kinase, isozyme 1-like (LOC113818496), mRNA	TRINITY_DN86143_c0_g1_i1	-2.9726	2.19675	0.000541492	0.0140895
#N/A	#N/A	TRINITY_DN45495_c1_g10_i1	-2.96794	3.87017	8.21619e-09	1.14062e-06
#N/A	#N/A	TRINITY_DN43158_c2_g2_i5	-2.95135	3.39107	1.44488e-07	1.49512e-05
#N/A	#N/A	TRINITY_DN43044_c0_g1_i2	-2.93138	3.88399	4.68123e-09	6.70707e-07
#N/A	Penaeus vannamei uncharacterized LOC113818648 (LOC113818648), mRNA	TRINITY_DN45952_c0_g32_i1	-2.9113	2.76369	4.35863e-05	0.00190273
#N/A	#N/A	TRINITY_DN45495_c1_g4_i1	-2.90804	3.81436	2.13442e-07	2.12029e-05
#N/A	Penaeus vannamei solute carrier family 12 member 8-like (LOC113819371), mRNA	TRINITY_DN43446_c0_g1_i1	-2.88986	1.97378	0.000335508	0.00973889
PREDICTED: LOW QUALITY PROTEIN: extended synaptotagmin-1-like [Hyalella azteca]	Penaeus vannamei extended synaptotagmin-2-like (LOC113817041), mRNA	TRINITY_DN44482_c0_g2_i1	-2.88797	2.74417	1.80316e-05	0.000885766
PREDICTED: uncharacterized protein LOC108682940 [Hyalella azteca]	Penaeus vannamei uncharacterized LOC113810419 (LOC113810419), transcript variant X1, mRNA	TRINITY_DN39806_c0_g9_i1	-2.85013	1.94425	0.00024152	0.00752888
#N/A	#N/A	TRINITY_DN6191_c0_g2_i2	-2.84825	0.964855	0.00250644	0.0460325
#N/A	Penaeus vannamei diacylglycerol kinase kappa-like (LOC113826282), mRNA	TRINITY_DN44416_c2_g47_i1	-2.84584	5.62213	1.51674e-06	0.00011338
#N/A	Penaeus vannamei nucleobindin-2-like (LOC113813294), transcript variant X4, mRNA	TRINITY_DN47701_c2_g11_i1	-2.84488	2.08191	0.000139452	0.0048399
chemosensory protein [Blattella germanica]	Penaeus vannamei uncharacterized LOC113822982 (LOC113822982), mRNA	TRINITY_DN37762_c0_g1_i4	-2.83894	0.959937	0.00195631	0.0382885
#N/A	#N/A	TRINITY_DN38702_c0_g4_i1	-2.83659	2.06626	0.00064335	0.0160845
#N/A	#N/A	TRINITY_DN41867_c0_g3_i2	-2.82455	3.05093	1.83668e-06	0.000132424
#N/A	Penaeus vannamei transmembrane protein 147-like (LOC113804316), mRNA	TRINITY_DN41520_c0_g1_i1	-2.80339	1.60898	0.00268507	0.0483593
#N/A	#N/A	TRINITY_DN45495_c1_g13_i1	-2.79762	3.90917	5.9811e-08	7.03597e-06
#N/A	Penaeus vannamei anti-lipopolysaccharide factor-like (LOC113812204), mRNA	TRINITY_DN30199_c0_g1_i1	-2.78843	0.924585	0.00231636	0.0435433
#N/A	Penaeus vannamei uncharacterized LOC113822389 (LOC113822389), ncRNA	TRINITY_DN43196_c0_g4_i1	-2.76729	1.36977	0.00238096	0.0443843
PREDICTED: uncharacterized protein YMR196W-like [Ciona intestinalis]	Penaeus vannamei uncharacterized protein YMR196W-like (LOC113829514), mRNA	TRINITY_DN45971_c1_g4_i2	-2.76391	2.78496	1.3086e-05	0.0006693
PREDICTED: acetyl-coenzyme A synthetase 2-like, mitochondrial [Strongylocentrotus purpuratus]	Penaeus vannamei acetyl-coenzyme A synthetase 2-like, mitochondrial (LOC113805920), mRNA	TRINITY_DN47153_c0_g17_i1	-2.76199	4.93733	2.01418e-13	5.77165e-11
#N/A	#N/A	TRINITY_DN30184_c0_g1_i1	-2.7528	2.70042	2.67456e-05	0.0012454
histone H1 [Eriocheir sinensis]	Penaeus vannamei histone H1-delta-like (LOC113821143), mRNA	TRINITY_DN37268_c0_g2_i1	-2.73623	1.54798	0.00190663	0.0375133
predicted protein [Nematostella vectensis]	Penaeus vannamei histone H1-delta-like (LOC113821143), mRNA	TRINITY_DN37268_c0_g1_i2	-2.7357	6.79968	6.647e-25	4.95224e-22
Histone 1 [Macrobrachium rosenbergii]	Penaeus vannamei histone H1-delta-like (LOC113821143), mRNA	TRINITY_DN37268_c0_g1_i1	-2.73055	1.71652	0.0028036	0.0498993
#N/A	Penaeus vannamei uncharacterized LOC113830473 (LOC113830473), ncRNA	TRINITY_DN35415_c1_g1_i1	-2.70804	1.97367	0.000380332	0.0107878
#N/A	Penaeus vannamei uncharacterized LOC113818884 (LOC113818884), transcript variant X2, mRNA	TRINITY_DN46367_c2_g3_i9	-2.70505	1.83299	0.000555683	0.0143917
PREDICTED: tyrosine decarboxylase-like [Limulus polyphemus]	Penaeus vannamei aromatic-L-amino-acid decarboxylase-like (LOC113823929), mRNA	TRINITY_DN47306_c0_g13_i1	-2.68027	1.3121	0.00164682	0.033462
PREDICTED: acetyl-coenzyme A synthetase 2-like, mitochondrial-like [Neolamprologus brichardi]	Penaeus vannamei acetyl-coenzyme A synthetase 2-like, mitochondrial (LOC113805920), mRNA	TRINITY_DN47153_c0_g2_i1	-2.66632	3.04429	4.53847e-06	0.000280995
#N/A	#N/A	TRINITY_DN41379_c1_g12_i1	-2.64937	1.78277	0.00149319	0.0312921
mucin-2-like [Orbicella faveolata]	Penaeus vannamei salivary glue protein Sgs-3-like (LOC113812845), mRNA	TRINITY_DN44222_c0_g1_i1	-2.63634	1.92209	0.00128424	0.0277603
#N/A	Penaeus vannamei E3 ubiquitin-protein ligase RBBP6-like (LOC113828275), mRNA	TRINITY_DN35117_c1_g1_i3	-2.63436	4.15565	1.82362e-06	0.000131909
PREDICTED: kinesin-like protein KIF11 [Hyalella azteca]	Penaeus vannamei kinesin-like protein Klp61F (LOC113803105), mRNA	TRINITY_DN44869_c0_g1_i1	-2.63235	4.34052	2.05074e-09	3.07625e-07
#N/A	Penaeus vannamei uncharacterized LOC113809546 (LOC113809546), mRNA	TRINITY_DN39885_c0_g2_i1	-2.61721	4.01934	4.73805e-08	5.75545e-06
#N/A	Penaeus vannamei uncharacterized LOC113818648 (LOC113818648), mRNA	TRINITY_DN45952_c0_g6_i3	-2.60534	5.88158	2.10039e-16	8.85768e-14
#N/A	Penaeus vannamei cytochrome P450 2L1-like (LOC113817445), transcript variant X3, mRNA	TRINITY_DN37790_c0_g1_i3	-2.5952	1.75546	0.00202188	0.0393993
#N/A	Penaeus vannamei kynurenine/alpha-aminoadipate aminotransferase, mitochondrial-like (LOC113825844), partial mRNA	TRINITY_DN35281_c0_g2_i1	-2.59383	3.65776	6.27158e-05	0.00256733
PREDICTED: uncharacterized protein LOC108675418 [Hyalella azteca]	Penaeus vannamei uncharacterized LOC113824539 (LOC113824539), transcript variant X2, mRNA	TRINITY_DN43316_c0_g1_i1	-2.58001	3.73091	1.42025e-07	1.47647e-05
putative G-protein coupled receptor AH9.1 [Hypsibius dujardini]	Penaeus vannamei uncharacterized LOC113818648 (LOC113818648), mRNA	TRINITY_DN45952_c0_g10_i1	-2.57483	6.32333	1.89069e-14	6.21452e-12
#N/A	Penaeus vannamei calcium-activated chloride channel regulator 1-like (LOC113805576), partial mRNA	TRINITY_DN40185_c0_g1_i1	-2.55687	2.44777	0.00139035	0.0296242
#N/A	Penaeus vannamei phosphoenolpyruvate carboxykinase, cytosolic [GTP]-like (LOC113826096), transcript variant X2, mRNA	TRINITY_DN41445_c1_g1_i1	-2.55435	3.35224	6.60126e-06	0.000381253
#N/A	Penaeus vannamei insulin-like growth factor-binding protein-related protein 1 (LOC113813598), transcript variant X2, mRNA	TRINITY_DN87686_c0_g2_i1	-2.55374	3.70344	1.5145e-06	0.00011338
#N/A	Penaeus vannamei putative inorganic phosphate cotransporter (LOC113812740), mRNA	TRINITY_DN47666_c1_g2_i1	-2.5389	2.35076	0.00120999	0.0264882
PREDICTED: LOW QUALITY PROTEIN: extended synaptotagmin-1-like [Hyalella azteca]	Penaeus vannamei extended synaptotagmin-2-like (LOC113817041), mRNA	TRINITY_DN44482_c0_g2_i4	-2.53431	2.36741	0.000372245	0.0106315
PREDICTED: proproteinase E-like [Hyalella azteca]	#N/A	TRINITY_DN42061_c0_g1_i1	-2.53171	3.19904	3.99947e-06	0.000256138
#N/A	Penaeus vannamei uncharacterized LOC113823051 (LOC113823051), partial mRNA	TRINITY_DN31973_c0_g2_i1	-2.53158	3.59587	9.36285e-06	0.000510141
#N/A	Penaeus vannamei uncharacterized LOC113814470 (LOC113814470), mRNA	TRINITY_DN47599_c4_g2_i1	-2.53136	2.74964	0.000109731	0.00395582
#N/A	Penaeus vannamei transferrin-like (LOC113807950), mRNA	TRINITY_DN47270_c0_g2_i1	-2.50433	3.7054	1.63161e-06	0.000120755
PREDICTED: LOW QUALITY PROTEIN: extended synaptotagmin-1-like [Hyalella azteca]	Penaeus vannamei extended synaptotagmin-2-like (LOC113817041), mRNA	TRINITY_DN44482_c0_g2_i3	-2.48764	4.20956	5.95626e-07	5.17719e-05
SOCS [Litopenaeus vannamei]	Penaeus vannamei uncharacterized LOC113812823 (LOC113812823), mRNA	TRINITY_DN44584_c2_g1_i1	-2.48761	7.21257	3.29228e-16	1.31403e-13
#N/A	Penaeus vannamei uncharacterized LOC113807869 (LOC113807869), mRNA	TRINITY_DN38843_c0_g1_i1	-2.48425	4.40966	1.43044e-06	0.000109119
#N/A	Penaeus vannamei diacylglycerol kinase kappa-like (LOC113826282), mRNA	TRINITY_DN44416_c2_g59_i1	-2.47944	8.29279	6.15268e-12	1.37518e-09
#N/A	Penaeus vannamei uncharacterized LOC113822790 (LOC113822790), mRNA	TRINITY_DN43740_c0_g10_i1	-2.46255	2.67189	0.0021649	0.0414633
#N/A	#N/A	TRINITY_DN45495_c1_g9_i1	-2.45911	3.13983	9.56041e-06	0.000517397
#N/A	#N/A	TRINITY_DN43044_c0_g1_i1	-2.45859	4.08056	1.46167e-06	0.000110371
#N/A	Penaeus vannamei insulin-like growth factor-binding protein-related protein 1 (LOC113813598), transcript variant X2, mRNA	TRINITY_DN87308_c0_g3_i1	-2.44939	5.87292	3.64989e-11	7.21935e-09
multiple epidermal growth factor-like domains protein 10 [Boleophthalmus pectinirostris]	Penaeus vannamei diacylglycerol kinase kappa-like (LOC113826282), mRNA	TRINITY_DN44416_c2_g29_i1	-2.44327	8.8985	5.88738e-18	2.86063e-15
#N/A	Penaeus vannamei kinesin-like protein Klp68D (LOC113802639), mRNA	TRINITY_DN39577_c0_g1_i2	-2.43902	2.19828	0.000620055	0.0157308
PREDICTED: vascular endothelial growth factor A-A-like isoform X2 [Hippocampus comes]	#N/A	TRINITY_DN37128_c0_g1_i1	-2.41288	3.05307	1.96807e-05	0.00095627
#N/A	Penaeus vannamei uncharacterized LOC113815101 (LOC113815101), mRNA	TRINITY_DN39598_c0_g1_i1	-2.40757	2.17735	0.000940388	0.0216019
PREDICTED: uncharacterized protein C20orf85 homolog [Lepisosteus oculatus]	Penaeus vannamei uncharacterized LOC113829513 (LOC113829513), mRNA	TRINITY_DN40586_c1_g2_i1	-2.40307	3.17893	0.000105419	0.00381732
#N/A	Penaeus vannamei diacylglycerol kinase kappa-like (LOC113826282), mRNA	TRINITY_DN44416_c2_g19_i1	-2.39905	2.07019	0.00165804	0.0336287
PREDICTED: UDP-glucuronosyltransferase 2B14-like [Hyalella azteca]	#N/A	TRINITY_DN47618_c2_g3_i2	-2.39493	3.6784	8.36554e-07	6.8742e-05
#N/A	Penaeus vannamei uncharacterized LOC113822790 (LOC113822790), mRNA	TRINITY_DN43740_c0_g10_i8	-2.38113	2.46962	0.000863823	0.0201959
PREDICTED: LOW QUALITY PROTEIN: extended synaptotagmin-1-like [Hyalella azteca]	Penaeus vannamei extended synaptotagmin-2-like (LOC113817041), mRNA	TRINITY_DN44482_c0_g2_i6	-2.37665	4.13649	6.55963e-08	7.63616e-06
#N/A	Penaeus vannamei serine/arginine repetitive matrix protein 2-like (LOC113826319), transcript variant X1, mRNA	TRINITY_DN40274_c0_g1_i1	-2.37463	2.80416	7.35415e-05	0.00293148
PREDICTED: uncharacterized protein LOC108678759 [Hyalella azteca]	Penaeus vannamei nucleolar protein dao-5-like (LOC113811163), mRNA	TRINITY_DN46357_c0_g1_i1	-2.37348	3.62839	1.71298e-06	0.000125943
#N/A	Penaeus vannamei uncharacterized LOC113809546 (LOC113809546), mRNA	TRINITY_DN33233_c0_g7_i1	-2.37272	2.80007	0.000172313	0.00575691
#N/A	Penaeus vannamei pollen-specific leucine-rich repeat extensin-like protein 2 (LOC113818090), mRNA	TRINITY_DN47610_c2_g17_i1	-2.37209	2.74193	0.000174583	0.00580669
#N/A	Penaeus vannamei uncharacterized LOC113830552 (LOC113830552), transcript variant X2, mRNA	TRINITY_DN44927_c1_g1_i1	-2.36178	2.22626	0.0020852	0.0402561
multiple epidermal growth factor-like domains protein 10 [Boleophthalmus pectinirostris]	Penaeus vannamei diacylglycerol kinase kappa-like (LOC113826282), mRNA	TRINITY_DN44416_c2_g17_i1	-2.36104	8.9093	2.80801e-13	7.84522e-11
PREDICTED: centromere-associated protein E-like [Hyalella azteca]	Penaeus vannamei centromere-associated protein E-like (LOC113813509), mRNA	TRINITY_DN45591_c0_g1_i1	-2.34889	3.60537	4.17598e-06	0.000263665
#N/A	Penaeus vannamei diacylglycerol kinase kappa-like (LOC113826282), mRNA	TRINITY_DN44416_c2_g11_i1	-2.3403	9.1318	6.85226e-15	2.39305e-12
PREDICTED: formin-binding protein 1-like isoform X4 [Hyalella azteca]	Penaeus vannamei formin-binding protein 1 homolog (LOC113819887), transcript variant X3, mRNA	TRINITY_DN44375_c1_g1_i5	-2.3042	2.75081	0.000232797	0.00727727
Heat shock protein 67B2, partial [Stegodyphus mimosarum]	Penaeus vannamei uncharacterized LOC113803127 (LOC113803127), mRNA	TRINITY_DN43850_c1_g15_i1	-2.29853	2.85103	0.000318163	0.00936924
neuronal membrane glycoprotein M6-b, partial [Cherax quadricarinatus]	Penaeus vannamei transmembrane protein 147-like (LOC113804316), mRNA	TRINITY_DN42627_c0_g1_i1	-2.29673	3.43905	4.19097e-05	0.0018378
#N/A	Penaeus vannamei uncharacterized LOC113802834 (LOC113802834), mRNA	TRINITY_DN43311_c0_g10_i1	-2.28836	3.83233	1.46046e-06	0.000110371
#N/A	Penaeus vannamei SH3 domain-containing kinase-binding protein 1-like (LOC113830120), transcript variant X7, mRNA	TRINITY_DN47679_c2_g1_i1	-2.28616	4.11587	6.44585e-06	0.000376165
#N/A	Penaeus vannamei diacylglycerol kinase kappa-like (LOC113826282), mRNA	TRINITY_DN44416_c2_g20_i1	-2.27645	7.67191	2.23952e-10	3.82103e-08
Peptide receptor GPCR [Daphnia magna]	Penaeus vannamei uncharacterized LOC113818648 (LOC113818648), mRNA	TRINITY_DN45952_c0_g21_i1	-2.27569	5.90727	1.05759e-13	3.19435e-11
#N/A	#N/A	TRINITY_DN28940_c0_g5_i2	-2.2725	3.20935	5.22315e-05	0.00220253
#N/A	Penaeus vannamei uncharacterized LOC113805948 (LOC113805948), ncRNA	TRINITY_DN47088_c2_g4_i1	-2.25684	2.05594	0.00147455	0.0310045
G protein-coupled receptor [Procambarus clarkii]	Penaeus vannamei uncharacterized LOC113818648 (LOC113818648), mRNA	TRINITY_DN45952_c0_g43_i1	-2.25456	5.68865	1.41817e-07	1.47647e-05
#N/A	Penaeus vannamei diacylglycerol kinase kappa-like (LOC113826282), mRNA	TRINITY_DN44416_c2_g10_i1	-2.25344	4.81551	3.86901e-08	4.77769e-06
#N/A	Penaeus vannamei diacylglycerol kinase kappa-like (LOC113826282), mRNA	TRINITY_DN44416_c2_g56_i1	-2.25241	6.83481	2.20438e-09	3.28467e-07
#N/A	Penaeus vannamei short-chain dehydrogenase/reductase family 9C member 7-like (LOC113821808), mRNA	TRINITY_DN46928_c0_g8_i1	-2.24998	4.3044	1.84656e-07	1.85912e-05
hypothetical protein A3K18_15920 [Lentisphaerae bacterium RIFOXYA12_64_32]	#N/A	TRINITY_DN41379_c1_g16_i1	-2.24844	3.14081	0.000616901	0.0156864
#N/A	Penaeus vannamei diacylglycerol kinase kappa-like (LOC113826282), mRNA	TRINITY_DN44416_c2_g58_i1	-2.24311	8.76355	2.016e-10	3.49299e-08
PREDICTED: uncharacterized protein LOC108682940 [Hyalella azteca]	Penaeus vannamei uncharacterized LOC113810419 (LOC113810419), transcript variant X2, mRNA	TRINITY_DN39806_c0_g8_i1	-2.24205	3.4836	5.07202e-05	0.00215933
#N/A	Penaeus vannamei uncharacterized LOC113803716 (LOC113803716), mRNA	TRINITY_DN47476_c1_g15_i1	-2.23686	2.36623	0.00136935	0.0292884
#N/A	Penaeus vannamei uncharacterized LOC113819274 (LOC113819274), mRNA	TRINITY_DN40635_c0_g1_i2	-2.21909	3.24732	0.000113055	0.00403655
#N/A	Penaeus vannamei diacylglycerol kinase kappa-like (LOC113826282), mRNA	TRINITY_DN44416_c2_g8_i1	-2.20642	6.34791	1.22153e-14	4.07497e-12
#N/A	Penaeus vannamei uncharacterized LOC113813946 (LOC113813946), mRNA	TRINITY_DN38151_c2_g2_i1	-2.20587	3.99747	2.23499e-06	0.000157584
innexin inx2 [Homarus gammarus]	Penaeus vannamei innexin inx2-like (LOC113800868), mRNA	TRINITY_DN38061_c0_g1_i1	-2.20429	2.01357	0.00174619	0.0351297
#N/A	Penaeus vannamei diacylglycerol kinase kappa-like (LOC113826282), mRNA	TRINITY_DN44416_c2_g21_i1	-2.20164	5.89299	6.81826e-12	1.50886e-09
PREDICTED: probable periplasmic serine endoprotease DegP-like [Capra hircus]	Penaeus vannamei diacylglycerol kinase kappa-like (LOC113826282), mRNA	TRINITY_DN44416_c2_g39_i1	-2.20079	7.04293	3.38697e-17	1.51404e-14
#N/A	Penaeus vannamei diacylglycerol kinase kappa-like (LOC113826282), mRNA	TRINITY_DN44416_c2_g7_i1	-2.19681	5.90053	9.65513e-07	7.79068e-05
PREDICTED: sialin-like isoform X2 [Ceratosolen solmsi marchali]	Penaeus vannamei putative inorganic phosphate cotransporter (LOC113812740), mRNA	TRINITY_DN47666_c1_g7_i1	-2.19418	3.37377	0.000127687	0.00448027
#N/A	Penaeus vannamei uncharacterized LOC113803524 (LOC113803524), ncRNA	TRINITY_DN44802_c0_g18_i1	-2.19151	2.76714	0.000773301	0.0185451
#N/A	Penaeus vannamei insulin-like growth factor-binding protein-related protein 1 (LOC113813598), transcript variant X2, mRNA	TRINITY_DN48919_c0_g1_i1	-2.18924	4.84814	3.34128e-07	3.12472e-05
#N/A	Penaeus vannamei uncharacterized LOC113803500 (LOC113803500), ncRNA	TRINITY_DN44802_c0_g29_i1	-2.18303	3.3835	8.9726e-05	0.0033819
#N/A	Penaeus vannamei diacylglycerol kinase kappa-like (LOC113826282), mRNA	TRINITY_DN44416_c2_g23_i1	-2.16776	6.32688	4.21995e-14	1.34743e-11
#N/A	#N/A	TRINITY_DN28219_c0_g1_i1	-2.16625	2.57498	0.00113942	0.02524
#N/A	Penaeus vannamei uncharacterized LOC113818648 (LOC113818648), mRNA	TRINITY_DN45952_c0_g6_i2	-2.1594	6.54879	2.65315e-13	7.50641e-11
#N/A	Penaeus vannamei uncharacterized LOC113822790 (LOC113822790), mRNA	TRINITY_DN43740_c0_g10_i3	-2.15731	2.83634	0.00174241	0.0350852
#N/A	Penaeus vannamei ras-like protein 2 (LOC113809589), transcript variant X1, mRNA	TRINITY_DN35802_c0_g2_i1	-2.15652	3.2046	6.87455e-05	0.00278862
#N/A	Penaeus vannamei uncharacterized LOC113818648 (LOC113818648), mRNA	TRINITY_DN45952_c0_g9_i1	-2.15651	4.53619	2.30968e-07	2.27417e-05
#N/A	Penaeus vannamei diacylglycerol kinase kappa-like (LOC113826282), mRNA	TRINITY_DN44416_c2_g57_i1	-2.15184	5.16673	1.83795e-08	2.41647e-06
#N/A	Penaeus vannamei beta-hexosaminidase subunit beta-like (LOC113813424), partial mRNA	TRINITY_DN46257_c0_g7_i1	-2.12852	3.70998	3.4573e-05	0.00156652
#N/A	Penaeus vannamei diacylglycerol kinase kappa-like (LOC113826282), mRNA	TRINITY_DN44416_c2_g13_i1	-2.12652	9.03611	2.17374e-19	1.15679e-16
#N/A	Penaeus vannamei arrestin domain-containing protein 17-like (LOC113827400), transcript variant X2, mRNA	TRINITY_DN42860_c1_g2_i3	-2.12583	3.04107	0.00273216	0.04901
Peptide receptor GPCR [Daphnia magna]	Penaeus vannamei uncharacterized LOC113818648 (LOC113818648), mRNA	TRINITY_DN45952_c0_g15_i1	-2.12331	5.84234	3.60107e-11	7.18639e-09
RPA-interacting protein [Danio rerio]	Penaeus vannamei uncharacterized LOC113813524 (LOC113813524), mRNA	TRINITY_DN42454_c2_g2_i5	-2.12107	3.37847	0.00163335	0.0334007
#N/A	Penaeus vannamei uncharacterized LOC113805641 (LOC113805641), transcript variant X2, mRNA	TRINITY_DN42471_c0_g6_i2	-2.12101	1.95148	0.00277968	0.0496234
hypothetical protein DAPPUDRAFT_305695 [Daphnia pulex]	Penaeus vannamei UDP-glucose 4-epimerase-like (LOC113817475), mRNA	TRINITY_DN42759_c0_g5_i1	-2.11564	4.0357	2.09371e-06	0.000148561
#N/A	Penaeus vannamei insulin-like growth factor-binding protein-related protein 1 (LOC113813598), transcript variant X1, mRNA	TRINITY_DN96119_c0_g2_i1	-2.11562	5.17272	7.99331e-07	6.61698e-05
G protein-coupled receptor [Pristionchus pacificus]	Penaeus vannamei uncharacterized LOC113818648 (LOC113818648), mRNA	TRINITY_DN45952_c0_g30_i1	-2.11462	3.70723	0.000731805	0.0177982
#N/A	Penaeus vannamei uncharacterized LOC113822831 (LOC113822831), mRNA	TRINITY_DN2572_c0_g1_i1	-2.11106	3.27984	7.73967e-05	0.00301901
#N/A	Penaeus vannamei diacylglycerol kinase kappa-like (LOC113826282), mRNA	TRINITY_DN44416_c2_g34_i1	-2.10847	7.55349	7.60659e-16	2.88161e-13
PREDICTED: 15 kDa selenoprotein-like [Hyalella azteca]	Penaeus vannamei selenoprotein F-like (LOC113803034), mRNA	TRINITY_DN38128_c1_g22_i1	-2.10844	3.54488	1.46841e-05	0.00074087
PREDICTED: checkpoint serine/threonine-protein kinase BUB1-like [Limulus polyphemus]	Penaeus vannamei mitotic checkpoint serine/threonine-protein kinase bub-1-like (LOC113824598), mRNA	TRINITY_DN1171_c0_g2_i1	-2.10664	2.33332	0.00184915	0.0365755
PREDICTED: uncharacterized protein LOC108682940 [Hyalella azteca]	Penaeus vannamei uncharacterized LOC113810419 (LOC113810419), transcript variant X2, mRNA	TRINITY_DN39806_c0_g7_i2	-2.10327	3.07933	0.000191678	0.00622704
PREDICTED: estradiol 17-beta-dehydrogenase 2-like [Hyalella azteca]	Penaeus vannamei short-chain dehydrogenase/reductase family 9C member 7-like (LOC113821808), mRNA	TRINITY_DN46928_c0_g19_i1	-2.10037	4.12274	2.43002e-05	0.00114344
#N/A	Penaeus vannamei uncharacterized LOC113822790 (LOC113822790), mRNA	TRINITY_DN43438_c1_g1_i2	-2.08518	2.514	0.00233817	0.043806
#N/A	Penaeus vannamei UPF0389 protein CG9231-like (LOC113823233), mRNA	TRINITY_DN43186_c1_g1_i3	-2.07282	4.3267	3.60657e-06	0.0002392
#N/A	Penaeus vannamei uncharacterized LOC113824148 (LOC113824148), transcript variant X2, mRNA	TRINITY_DN42107_c0_g3_i1	-2.06811	3.03997	0.00227862	0.0430875
PREDICTED: uncharacterized protein LOC108681607 [Hyalella azteca]	Penaeus vannamei uncharacterized LOC113814469 (LOC113814469), mRNA	TRINITY_DN41464_c0_g1_i1	-2.06562	3.41968	0.000101885	0.00372706
hypothetical protein DAPPUDRAFT_333107 [Daphnia pulex]	Penaeus vannamei uncharacterized LOC113818648 (LOC113818648), mRNA	TRINITY_DN45952_c0_g12_i1	-2.06097	7.0327	7.03951e-15	2.42062e-12
PREDICTED: tryptase alpha/beta-1 [Tribolium castaneum]	Penaeus vannamei phenoloxidase-activating factor 2-like (LOC113809076), mRNA	TRINITY_DN47745_c2_g13_i1	-2.05434	2.71657	0.00110717	0.024697
#N/A	Penaeus vannamei uncharacterized LOC113818648 (LOC113818648), mRNA	TRINITY_DN45952_c0_g24_i1	-2.0347	6.017	1.37181e-11	2.92012e-09
Solute carrier family 28 member 3 [Hypsibius dujardini]	Penaeus vannamei solute carrier family 28 member 3-like (LOC113807443), transcript variant X2, mRNA	TRINITY_DN28232_c0_g1_i1	-2.03366	2.70715	0.00083364	0.0197171
PREDICTED: rootletin-like [Hyalella azteca]	Penaeus vannamei golgin subfamily A member 4-like (LOC113823285), mRNA	TRINITY_DN43728_c0_g1_i1	-2.03154	3.91661	0.000466974	0.0127066
#N/A	Penaeus vannamei cholinesterase 1-like (LOC113818979), transcript variant X1, mRNA	TRINITY_DN41444_c0_g2_i1	-2.0299	2.98315	0.000394316	0.011086
#N/A	Penaeus vannamei insulin-like growth factor-binding protein-related protein 1 (LOC113813598), transcript variant X1, mRNA	TRINITY_DN59879_c0_g1_i1	-2.02819	8.31894	4.67288e-13	1.25835e-10
#N/A	Penaeus vannamei glutathione hydrolase 1 proenzyme-like (LOC113815914), mRNA	TRINITY_DN44434_c1_g1_i1	-2.02723	4.75012	4.27107e-06	0.000267402
UDP-glucuronosyltransferase 2C1, partial [Zootermopsis nevadensis]	#N/A	TRINITY_DN47618_c2_g6_i1	-2.02044	4.0041	0.00029283	0.00876178
#N/A	Penaeus vannamei GTP-binding protein 2-like (LOC113806309), mRNA	TRINITY_DN35282_c0_g1_i1	-2.00177	5.4036	2.37907e-05	0.00112658
#N/A	#N/A	TRINITY_DN42135_c5_g2_i1	2.02362	2.9856	0.000250058	0.0077518
#N/A	Penaeus vannamei SET domain-containing protein SmydA-8-like (LOC113805599), mRNA	TRINITY_DN37151_c0_g1_i1	2.02916	2.70174	0.00108306	0.0242559
#N/A	#N/A	TRINITY_DN47699_c5_g3_i4	2.03547	4.54503	1.09784e-06	8.73234e-05
#N/A	#N/A	TRINITY_DN45774_c2_g1_i1	2.04761	2.84742	0.00164479	0.033462
#N/A	Penaeus vannamei uncharacterized LOC113811583 (LOC113811583), mRNA	TRINITY_DN43639_c3_g3_i6	2.05811	2.78189	0.000739478	0.0179263
putative transcription factor 12 isoform x11, partial [Amblyomma aureolatum]	Penaeus vannamei transcription factor 4-like (LOC113802730), transcript variant X1, mRNA	TRINITY_DN35987_c0_g1_i3	2.11339	3.37484	0.000213418	0.00679501
#N/A	#N/A	TRINITY_DN47729_c10_g3_i1	2.12685	2.69461	0.000557775	0.0144292
#N/A	Penaeus vannamei eukaryotic translation initiation factor 2-alpha kinase 3-like (LOC113830140), transcript variant X3, mRNA	TRINITY_DN40829_c0_g1_i2	2.1369	2.0242	0.00260933	0.0474156
hypothetical protein [Solemya velum gill symbiont]	Penaeus vannamei uncharacterized LOC113812270 (LOC113812270), mRNA	TRINITY_DN45817_c3_g4_i1	2.14701	2.36917	0.00153296	0.0319024
hypothetical protein AM593_07708, partial [Mytilus galloprovincialis]	Penaeus vannamei sacsin-like (LOC113809150), mRNA	TRINITY_DN47459_c3_g2_i2	2.14853	6.18143	1.40996e-08	1.89843e-06
PREDICTED: ubiquitin-associated domain-containing protein 2-like [Hyalella azteca]	Penaeus vannamei uroporphyrinogen-III synthase-like (LOC113800453), transcript variant X2, mRNA	TRINITY_DN39238_c1_g1_i2	2.15899	3.40907	3.81884e-05	0.00169692
#N/A	Penaeus vannamei cell wall protein IFF6-like (LOC113812611), mRNA	TRINITY_DN30919_c2_g1_i1	2.1698	4.08739	8.44439e-07	6.91109e-05
#N/A	Penaeus vannamei uncharacterized LOC113814803 (LOC113814803), mRNA	TRINITY_DN45047_c0_g1_i1	2.17365	2.80987	0.00057429	0.014805
PREDICTED: alpha-2Db adrenergic receptor-like, partial [Limulus polyphemus]	Penaeus vannamei uncharacterized LOC113805345 (LOC113805345), mRNA	TRINITY_DN46124_c1_g10_i4	2.18199	2.27582	0.00110112	0.0246112
#N/A	Penaeus vannamei zinc finger protein OZF-like (LOC113824317), transcript variant X2, misc_RNA	TRINITY_DN46575_c0_g3_i5	2.2229	3.11738	7.52123e-05	0.00297009
#N/A	Penaeus vannamei zinc finger FYVE domain-containing protein 21-like (LOC113823149), mRNA	TRINITY_DN42822_c1_g1_i1	2.24708	4.64783	1.8707e-06	0.000134444
#N/A	Penaeus vannamei 40S ribosomal protein S11-like (LOC113811251), transcript variant X1, mRNA	TRINITY_DN46075_c1_g6_i1	2.25526	3.77192	1.47027e-06	0.000110646
ecdysteroid receptor E75 [Litopenaeus vannamei]	Penaeus vannamei ecdysone-inducible protein E75-like (LOC113804417), mRNA	TRINITY_DN46773_c1_g11_i2	2.28062	3.29712	7.45795e-05	0.00295332
#N/A	#N/A	TRINITY_DN35372_c0_g1_i1	2.29624	2.34823	0.000868842	0.0202709
#N/A	Penaeus vannamei calcium-activated potassium channel slowpoke-like (LOC113807409), mRNA	TRINITY_DN42916_c0_g1_i1	2.36117	3.16061	9.34312e-05	0.00349796
#N/A	#N/A	TRINITY_DN24515_c0_g1_i1	2.36646	2.60279	0.000203689	0.0065318
#N/A	Penaeus vannamei uncharacterized LOC113808978 (LOC113808978), mRNA	TRINITY_DN42008_c1_g3_i3	2.3712	2.45703	0.0019049	0.0375122
#N/A	Penaeus vannamei uncharacterized LOC113819849 (LOC113819849), ncRNA	TRINITY_DN25187_c1_g1_i1	2.37472	5.62189	1.6402e-11	3.45851e-09
#N/A	Penaeus vannamei uncharacterized LOC113822415 (LOC113822415), mRNA	TRINITY_DN27221_c0_g1_i1	2.38886	1.95209	0.00166313	0.0337015
#N/A	Penaeus vannamei dynamin-like 120 kDa protein, mitochondrial (LOC113829411), mRNA	TRINITY_DN45416_c0_g2_i5	2.39273	3.98179	1.34987e-07	1.42316e-05
#N/A	Penaeus vannamei zinc finger protein OZF-like (LOC113824317), transcript variant X2, misc_RNA	TRINITY_DN46575_c0_g3_i6	2.40047	2.51405	0.00021432	0.00681404
#N/A	Penaeus vannamei atherin-like (LOC113822668), mRNA	TRINITY_DN46693_c2_g13_i1	2.41647	5.17123	0.000676143	0.0167544
#N/A	Penaeus vannamei uncharacterized LOC113803791 (LOC113803791), mRNA	TRINITY_DN40354_c1_g1_i9	2.424	4.22196	8.11055e-05	0.0031255
ecdysone-inducible protein 75 [Nilaparvata lugens]	Penaeus vannamei ecdysone-inducible protein E75-like (LOC113804417), mRNA	TRINITY_DN38713_c0_g1_i1	2.4355	5.19186	3.84057e-08	4.77769e-06
#N/A	Penaeus vannamei prostatic spermine-binding protein-like (LOC113820344), mRNA	TRINITY_DN15438_c1_g2_i1	2.44336	5.9728	5.0616e-06	0.000308261
C type lectin containing domain protein [Litopenaeus vannamei]	Penaeus vannamei uncharacterized LOC113800422 (LOC113800422), mRNA	TRINITY_DN38604_c0_g3_i4	2.47077	3.65447	0.000219548	0.00693389
ATP-synthase subunit beta [Schistocerca gregaria]	Penaeus vannamei calphotin-like (LOC113816732), mRNA	TRINITY_DN38458_c0_g1_i1	2.4934	2.44109	0.000129285	0.00451507
C type lectin containing domain protein [Litopenaeus vannamei]	Penaeus vannamei uncharacterized LOC113800422 (LOC113800422), mRNA	TRINITY_DN38604_c0_g3_i3	2.53041	9.65572	9.82891e-14	3.0094e-11
#N/A	Penaeus vannamei uncharacterized LOC113823232 (LOC113823232), misc_RNA	TRINITY_DN25832_c0_g1_i1	2.53623	1.20266	0.00273201	0.04901
#N/A	#N/A	TRINITY_DN47412_c1_g8_i2	2.57018	1.65979	0.00209703	0.0404058
#N/A	#N/A	TRINITY_DN27625_c0_g1_i1	2.58438	2.01613	0.00032782	0.0095974
#N/A	Penaeus vannamei uncharacterized LOC113827933 (LOC113827933), mRNA	TRINITY_DN46398_c0_g2_i1	2.59099	1.81023	0.000710934	0.0174396
hypothetical protein cypCar_00034020 [Cyprinus carpio]	Penaeus vannamei uncharacterized LOC113824399 (LOC113824399), mRNA	TRINITY_DN47022_c2_g5_i1	2.6213	2.69553	0.000186856	0.00612377
C-type lectin 2 [Marsupenaeus japonicus]	Penaeus vannamei uncharacterized LOC113829161 (LOC113829161), mRNA	TRINITY_DN39190_c0_g1_i1	2.62549	3.69762	4.41162e-05	0.00192211
PREDICTED: uncharacterized protein LOC108677898 isoform X1 [Hyalella azteca]	Penaeus vannamei uncharacterized LOC113825938 (LOC113825938), mRNA	TRINITY_DN16025_c0_g1_i1	2.63481	4.29761	2.7888e-06	0.000190038
#N/A	#N/A	TRINITY_DN26938_c0_g1_i1	2.65746	1.28468	0.00163831	0.033462
#N/A	Penaeus vannamei adenylyltransferase and sulfurtransferase MOCS3-like (LOC113809430), transcript variant X4, mRNA	TRINITY_DN46597_c3_g12_i4	2.67227	3.06655	4.34785e-06	0.000270693
#N/A	Penaeus vannamei uncharacterized LOC113808073 (LOC113808073), transcript variant X2, mRNA	TRINITY_DN35230_c1_g1_i1	2.7157	2.00983	0.00101645	0.0230078
#N/A	Penaeus vannamei myosin heavy chain-like (LOC113817273), mRNA	TRINITY_DN34435_c0_g4_i1	2.7825	1.81814	0.00149383	0.0312921
40S ribosomal protein S23 [Daphnia magna]	Penaeus vannamei 40S ribosomal protein S23 (LOC113829329), mRNA	TRINITY_DN31980_c0_g2_i1	2.79319	2.24973	0.00105894	0.0238352
crustacean hematopoietic factor-like protein [Litopenaeus vannamei]	Penaeus vannamei venom protein 302-like (LOC113802754), mRNA	TRINITY_DN19689_c5_g1_i1	2.79953	2.27307	0.000271075	0.00823208
PREDICTED: RNA-directed DNA polymerase from mobile element jockey-like [Strongylocentrotus purpuratus]	Penaeus vannamei uncharacterized LOC113825818 (LOC113825818), mRNA	TRINITY_DN44656_c0_g1_i1	2.81922	2.63394	0.000124407	0.00439948
#N/A	#N/A	TRINITY_DN47416_c3_g4_i17	2.88501	1.6322	0.000470337	0.0127302
#N/A	#N/A	TRINITY_DN46575_c0_g3_i3	2.90051	1.94912	0.00124514	0.027125
#N/A	Penaeus vannamei tubulin--tyrosine ligase-like protein 12 (LOC113800159), transcript variant X2, mRNA	TRINITY_DN45077_c1_g2_i6	2.92314	2.0691	6.15819e-05	0.00253018
hypothetical protein CAPTEDRAFT_118237 [Capitella teleta]	Penaeus vannamei SET and MYND domain-containing protein 4-like (LOC113809715), mRNA	TRINITY_DN16931_c0_g1_i1	2.93253	2.07559	0.000252155	0.00780596
#N/A	#N/A	TRINITY_DN16019_c0_g1_i2	2.94356	1.07988	0.00242436	0.0450057
Marsupenaeus japonicus scavenger receptor B1 mRNA, complete cds	Penaeus vannamei lysosome membrane protein 2-like (LOC113826216), mRNA	TRINITY_DN35432_c0_g1_i1	2.9607	4.6592	6.46276e-06	0.0071481
#N/A	Penaeus vannamei venom toxin OcyC11-like (LOC113809352), mRNA	TRINITY_DN40510_c1_g6_i1	2.98958	3.25208	1.49461e-05	0.000749465
#N/A	#N/A	TRINITY_DN47578_c0_g10_i1	2.99378	1.52109	0.00206908	0.0400399
#N/A	Penaeus vannamei epidermal retinol dehydrogenase 2-like (LOC113807126), transcript variant X4, mRNA	TRINITY_DN3249_c0_g1_i2	3.0081	0.892555	0.00222027	0.0422702
#N/A	Penaeus vannamei elongation factor Tu, mitochondrial-like (LOC113810243), mRNA	TRINITY_DN32218_c0_g1_i1	3.03518	1.38474	0.000350689	0.0101398
#N/A	Penaeus vannamei calcium-activated potassium channel slowpoke-like (LOC113807409), mRNA	TRINITY_DN32388_c0_g1_i1	3.03798	4.73519	1.38867e-09	2.20656e-07
#N/A	#N/A	TRINITY_DN25516_c1_g1_i1	3.04311	2.03991	5.22123e-05	0.00220253
PREDICTED: poly [ADP-ribose] polymerase 12-like isoform X2 [Hyalella azteca]	Penaeus vannamei poly [ADP-ribose] polymerase 12-like (LOC113819759), mRNA	TRINITY_DN37318_c0_g1_i2	3.06253	4.28214	1.392e-09	2.20656e-07
#N/A	Penaeus vannamei probable nuclear hormone receptor HR3 (LOC113814499), transcript variant X4, mRNA	TRINITY_DN41242_c0_g1_i1	3.0933	3.72406	8.68197e-08	9.65426e-06
#N/A	Penaeus vannamei uncharacterized LOC113819849 (LOC113819849), ncRNA	TRINITY_DN46671_c8_g10_i1	3.1013	1.20042	0.00124013	0.0270624
#N/A	#N/A	TRINITY_DN46888_c2_g1_i1	3.18238	1.0312	0.00240506	0.0447962
#N/A	Penaeus vannamei ankyrin repeat and SOCS box protein 18-like (LOC113806627), mRNA	TRINITY_DN42127_c0_g2_i1	3.20529	2.72517	5.15342e-05	0.00218566
PREDICTED: zinc finger Ran-binding domain-containing protein 2-like [Hyalella azteca]	Penaeus vannamei zinc finger Ran-binding domain-containing protein 2-like (LOC113829843), transcript variant X2, misc_RNA	TRINITY_DN39260_c0_g1_i1	3.21763	1.69972	0.000624638	0.0157933
ATP-dependent RNA helicase DDX18 [Parasteatoda tepidariorum]	Penaeus vannamei probable ATP-dependent RNA helicase pitchoune (LOC113815230), transcript variant X1, mRNA	TRINITY_DN44218_c0_g1_i5	3.25217	1.31496	0.00104751	0.0236254
#N/A	#N/A	TRINITY_DN45831_c1_g3_i2	3.28718	1.09179	0.00191191	0.037551
#N/A	Penaeus vannamei josephin-1-like (LOC113826383), mRNA	TRINITY_DN34834_c0_g1_i3	3.29337	2.34092	0.000524939	0.0137291
PREDICTED: septin-9 isoform X9 [Felis catus]	Penaeus vannamei septin-9-like (LOC113810790), mRNA	TRINITY_DN46147_c3_g73_i1	3.2941	1.59237	0.000116482	0.0041523
#N/A	Penaeus vannamei uncharacterized LOC113800595 (LOC113800595), partial mRNA	TRINITY_DN46931_c1_g1_i3	3.34397	2.33924	0.000437974	0.0120556
#N/A	Penaeus vannamei probable nuclear hormone receptor HR3 (LOC113814499), transcript variant X4, mRNA	TRINITY_DN15286_c0_g1_i1	3.37962	2.7976	5.34721e-05	0.00223393
triose-phosphate isomerase [Gammaproteobacteria bacterium 2W06]	Penaeus vannamei triosephosphate isomerase B-like (LOC113802550), transcript variant X2, mRNA	TRINITY_DN34918_c1_g2_i1	3.44059	3.15107	0.000164219	0.0055529
PREDICTED: Cephus cinctus diphthine methyltransferase (LOC107265617), transcript variant X2, mRNA	Penaeus vannamei G2/mitotic-specific cyclin-B3-like (LOC113829902), transcript variant X1, mRNA	TRINITY_DN46024_c0_g1_i2	3.51958	3.15969	6.95871e-06	0.00758509
#N/A	Penaeus vannamei coiled-coil domain-containing protein 102A-like (LOC113828456), transcript variant X4, misc_RNA	TRINITY_DN46049_c1_g2_i2	3.58072	2.81799	2.47593e-05	0.0011626
#N/A	#N/A	TRINITY_DN50301_c0_g1_i1	3.60159	2.08156	0.000121743	0.00431232
#N/A	#N/A	TRINITY_DN22024_c0_g1_i1	3.6071	1.34599	0.000446341	0.0122407
#N/A	Penaeus vannamei RNA-binding motif protein, X-linked-like-3 (LOC113829535), transcript variant X2, mRNA	TRINITY_DN45636_c0_g2_i5	3.62068	1.02108	0.000954406	0.0217895
Gryllus bimaculatus GbTdc2 mRNA for tyrosine decarboxylase 2, complete cds	Penaeus vannamei aromatic-L-amino-acid decarboxylase-like (LOC113823929), mRNA	TRINITY_DN47306_c0_g25_i1	3.62459	3.30544	1.03127e-05	0.00994398
PREDICTED: uncharacterized protein LOC108673908, partial [Hyalella azteca]	Penaeus vannamei uncharacterized LOC113821216 (LOC113821216), transcript variant X1, mRNA	TRINITY_DN44116_c0_g4_i2	3.63766	3.59254	5.01065e-07	4.47702e-05
#N/A	Penaeus vannamei uncharacterized LOC113821216 (LOC113821216), transcript variant X2, mRNA	TRINITY_DN42360_c2_g4_i1	3.68134	1.09708	0.000972944	0.0221901
hypothetical protein BRAFLDRAFT_262410 [Branchiostoma floridae]	Penaeus vannamei B-cell receptor-associated protein 31-like (LOC113807495), transcript variant X4, mRNA	TRINITY_DN38673_c0_g10_i1	3.69024	1.4464	0.000222469	0.00700338
Ixodes scapularis aromatic amino acid decarboxylase, putative, mRNA	Penaeus vannamei aromatic-L-amino-acid decarboxylase-like (LOC113823929), mRNA	TRINITY_DN47306_c0_g15_i1	3.69323	6.00986	4.51369e-07	0.00087046
#N/A	Penaeus vannamei genetic suppressor element 1-like (LOC113804710), mRNA	TRINITY_DN28196_c0_g1_i1	3.69826	0.668779	0.00202098	0.0393993
#N/A	Penaeus vannamei delta(24)-sterol reductase-like (LOC113829565), transcript variant X2, mRNA	TRINITY_DN40521_c0_g1_i1	3.70904	1.41865	0.000168709	0.00566187
Gryllus bimaculatus GbTdc2 mRNA for tyrosine decarboxylase 2, complete cds	Penaeus vannamei aromatic-L-amino-acid decarboxylase-like (LOC113823929), mRNA	TRINITY_DN47306_c0_g32_i1	3.71518	7.80836	7.25786e-07	0.00118668
triose-phosphate isomerase [Gammaproteobacteria bacterium 2W06]	Penaeus vannamei triosephosphate isomerase B-like (LOC113802550), transcript variant X1, mRNA	TRINITY_DN30020_c0_g2_i2	3.77634	3.44475	5.38161e-06	0.000324292
crustacean hematopoietic factor-like protein [Litopenaeus vannamei]	Penaeus vannamei venom protein 302-like (LOC113802754), mRNA	TRINITY_DN19689_c5_g1_i2	3.78451	2.36561	1.70615e-06	0.000125855
#N/A	#N/A	TRINITY_DN46773_c0_g5_i1	3.8553	2.9936	4.1301e-07	3.81454e-05
PREDICTED: phosphorylase b kinase gamma catalytic chain, skeletal muscle/heart isoform [Acyrthosiphon pisum]	Penaeus vannamei phosphorylase b kinase gamma catalytic chain, skeletal muscle/heart isoform-like (LOC113815105), mRNA	TRINITY_DN28247_c0_g1_i2	3.86318	0.791497	0.00143052	0.0303066
Marsupenaeus japonicus alr mRNA for alanine racemase, complete cds	Penaeus vannamei alanine racemase-like (LOC113811735), transcript variant X4, mRNA	TRINITY_DN44836_c0_g8_i2	3.90031	5.58408	9.17743e-08	0.000265478
putative transcription factor 12 isoform x11, partial [Amblyomma aureolatum]	Penaeus vannamei transcription factor 12-like (LOC113817650), transcript variant X7, mRNA	TRINITY_DN35987_c0_g1_i1	3.98718	1.6494	9.501e-05	0.00354519
#N/A	#N/A	TRINITY_DN16819_c0_g2_i1	4.0664	0.928296	0.000208813	0.00665789
PREDICTED: Oryctolagus cuniculus acyl-CoA synthetase short-chain family member 1 (ACSS1), mRNA	Penaeus vannamei acetyl-coenzyme A synthetase 2-like, mitochondrial (LOC113805920), mRNA	TRINITY_DN47153_c0_g17_i2	4.12829	2.99327	5.80447e-07	0.00103943
PREDICTED: bifunctional methylenetetrahydrofolate dehydrogenase/cyclohydrolase, mitochondrial-like isoform X1 [Branchiostoma belcheri]	Penaeus vannamei probable bifunctional methylenetetrahydrofolate dehydrogenase/cyclohydrolase 2 (LOC113823653), mRNA	TRINITY_DN39302_c0_g2_i2	4.15754	2.08137	9.20803e-06	0.000506804
#N/A	Penaeus vannamei protein arginine N-methyltransferase 7-like (LOC113808874), mRNA	TRINITY_DN28021_c0_g1_i2	4.17359	0.353725	0.00261508	0.0474815
#N/A	#N/A	TRINITY_DN46888_c0_g1_i1	4.19266	1.03624	0.000478618	0.0128731
#N/A	Penaeus vannamei sacsin-like (LOC113809150), mRNA	TRINITY_DN100737_c0_g1_i1	4.20107	1.03212	0.000301	0.00892261
#N/A	#N/A	TRINITY_DN20679_c0_g1_i1	4.24417	0.404707	0.00217302	0.0415508
#N/A	Penaeus vannamei delta(24)-sterol reductase-like (LOC113827979), mRNA	TRINITY_DN45139_c2_g1_i1	4.33557	2.69277	5.88905e-09	8.33076e-07
#N/A	#N/A	TRINITY_DN39256_c0_g1_i8	4.45579	0.544841	0.00116827	0.0258014
#N/A	Penaeus vannamei venom protease-like (LOC113824586), mRNA	TRINITY_DN46526_c3_g2_i7	4.47928	1.28944	5.3372e-05	0.00223393
PREDICTED: Vollenhovia emeryi enhancer of split mbeta protein-like (LOC105567088), mRNA	Penaeus vannamei enhancer of split mbeta protein-like (LOC113818374), mRNA	TRINITY_DN38276_c0_g4_i1	4.69536	2.36919	4.24736e-07	0.000845498
Williams-Beuren syndrome chromosomal region 27 protein [Orchesella cincta]	#N/A	TRINITY_DN35297_c1_g1_i1	4.78295	1.51992	1.53562e-05	0.000767846
#N/A	Penaeus vannamei E3 ubiquitin-protein ligase RNF115-like (LOC113821699), mRNA	TRINITY_DN43049_c0_g17_i2	4.98795	1.70366	1.80058e-06	0.000130665
#N/A	Penaeus vannamei uncharacterized LOC113819978 (LOC113819978), transcript variant X2, mRNA	TRINITY_DN47699_c5_g8_i4	5.00488	0.973489	0.000308987	0.00914725
#N/A	Penaeus vannamei zinc finger protein 629-like (LOC113817206), transcript variant X7, mRNA	TRINITY_DN42315_c0_g1_i1	5.06341	1.03921	9.71135e-05	0.00358182
#N/A	Penaeus vannamei kelch domain-containing protein 2-like (LOC113811274), mRNA	TRINITY_DN41506_c2_g1_i1	5.21664	1.90788	5.51295e-07	4.85118e-05
PREDICTED: dnaJ homolog subfamily C member 16-like isoform X1 [Hyalella azteca]	Penaeus vannamei dnaJ homolog subfamily C member 16-like (LOC113801267), mRNA	TRINITY_DN47201_c0_g2_i7	5.27511	6.28625	9.62176e-08	1.03392e-05
#N/A	Penaeus vannamei uncharacterized LOC113807334 (LOC113807334), mRNA	TRINITY_DN45025_c0_g1_i1	5.92146	-0.0523771	0.00281341	0.049986
#N/A	Penaeus vannamei U6 snRNA phosphodiesterase-like (LOC113803996), mRNA	TRINITY_DN16853_c0_g1_i1	5.92453	-0.0503846	0.00272192	0.0489442
PREDICTED: NFX1-type zinc finger-containing protein 1-like isoform X1 [Hyalella azteca]	Penaeus vannamei NFX1-type zinc finger-containing protein 1-like (LOC113822039), mRNA	TRINITY_DN43421_c0_g1_i5	6.00814	4.4959	1.58754e-15	5.72308e-13
#N/A	#N/A	TRINITY_DN46559_c3_g1_i10	6.01807	0.011893	0.00219936	0.0419436
#N/A	#N/A	TRINITY_DN24381_c0_g1_i2	6.02103	0.0135318	0.00204192	0.0396171
#N/A	Penaeus vannamei gastrula zinc finger protein XlCGF57.1-like (LOC113814722), transcript variant X2, mRNA	TRINITY_DN17545_c0_g1_i2	6.02103	0.0128598	0.00203543	0.0395877
PREDICTED: H/ACA ribonucleoprotein complex subunit 4 [Nicrophorus vespilloides]	Penaeus vannamei H/ACA ribonucleoprotein complex subunit 4-like (LOC113800232), mRNA	TRINITY_DN42006_c0_g1_i1	6.02395	0.0146193	0.00207348	0.0400904
#N/A	#N/A	TRINITY_DN22718_c0_g1_i4	6.02694	0.0165805	0.00230459	0.0433893
#N/A	Penaeus vannamei synapsin-1-like (LOC113816375), mRNA	TRINITY_DN44236_c0_g9_i1	6.02694	0.0165805	0.00230623	0.0433893
#N/A	Penaeus vannamei WD repeat domain-containing protein 83-like (LOC113804260), mRNA	TRINITY_DN46587_c2_g1_i3	6.04457	2.68213	8.12714e-12	1.78088e-09
#N/A	Penaeus vannamei uncharacterized LOC113806546 (LOC113806546), transcript variant X2, mRNA	TRINITY_DN37309_c0_g6_i1	6.10855	0.0745117	0.0017819	0.03556
#N/A	Penaeus vannamei uncharacterized LOC113829185 (LOC113829185), mRNA	TRINITY_DN47113_c1_g2_i10	6.19363	0.133401	0.00147349	0.0310045
Fenneropenaeus chinensis heat shock protein 70 mRNA, complete cds	Penaeus vannamei heat shock 70 kDa protein cognate 4-like (LOC113805260), mRNA	TRINITY_DN44281_c0_g1_i2	6.19427	2.9139	1.26277e-06	0.00182642
putative accessory gland protein, partial [Gryllus pennsylvanicus]	Penaeus vannamei probable tRNA pseudouridine synthase 1 (LOC113828357), transcript variant X2, mRNA	TRINITY_DN32699_c0_g1_i3	6.19913	0.135509	0.00117199	0.0258081
hemocyte transglutaminase [Litopenaeus vannamei]	Penaeus vannamei hemocyte protein-glutamine gamma-glutamyltransferase-like (LOC113823934), mRNA	TRINITY_DN47084_c0_g4_i1	6.19913	0.136157	0.00117053	0.0258014
PREDICTED: serine/threonine-protein kinase 10-like isoform X1 [Hyalella azteca]	Penaeus vannamei serine/threonine-protein kinase 10-like (LOC113827797), transcript variant X4, mRNA	TRINITY_DN47763_c4_g1_i4	6.20453	0.137733	0.00132233	0.0284461
#N/A	Penaeus vannamei uncharacterized LOC113800967 (LOC113800967), transcript variant X1, mRNA	TRINITY_DN41223_c1_g1_i8	6.20738	0.139321	0.00158401	0.0326307
will die slowly [Scylla paramamosain]	Penaeus vannamei WD repeat-containing protein 5 (LOC113827963), mRNA	TRINITY_DN34954_c0_g1_i3	6.20738	0.139321	0.00158592	0.0326398
#N/A	Penaeus vannamei protein RRNAD1-like (LOC113829924), mRNA	TRINITY_DN44247_c0_g1_i5	6.27394	0.190616	0.00119607	0.0262507
p53 and DNA damage-regulated protein 1 [Penaeus monodon]	Penaeus vannamei p53 and DNA damage-regulated protein 1-like (LOC113819906), mRNA	TRINITY_DN43920_c0_g2_i7	6.27667	0.193123	0.000999572	0.0227047
#N/A	Penaeus vannamei heat shock factor protein-like (LOC113817252), mRNA	TRINITY_DN39103_c0_g2_i5	6.27668	0.191655	0.000984321	0.022381
PREDICTED: protein RRNAD1-like isoform X2 [Hyalella azteca]	Penaeus vannamei protein RRNAD1-like (LOC113829924), mRNA	TRINITY_DN44247_c0_g1_i1	6.27929	0.193329	0.000891023	0.0206804
PREDICTED: prion-like-(Q/N-rich) domain-bearing protein 25 [Harpegnathos saltator]	Penaeus vannamei uncharacterized LOC113818573 (LOC113818573), transcript variant X1, mRNA	TRINITY_DN44603_c1_g2_i9	6.27929	0.194161	0.000889257	0.020673
#N/A	Penaeus vannamei transient receptor potential channel pyrexia-like (LOC113823158), transcript variant X2, mRNA	TRINITY_DN47164_c1_g2_i2	6.28185	0.1952	0.000870827	0.020296
PREDICTED: normal mucosa of esophagus-specific gene 1 protein-like [Limulus polyphemus]	#N/A	TRINITY_DN33387_c0_g1_i3	6.35766	0.250188	0.000637309	0.0160164
PREDICTED: proteoglycan 4-like [Hyalella azteca]	Penaeus vannamei titin-like (LOC113809654), mRNA	TRINITY_DN47020_c0_g1_i3	6.36259	0.25079	0.000728465	0.0177363
#N/A	#N/A	TRINITY_DN45734_c1_g1_i3	6.42726	0.302169	0.000548183	0.014214
#N/A	#N/A	TRINITY_DN47374_c1_g9_i1	6.432	0.302872	0.000479802	0.0128895
#N/A	Penaeus vannamei caspase-1-like (LOC113805238), transcript variant X2, mRNA	TRINITY_DN45210_c0_g2_i2	6.43436	0.305194	0.000506801	0.0133737
juvenile hormone esterase-like carboxylesterase 1 [Eriocheir sinensis]	Penaeus vannamei cholinesterase 2-like (LOC113801632), transcript variant X5, mRNA	TRINITY_DN43188_c1_g21_i1	6.44194	0.30822	0.000935871	0.0215202
#N/A	Penaeus vannamei peroxisomal membrane protein PEX14-like (LOC113828244), mRNA	TRINITY_DN44095_c4_g1_i1	6.49821	0.353014	0.000377172	0.0107254
PREDICTED: myotubularin-related protein DDB_G0290005-like isoform X4 [Hyalella azteca]	Penaeus vannamei protein FAM107B-like (LOC113803583), mRNA	TRINITY_DN39064_c1_g3_i1	6.49821	0.353513	0.000376506	0.0107201
#N/A	Penaeus vannamei serine/threonine-protein kinase Warts-like (LOC113801272), transcript variant X1, mRNA	TRINITY_DN32481_c0_g1_i2	6.50273	0.354897	0.000358685	0.0103178
PREDICTED: polypeptide N-acetylgalactosaminyltransferase 11-like [Hyalella azteca]	Penaeus vannamei polypeptide N-acetylgalactosaminyltransferase 11-like (LOC113822322), mRNA	TRINITY_DN42043_c2_g1_i3	6.50737	0.356885	0.000470625	0.0127302
PREDICTED: phosphatidate phosphatase LPIN1 isoform X3 [Nasonia vitripennis]	Penaeus vannamei phosphatidate phosphatase LPIN3-like (LOC113826338), mRNA	TRINITY_DN33867_c0_g2_i2	6.50737	0.357489	0.000471593	0.0127302
nuclear envelope phosphatase-regulatory subunit 1 [Helicoverpa armigera]	Penaeus vannamei nuclear envelope phosphatase-regulatory subunit 1-like (LOC113804123), transcript variant X3, mRNA	TRINITY_DN40750_c1_g4_i1	6.5124	0.360272	0.000798196	0.0190807
PREDICTED: mucin-17-like [Hyalella azteca]	Penaeus vannamei mucin-17-like (LOC113820821), mRNA	TRINITY_DN45645_c2_g3_i1	6.55648	0.39939	0.00061946	0.0157308
#N/A	Penaeus vannamei connector enhancer of kinase suppressor of ras 2-like (LOC113809806), mRNA	TRINITY_DN46633_c3_g6_i1	6.57018	0.406644	0.000293759	0.0087661
#N/A	Penaeus vannamei gastrula zinc finger protein XlCGF57.1-like (LOC113810340), transcript variant X5, mRNA	TRINITY_DN41930_c0_g1_i1	6.62617	0.450711	0.000243898	0.00757434
PREDICTED: UMP-CMP kinase [Dendroctonus ponderosae]	#N/A	TRINITY_DN37736_c0_g1_i2	6.63042	0.452643	0.000199593	0.00641887
PREDICTED: uncharacterized protein LOC108671383 [Hyalella azteca]	Penaeus vannamei uncharacterized LOC113822926 (LOC113822926), mRNA	TRINITY_DN40161_c0_g2_i5	6.63463	0.454091	0.000224194	0.00704776
hypothetical protein BOW41_12610, partial [Solemya velum gill symbiont]	#N/A	TRINITY_DN47719_c10_g3_i1	6.64139	0.456889	0.000430278	0.0119319
Gryllus bimaculatus GbTdc2 mRNA for tyrosine decarboxylase 2, complete cds	Penaeus vannamei aromatic-L-amino-acid decarboxylase-like (LOC113823929), mRNA	TRINITY_DN47306_c0_g19_i1	6.64906	2.07057	4.17156e-08	0.000125499
#N/A	Penaeus vannamei serine/arginine repetitive matrix protein 2-like (LOC113816349), mRNA	TRINITY_DN27367_c0_g1_i1	6.67933	0.49365	0.000436205	0.0120514
putative 60S acidic ribosomal protein P1, partial [Scylla paramamosain]	Penaeus vannamei 60S acidic ribosomal protein P1-like (LOC113815887), mRNA	TRINITY_DN35180_c0_g4_i4	6.68395	0.49679	0.000237585	0.00741657
#N/A	#N/A	TRINITY_DN43012_c1_g1_i1	6.68612	0.496408	0.000188754	0.0061589
Zinc transporter 9 [Zootermopsis nevadensis]	Penaeus vannamei zinc transporter 9-like (LOC113805684), transcript variant X2, mRNA	TRINITY_DN46135_c0_g1_i4	6.69025	0.498411	0.000143554	0.0049515
#N/A	Penaeus vannamei serine/arginine repetitive matrix protein 2-like (LOC113809515), transcript variant X2, mRNA	TRINITY_DN32847_c0_g1_i1	6.69226	0.499364	0.000140726	0.00486898
#N/A	#N/A	TRINITY_DN40003_c0_g1_i4	6.70065	0.50441	0.000219641	0.00693389
#N/A	Penaeus vannamei zinc finger protein 570-like (LOC113823698), mRNA	TRINITY_DN41763_c1_g1_i2	6.74768	0.543239	0.000112177	0.00402451
#N/A	#N/A	TRINITY_DN46841_c0_g1_i9	6.74768	0.543239	0.00011198	0.00402392
#N/A	Penaeus vannamei solute carrier family 35 member F6-like (LOC113805408), mRNA	TRINITY_DN32274_c0_g1_i3	6.76201	0.549719	0.000264351	0.00808506
#N/A	Penaeus vannamei elongation factor-like GTPase 1 (LOC113828463), mRNA	TRINITY_DN43212_c1_g1_i4	6.81048	0.590435	7.84591e-05	0.00304981
#N/A	#N/A	TRINITY_DN22997_c1_g2_i1	6.85415	0.627949	8.64993e-05	0.00328242
#N/A	Penaeus vannamei uncharacterized LOC113806546 (LOC113806546), transcript variant X2, mRNA	TRINITY_DN37309_c0_g5_i1	6.85791	0.630326	6.55304e-05	0.00266304
#N/A	Penaeus vannamei RNA-binding protein lark-like (LOC113829873), transcript variant X3, mRNA	TRINITY_DN43173_c1_g5_i1	6.85974	0.630785	5.00567e-05	0.00213923
PREDICTED: rab11 family-interacting protein 3-like [Hyalella azteca]	Penaeus vannamei rab11 family-interacting protein 4-like (LOC113827484), transcript variant X2, mRNA	TRINITY_DN45090_c3_g1_i1	6.89943	0.666834	0.000188285	0.00615258
#N/A	Penaeus vannamei heat shock factor protein-like (LOC113817252), mRNA	TRINITY_DN39103_c0_g2_i4	6.91091	0.671798	4.00998e-05	0.00177129
#N/A	Penaeus vannamei uncharacterized LOC113814515 (LOC113814515), transcript variant X6, ncRNA	TRINITY_DN28844_c0_g1_i3	6.92816	0.681084	0.000272983	0.00826754
#N/A	Penaeus vannamei protein transport protein Sec24B-like (LOC113800370), mRNA	TRINITY_DN25374_c0_g4_i1	6.95678	0.711055	4.29517e-05	0.00187869
#N/A	Penaeus vannamei peptide methionine sulfoxide reductase-like (LOC113816389), transcript variant X4, mRNA	TRINITY_DN41546_c0_g11_i1	6.97091	0.717028	6.29868e-05	0.00256901
PREDICTED: glutamine-dependent NAD(+) synthetase-like [Hyalella azteca]	Penaeus vannamei glutamine-dependent NAD(+) synthetase-like (LOC113806737), transcript variant X5, mRNA	TRINITY_DN47086_c3_g1_i2	6.97681	0.720849	0.000167933	0.00564903
#N/A	Penaeus vannamei START domain-containing protein 10-like (LOC113808814), transcript variant X3, mRNA	TRINITY_DN41944_c6_g1_i2	7.01142	0.752702	2.23477e-05	0.00106958
#N/A	Penaeus vannamei trithorax group protein osa-like (LOC113827607), mRNA	TRINITY_DN45021_c2_g1_i2	7.01309	0.753145	2.36737e-05	0.00112342
#N/A	Penaeus vannamei cytosolic Fe-S cluster assembly factor NUBP2 homolog (LOC113816831), mRNA	TRINITY_DN41723_c0_g5_i2	7.02011	0.757097	5.52541e-05	0.00229595
#N/A	Penaeus vannamei venom protease-like (LOC113824586), mRNA	TRINITY_DN46526_c3_g2_i8	7.14255	0.861121	9.87711e-06	0.00053196
#N/A	#N/A	TRINITY_DN47009_c2_g3_i1	7.23885	0.937874	7.96877e-06	0.00044864
#N/A	#N/A	TRINITY_DN44704_c0_g8_i1	7.26072	0.961861	1.57549e-05	0.00078427
hypothetical protein BRAFLDRAFT_215208 [Branchiostoma floridae]	Penaeus vannamei cytosolic Fe-S cluster assembly factor NUBP2 homolog (LOC113816831), mRNA	TRINITY_DN41723_c0_g8_i1	7.27542	0.969615	4.07069e-06	0.000259213
#N/A	Penaeus vannamei zinc finger protein 3-like (LOC113818187), transcript variant X1, mRNA	TRINITY_DN43599_c0_g1_i6	7.33096	1.01111	7.44342e-05	0.00295332
#N/A	Penaeus vannamei translocation protein SEC62-like (LOC113815000), transcript variant X2, mRNA	TRINITY_DN47316_c0_g2_i1	7.33882	1.02803	9.38069e-06	0.000510141
#N/A	Penaeus vannamei small integral membrane protein 14-like (LOC113803289), transcript variant X3, mRNA	TRINITY_DN45450_c2_g12_i1	7.34605	1.03201	2.75937e-06	0.000189186
Penaeus monodon triosephosphate isomerase mRNA, complete cds	Penaeus vannamei triosephosphate isomerase-like (LOC113801015), mRNA	TRINITY_DN43623_c1_g4_i2	7.38672	3.56273	5.52838e-06	0.00639684
PREDICTED: unc-112-related protein-like [Hyalella azteca]	Penaeus vannamei unc-112-related protein-like (LOC113813700), transcript variant X1, mRNA	TRINITY_DN47760_c0_g3_i1	7.39204	1.06769	2.78409e-06	0.000190038
hypothetical protein g.9854 [Pectinophora gossypiella]	Penaeus vannamei tubulin--tyrosine ligase-like protein 12 (LOC113800159), transcript variant X2, mRNA	TRINITY_DN45077_c1_g2_i9	7.39626	1.07051	5.03909e-06	0.000307728
PREDICTED: adenosine kinase-like [Hyalella azteca]	Penaeus vannamei adenosine kinase 2-like (LOC113800373), mRNA	TRINITY_DN43083_c0_g2_i2	7.43309	1.10181	4.7885e-06	0.000293227
PREDICTED: beta-1,4-galactosyltransferase 1 [Nasonia vitripennis]	Penaeus vannamei beta-1,4-N-acetylgalactosaminyltransferase bre-4-like (LOC113822923), mRNA	TRINITY_DN42703_c1_g4_i5	7.45973	1.12662	1.37301e-06	0.000106187
PREDICTED: calcium uptake protein 1 homolog, mitochondrial isoform X2 [Cyphomyrmex costatus]	Penaeus vannamei calcium uptake protein 1 homolog, mitochondrial-like (LOC113803451), transcript variant X1, mRNA	TRINITY_DN46433_c2_g3_i1	7.49492	1.15715	1.18635e-06	9.27138e-05
putative fed tick salivary protein 8 [Amblyomma aureolatum]	Penaeus vannamei translin-like (LOC113807561), mRNA	TRINITY_DN41996_c0_g1_i3	7.50406	1.1621	4.25514e-06	0.000267154
PREDICTED: cytoplasmic tRNA 2-thiolation protein 1-like [Hyalella azteca]	Penaeus vannamei cytoplasmic tRNA 2-thiolation protein 1-like (LOC113819727), transcript variant X4, mRNA	TRINITY_DN44326_c0_g1_i6	7.58487	1.23728	1.41905e-06	0.000108778
#N/A	#N/A	TRINITY_DN46773_c0_g4_i1	7.59445	1.24374	6.0936e-07	5.23838e-05
#N/A	Penaeus vannamei tripeptidyl-peptidase 2-like (LOC113823290), mRNA	TRINITY_DN39824_c0_g1_i2	7.6458	1.2819	3.93624e-05	0.00174216
#N/A	Penaeus vannamei WAS/WASL-interacting protein family member 3-like (LOC113819975), partial mRNA	TRINITY_DN37599_c0_g6_i1	7.67018	1.30607	6.33859e-06	0.000370874
#N/A	Penaeus vannamei condensin complex subunit 1-like (LOC113823508), mRNA	TRINITY_DN38086_c0_g2_i2	7.68644	1.32329	3.30895e-07	3.10749e-05
#N/A	Penaeus vannamei SCY1-like protein 2 (LOC113826648), mRNA	TRINITY_DN45172_c0_g1_i2	7.68983	1.32543	4.74639e-07	4.2605e-05
PREDICTED: protein tramtrack, beta isoform-like isoform X5 [Hyalella azteca]	Penaeus vannamei longitudinals lacking protein, isoforms A/B/D/L-like (LOC113824746), transcript variant X5, mRNA	TRINITY_DN4712_c0_g2_i1	7.70418	1.34287	1.15197e-06	9.06609e-05
Litopenaeus vannamei relish small isoform gene, complete cds	Penaeus vannamei uncharacterized LOC113823410 (LOC113823410), mRNA	TRINITY_DN43669_c6_g1_i2	7.71851	1.31205	5.19346e-07	0.000952696
PREDICTED: GTP-binding protein 10 homolog [Nicrophorus vespilloides]	Penaeus vannamei GTP-binding protein 10-like (LOC113811273), transcript variant X2, mRNA	TRINITY_DN41333_c0_g3_i4	7.75053	1.37875	5.06653e-07	4.49373e-05
#N/A	#N/A	TRINITY_DN47616_c1_g15_i1	7.84454	1.45913	3.99557e-06	0.000256138
hypothetical protein DAPPUDRAFT_40651, partial [Daphnia pulex]	Penaeus vannamei cell division control protein 48-like (LOC113814461), transcript variant X1, mRNA	TRINITY_DN45655_c0_g3_i3	7.87224	1.49094	2.59909e-07	2.51481e-05
#N/A	Penaeus vannamei uncharacterized LOC113821647 (LOC113821647), mRNA	TRINITY_DN46002_c0_g2_i2	7.88035	1.4954	9.2371e-08	1.01205e-05
PREDICTED: Sinocyclocheilus rhinocerous E3 ubiquitin-protein ligase TRIP12 (LOC107710892), transcript variant X5, mRNA	Penaeus vannamei condensin complex subunit 1-like (LOC113823508), mRNA	TRINITY_DN38086_c0_g2_i1	7.95164	1.51697	1.34197e-07	0.000325585
#N/A	Penaeus vannamei transmembrane protein adipocyte-associated 1-like (LOC113829477), mRNA	TRINITY_DN36131_c0_g2_i6	7.96194	1.56722	8.49222e-08	9.49048e-06
Importin-7 [Zootermopsis nevadensis]	Penaeus vannamei importin-7-like (LOC113819156), transcript variant X3, mRNA	TRINITY_DN35688_c0_g2_i1	7.9775	1.58409	5.62511e-08	6.65221e-06
#N/A	Penaeus vannamei coiled-coil domain-containing protein 22 homolog (LOC113820806), mRNA	TRINITY_DN46051_c0_g2_i6	7.97845	1.58472	4.9638e-08	5.99708e-06
PREDICTED: uncharacterized protein LOC108666961 isoform X2 [Hyalella azteca]	Penaeus vannamei patronin-like (LOC113827290), mRNA	TRINITY_DN40690_c4_g1_i5	8.02274	1.62459	6.67337e-08	7.68847e-06
#N/A	Penaeus vannamei piwi-like protein Ago3 (LOC113824132), mRNA	TRINITY_DN44488_c1_g1_i1	8.04136	1.63715	2.8262e-07	2.69951e-05
#N/A	Penaeus vannamei uncharacterized LOC113812458 (LOC113812458), transcript variant X2, ncRNA	TRINITY_DN45394_c6_g8_i3	8.05751	1.65356	4.03769e-08	4.9586e-06
PREDICTED: uncharacterized protein LOC102082235 isoform X1 [Oreochromis niloticus]	Penaeus vannamei uncharacterized LOC113814641 (LOC113814641), mRNA	TRINITY_DN47649_c6_g2_i5	8.07467	1.67031	2.39497e-08	3.09422e-06
#N/A	Penaeus vannamei uncharacterized LOC113806282 (LOC113806282), transcript variant X4, ncRNA	TRINITY_DN44873_c2_g8_i2	8.11705	1.70935	1.98438e-08	2.59373e-06
#N/A	Penaeus vannamei rho GTPase-activating protein gacO-like (LOC113810131), mRNA	TRINITY_DN40081_c0_g3_i8	8.19595	1.77815	6.27591e-08	7.34413e-06
PREDICTED: Cynoglossus semilaevis actinin, alpha 4 (actn4), transcript variant X1, mRNA	Penaeus vannamei alpha-actinin, sarcomeric-like (LOC113810712), mRNA	TRINITY_DN44962_c0_g14_i1	8.21655	1.75449	1.29663e-07	0.000325068
#N/A	Penaeus vannamei probable cation-transporting ATPase 13A3 (LOC113804290), mRNA	TRINITY_DN46946_c1_g1_i6	8.2547	1.83283	1.45302e-08	1.9447e-06
#N/A	Penaeus vannamei uncharacterized LOC113811334 (LOC113811334), ncRNA	TRINITY_DN36100_c0_g1_i1	8.33297	1.90058	1.00348e-05	0.000539156
#N/A	Penaeus vannamei chromodomain-helicase-DNA-binding protein Mi-2 homolog (LOC113823341), misc_RNA	TRINITY_DN44442_c0_g1_i3	8.79144	2.3333	1.43153e-10	2.64431e-08
PREDICTED: Aplysia californica Golgi-specific brefeldin A-resistance guanine nucleotide exchange factor 1-like (LOC101846877), mRNA	Penaeus vannamei Golgi-specific brefeldin A-resistance guanine nucleotide exchange factor 1-like (LOC113804118), transcript variant X1, mRNA	TRINITY_DN44689_c0_g1_i2	8.90654	2.39084	1.50294e-10	9.41982e-07
#N/A	#N/A	TRINITY_DN29873_c0_g1_i1	8.94207	2.47682	2.14289e-12	5.0953e-10
#N/A	#N/A	TRINITY_DN45558_c0_g2_i5	9.09872	2.62739	2.03124e-12	4.88174e-10
60S ribosomal protein L37A, putative [Pediculus humanus corporis]	Penaeus vannamei uncharacterized LOC113800444 (LOC113800444), mRNA	TRINITY_DN20249_c0_g3_i1	9.19368	2.71684	4.31117e-14	1.35717e-11
#N/A	Penaeus vannamei zinc transporter ZIP1-like (LOC113816022), mRNA	TRINITY_DN36776_c0_g1_i1	9.26292	2.78265	1.94905e-13	5.65757e-11
PREDICTED: uncharacterized protein LOC108666961 isoform X2 [Hyalella azteca]	Penaeus vannamei patronin-like (LOC113827290), mRNA	TRINITY_DN40690_c4_g1_i4	9.30328	2.82316	7.62161e-13	2.02798e-10
#N/A	Penaeus vannamei protein fantom-like (LOC113805159), mRNA	TRINITY_DN46060_c1_g1_i11	9.48663	2.9952	9.67559e-09	1.33493e-06
#N/A	#N/A	TRINITY_DN45558_c0_g2_i8	9.73672	3.2406	2.29005e-17	1.08904e-14
gastrula zinc finger protein XlCGF8.2DB-like [Oryzias latipes]	Penaeus vannamei zinc finger imprinted 3-like (LOC113820272), mRNA	TRINITY_DN45765_c3_g1_i1	9.90067	3.40083	5.37348e-20	3.00257e-17
PREDICTED: Anser cygnoides domesticus histidyl-tRNA synthetase (HARS), transcript variant X1, mRNA	Penaeus vannamei phosphatidylinositol-glycan biosynthesis class W protein-like (LOC113826805), transcript variant X4, mRNA	TRINITY_DN47165_c3_g2_i3	11.0412	4.45531	5.88469e-18	4.42593e-13
#N/A	Penaeus vannamei phosphatidylinositol-glycan biosynthesis class W protein-like (LOC113826805), transcript variant X4, mRNA	TRINITY_DN47165_c3_g2_i1	11.1283	4.6079	2.14407e-37	2.66234e-34

## Sheet: 6HT-VPvs0HT-VP
annotation
nr	L.vannamei genome blastn	id	logFC	logCPM	PValue	FDR
PREDICTED: neurobeachin isoform X7 [Orussus abietinus]	Penaeus vannamei neurobeachin-like (LOC113819131), mRNA	TRINITY_DN44850_c0_g1_i2	-9.26675	5.08072	1.84e-53	4.28e-49
PREDICTED: uncharacterized protein LOC108681932 [Hyalella azteca]	Penaeus vannamei uncharacterized LOC113808582 (LOC113808582), mRNA	TRINITY_DN46093_c0_g1_i15	-10.3641	3.90994	1.55e-09	2.98e-07
PREDICTED: tropomyosin, smooth muscle/fibroblast CTM1-like [Aedes albopictus]	Penaeus vannamei serine-rich adhesin for platelets-like (LOC113823401), mRNA	TRINITY_DN44798_c0_g2_i2	-9.459	3.03391	2.35e-17	2.18e-14
#N/A	#N/A	TRINITY_DN47357_c3_g1_i4	-8.87819	2.47975	1.5e-12	5.7e-10
PREDICTED: gypsy retrotransposon integrase-like protein 1 isoform X3 [Ovis aries]	Penaeus vannamei uncharacterized LOC113814509 (LOC113814509), transcript variant X2, mRNA	TRINITY_DN44605_c1_g1_i3	-8.76251	2.36767	3.77e-11	1.04e-08
#N/A	Penaeus vannamei cytospin-A-like (LOC113803281), transcript variant X3, mRNA	TRINITY_DN19372_c0_g1_i1	-8.29638	1.94055	1.61e-08	2.46e-06
#N/A	#N/A	TRINITY_DN29443_c0_g2_i1	-8.22285	1.86258	1.27e-08	2e-06
#N/A	#N/A	TRINITY_DN44885_c0_g2_i1	-8.21767	1.86892	3.64e-08	5.03e-06
Mitotic spindle assembly checkpoint protein MAD2A [Lepeophtheirus salmonis]	Penaeus vannamei mitotic spindle assembly checkpoint protein MAD2A-like (LOC113827655), mRNA	TRINITY_DN31899_c0_g1_i2	-8.00125	1.66257	2.62e-07	2.9e-05
PREDICTED: probable E3 ubiquitin-protein ligase makorin-1 [Hyalella azteca]	#N/A	TRINITY_DN24844_c0_g1_i2	-7.95662	1.63295	2.28e-07	2.57e-05
PREDICTED: transmembrane protein 41A-A-like [Ciona intestinalis]	Penaeus vannamei transmembrane protein 41A-like (LOC113826769), transcript variant X4, mRNA	TRINITY_DN43178_c2_g2_i3	-7.95522	1.63011	5.51e-08	7.27e-06
#N/A	Penaeus vannamei uncharacterized LOC113803886 (LOC113803886), mRNA	TRINITY_DN37696_c0_g1_i6	-7.95375	1.6132	5.2e-08	6.91e-06
PREDICTED: histone acetyltransferase KAT7-like [Hyalella azteca]	Penaeus vannamei NUAK family SNF1-like kinase 1 (LOC113823429), transcript variant X2, mRNA	TRINITY_DN43508_c0_g1_i10	-7.85322	1.53929	9.6e-06	0.00060593
hypothetical protein BRAFLDRAFT_68423 [Branchiostoma floridae]	Penaeus vannamei uncharacterized LOC113808434 (LOC113808434), mRNA	TRINITY_DN40602_c0_g1_i16	-7.80164	1.49634	1.18e-06	0.00010458
PREDICTED: polypyrimidine tract-binding protein 2-like isoform X7 [Hyalella azteca]	Penaeus vannamei polypyrimidine tract-binding protein 1-like (LOC113820296), transcript variant X6, mRNA	TRINITY_DN44633_c5_g18_i1	-7.76546	1.4641	1.47e-07	1.71e-05
#N/A	Penaeus vannamei cytoplasmic FMR1-interacting protein-like (LOC113828951), transcript variant X3, mRNA	TRINITY_DN47471_c6_g5_i5	-7.70693	5.27506	7.53e-28	2.5e-24
PREDICTED: lysosomal thioesterase PPT2 homolog [Cerapachys biroi]	Penaeus vannamei lysosomal thioesterase PPT2-A-like (LOC113807277), transcript variant X2, mRNA	TRINITY_DN40975_c1_g1_i1	-7.6825	1.372	2.81e-07	3.08e-05
Centromere protein F [Larimichthys crocea]	Penaeus vannamei COP1-interactive protein 1-like (LOC113810390), mRNA	TRINITY_DN47648_c0_g1_i2	-7.64097	1.34925	2.63e-06	0.00020087
PREDICTED: sperm-specific H1/protamine-like protein type 2 [Lingula anatina]	Penaeus vannamei sperm-specific H1/protamine-like protein type 2 (LOC113815403), mRNA	TRINITY_DN40942_c0_g8_i1	-7.6119	1.31294	8.84e-07	8.26e-05
unnamed protein product [Oncorhynchus mykiss]	Penaeus vannamei armadillo segment polarity protein-like (LOC113818946), transcript variant X2, mRNA	TRINITY_DN24835_c0_g1_i1	-7.51353	1.249	2.4e-06	0.00018507
hypothetical protein OCBIM_22036989mg [Octopus bimaculoides]	Penaeus vannamei anillin-like (LOC113803995), mRNA	TRINITY_DN13281_c0_g2_i1	-7.45823	1.19232	1.14e-06	0.00010101
#N/A	#N/A	TRINITY_DN47616_c1_g17_i1	-7.44613	1.17009	3.68e-06	0.00026639
#N/A	Penaeus vannamei alpha-actinin, sarcomeric-like (LOC113810712), mRNA	TRINITY_DN44962_c0_g6_i1	-7.39209	1.14103	1.34e-06	0.00011623
cathepsin A [Eriocheir sinensis]	#N/A	TRINITY_DN41884_c0_g1_i2	-7.35272	1.10867	1.93e-06	0.00015753
#N/A	Penaeus vannamei uncharacterized LOC113823304 (LOC113823304), ncRNA	TRINITY_DN37267_c0_g1_i1	-7.32924	1.09549	4.38e-06	0.00031212
Calcium uptake protein 1, mitochondrial, partial [Bactrocera latifrons]	Penaeus vannamei calcium uptake protein 1 homolog, mitochondrial-like (LOC113803451), transcript variant X4, mRNA	TRINITY_DN46433_c2_g5_i1	-7.32058	1.05677	1.75e-06	0.00014547
PREDICTED: cell division cycle protein 20 homolog isoform X1 [Hyalella azteca]	Penaeus vannamei cell division cycle protein 20 homolog (LOC113817826), mRNA	TRINITY_DN39481_c0_g2_i3	-7.30208	1.0342	2.35e-05	0.00129207
#N/A	Penaeus vannamei uncharacterized LOC113830473 (LOC113830473), ncRNA	TRINITY_DN43758_c0_g4_i3	-7.29235	1.05343	5.66e-06	0.00038529
PREDICTED: UDP-glucuronosyltransferase 2B14-like [Hyalella azteca]	Penaeus vannamei UDP-glucuronosyltransferase 2B14-like (LOC113806325), transcript variant X2, mRNA	TRINITY_DN40387_c1_g1_i8	-7.25874	1.04701	1.83e-05	0.0010604
PREDICTED: dedicator of cytokinesis protein 9-like [Hyalella azteca]	Penaeus vannamei dedicator of cytokinesis protein 9-like (LOC113802203), mRNA	TRINITY_DN42956_c0_g1_i5	-7.22997	1.00845	5.49e-06	0.00037623
hypothetical protein SEECHS44_09300 [Salmonella enterica subsp. enterica serovar Enteritidis str. CHS44]	#N/A	TRINITY_DN12565_c0_g2_i1	-7.19952	0.955144	3.4e-06	0.00024901
integrin linked kinase, isoform B [Drosophila melanogaster]	Penaeus vannamei integrin-linked protein kinase homolog pat-4-like (LOC113807347), transcript variant X6, mRNA	TRINITY_DN36517_c0_g1_i5	-7.16595	0.950187	6.8e-06	0.00044856
PREDICTED: unconventional myosin-Ie-like [Notothenia coriiceps]	Penaeus vannamei unconventional myosin-Ie-like (LOC113811431), mRNA	TRINITY_DN47561_c4_g5_i1	-7.15907	0.958327	4.43e-06	0.00031433
#N/A	Penaeus vannamei F-actin-capping protein subunit beta (LOC113830011), transcript variant X6, mRNA	TRINITY_DN46722_c1_g10_i1	-7.04369	0.85941	3.57e-05	0.00184417
#N/A	Penaeus vannamei uncharacterized LOC113803886 (LOC113803886), mRNA	TRINITY_DN37696_c0_g1_i10	-7.001	0.799064	0.0001238	0.0052372
PREDICTED: LOW QUALITY PROTEIN: selT-like protein [Hyalella azteca]	Penaeus vannamei thioredoxin reductase-like selenoprotein T homolog CG3887 (LOC113814892), mRNA	TRINITY_DN45343_c0_g9_i1	-6.96961	0.808866	2.18e-05	0.00120901
PREDICTED: golgin-45-like [Limulus polyphemus]	Penaeus vannamei golgin-45-like (LOC113811961), transcript variant X2, mRNA	TRINITY_DN39169_c1_g1_i2	-6.96099	0.763549	6.49e-05	0.00309499
Talin-1 [Zootermopsis nevadensis]	Penaeus vannamei talin-2-like (LOC113821004), transcript variant X3, mRNA	TRINITY_DN44447_c2_g5_i2	-6.93002	0.753367	1.99e-05	0.00112502
#N/A	Penaeus vannamei zinc finger protein 429-like (LOC113812926), transcript variant X1, mRNA	TRINITY_DN45765_c5_g1_i1	-6.92743	0.730923	2.08e-05	0.00116635
#N/A	#N/A	TRINITY_DN28469_c0_g1_i1	-6.90157	0.722972	0.00015927	0.00650085
hypothetical protein, partial [Lygus hesperus]	Penaeus vannamei protein retinal degeneration B-like (LOC113813533), mRNA	TRINITY_DN45670_c1_g2_i1	-6.87845	0.690859	2.37e-05	0.00129886
#N/A	#N/A	TRINITY_DN21771_c0_g2_i1	-6.83603	0.675965	4.59e-05	0.00228863
PREDICTED: DNA polymerase lambda-like [Hyalella azteca]	Penaeus vannamei DNA polymerase lambda-like (LOC113811705), transcript variant X1, mRNA	TRINITY_DN36735_c1_g1_i2	-6.83042	0.681894	3.16e-05	0.00166201
#N/A	Penaeus vannamei putative uncharacterized protein DDB_G0282133 (LOC113823308), transcript variant X5, mRNA	TRINITY_DN43970_c1_g7_i4	-6.79359	0.647015	0.00019759	0.00755975
#N/A	Penaeus vannamei supporter of activation of yellow protein-like (LOC113823326), transcript variant X2, mRNA	TRINITY_DN46607_c0_g10_i2	-6.79358	0.615233	0.00019469	0.00747357
#N/A	#N/A	TRINITY_DN47128_c2_g22_i1	-6.67337	0.556344	0.00016738	0.0067371
PREDICTED: mastermind-like protein 3 [Cyphomyrmex costatus]	Penaeus vannamei myb-like protein P (LOC113809116), transcript variant X7, mRNA	TRINITY_DN37668_c0_g2_i5	-6.6547	0.538835	8.27e-05	0.00377421
PREDICTED: choline transporter-like protein 2 [Hyalella azteca]	Penaeus vannamei CTL-like protein 2 (LOC113800797), transcript variant X8, mRNA	TRINITY_DN45813_c2_g7_i1	-6.61869	0.512323	0.0003985	0.0131647
zinc finger protein 271-like isoform X2 [Parasteatoda tepidariorum]	Penaeus vannamei zinc finger protein 300-like (LOC113827493), transcript variant X2, mRNA	TRINITY_DN42648_c6_g4_i4	-6.60143	0.495786	9.86e-05	0.00431041
PREDICTED: mastermind-like protein 3 [Cyphomyrmex costatus]	Penaeus vannamei myb-like protein P (LOC113809116), transcript variant X6, mRNA	TRINITY_DN37668_c0_g2_i4	-6.59529	0.502697	9.86e-05	0.00431041
PREDICTED: choline transporter-like protein 2 [Hyalella azteca]	Penaeus vannamei CTL-like protein 2 (LOC113800797), transcript variant X8, mRNA	TRINITY_DN45813_c2_g23_i1	-6.5888	0.490273	0.00014944	0.0061534
#N/A	#N/A	TRINITY_DN35272_c0_g1_i2	-6.48635	0.403876	0.00051535	0.016176
PREDICTED: uncharacterized protein LOC108681607 [Hyalella azteca]	Penaeus vannamei uncharacterized LOC113814470 (LOC113814470), mRNA	TRINITY_DN47599_c4_g17_i1	-6.48235	0.429762	0.00035594	0.0119586
#N/A	Penaeus vannamei uncharacterized LOC113812250 (LOC113812250), mRNA	TRINITY_DN29025_c0_g2_i1	-6.4684	0.40713	0.00017329	0.00687962
PREDICTED: muskelin-like [Octopus bimaculoides]	Penaeus vannamei muskelin-like (LOC113821005), transcript variant X2, mRNA	TRINITY_DN38898_c0_g2_i3	-6.4684	0.40713	0.00017566	0.00693025
#N/A	Penaeus vannamei charged multivesicular body protein 1a-like (LOC113814455), mRNA	TRINITY_DN45010_c2_g2_i2	-6.46166	0.421332	0.00022336	0.00836662
#N/A	Penaeus vannamei uncharacterized protein CG10915-like (LOC113816224), transcript variant X2, mRNA	TRINITY_DN34846_c0_g2_i5	-6.45804	0.402898	0.00029005	0.0102063
50kDa lectin [Operophtera brumata]	Penaeus vannamei uncharacterized LOC113816266 (LOC113816266), mRNA	TRINITY_DN36521_c0_g2_i1	-6.45804	0.402898	0.00029049	0.0102063
#N/A	Penaeus vannamei titin-like (LOC113803567), transcript variant X3, mRNA	TRINITY_DN44316_c3_g1_i4	-6.40385	0.358288	0.00023922	0.00879044
40S ribosomal protein S23 [Daphnia magna]	Penaeus vannamei 40S ribosomal protein S23 (LOC113829329), mRNA	TRINITY_DN31980_c0_g2_i1	-6.39706	0.373045	0.00022558	0.00843605
PREDICTED: mitochondrial uncoupling protein 4-like isoform X1 [Hyalella azteca]	Penaeus vannamei mitochondrial uncoupling protein 4-like (LOC113829350), transcript variant X5, mRNA	TRINITY_DN31770_c0_g2_i2	-6.38993	0.370199	0.00032826	0.0111331
Peroxisomal N(1)-acetyl-spermine/spermidine oxidase [Camponotus floridanus]	Penaeus vannamei peroxisomal N(1)-acetyl-spermine/spermidine oxidase-like (LOC113825971), mRNA	TRINITY_DN28144_c0_g1_i2	-6.33656	0.296573	0.00046726	0.0149472
PREDICTED: zinc finger protein 513-like [Hyalella azteca]	Penaeus vannamei zinc finger protein 771-like (LOC113824242), mRNA	TRINITY_DN40083_c3_g1_i2	-6.32203	0.320135	0.00032379	0.0110783
#N/A	Penaeus vannamei uncharacterized protein DKFZp434B061-like (LOC113826286), transcript variant X1, mRNA	TRINITY_DN46612_c0_g16_i1	-6.26215	0.272595	0.00079038	0.0230466
#N/A	#N/A	TRINITY_DN15193_c0_g1_i2	-6.25795	0.271131	0.00059705	0.0181727
#N/A	Penaeus vannamei uncharacterized LOC113818867 (LOC113818867), transcript variant X1, mRNA	TRINITY_DN38266_c0_g2_i1	-6.24664	0.205922	0.00044965	0.0144837
#N/A	#N/A	TRINITY_DN47357_c3_g1_i7	-6.23882	0.244834	0.00064953	0.019464
Glycerol-3-phosphate dehydrogenase, mitochondrial [Daphnia magna]	Penaeus vannamei glycerol-3-phosphate dehydrogenase, mitochondrial-like (LOC113810730), transcript variant X3, mRNA	TRINITY_DN44126_c3_g2_i2	-6.1791	0.184063	0.00094419	0.0262608
chloride intracellular channel [Portunus trituberculatus]	Penaeus vannamei chloride intracellular channel exc-4-like (LOC113819449), mRNA	TRINITY_DN42882_c0_g3_i1	-6.16318	0.146522	0.00064593	0.0194064
PREDICTED: uncharacterized protein LOC107340243 [Acropora digitifera]	Penaeus vannamei uncharacterized LOC113806132 (LOC113806132), mRNA	TRINITY_DN45778_c0_g2_i2	-6.09107	0.123627	0.00114171	0.0300623
PREDICTED: CCAAT/enhancer-binding protein epsilon-like [Hyalella azteca]	Penaeus vannamei CCAAT/enhancer-binding protein-like (LOC113820250), mRNA	TRINITY_DN47408_c1_g20_i1	-6.09105	0.136115	0.0011258	0.0299256
PREDICTED: vacuolar protein sorting-associated protein 11 homolog [Neodiprion lecontei]	Penaeus vannamei vacuolar protein sorting-associated protein 11 homolog (LOC113817798), mRNA	TRINITY_DN47162_c1_g1_i6	-6.09103	0.15663	0.00111081	0.0296957
#N/A	Penaeus vannamei ovoinhibitor-like (LOC113803873), mRNA	TRINITY_DN26586_c0_g3_i1	-6.08676	0.12211	0.0009255	0.0259588
Methyltransferase-like protein 14-like protein [Zootermopsis nevadensis]	Penaeus vannamei N6-adenosine-methyltransferase non-catalytic subunit-like (LOC113800926), mRNA	TRINITY_DN36696_c1_g3_i2	-6.07873	0.152115	0.0008421	0.024204
#N/A	#N/A	TRINITY_DN25949_c0_g1_i1	-6.07458	0.130066	0.00134729	0.0341214
Vacuolar protein sorting-associated protein 41 [Daphnia magna]	Penaeus vannamei vacuolar protein sorting-associated protein 41 homolog (LOC113821166), mRNA	TRINITY_DN44805_c0_g1_i6	-5.99742	0.0736671	0.00137819	0.0346771
#N/A	#N/A	TRINITY_DN46612_c0_g23_i1	-5.99741	0.0736671	0.00137613	0.034663
PL10A [Fenneropenaeus chinensis]	Penaeus vannamei ATP-dependent RNA helicase DDX3X-like (LOC113807123), transcript variant X12, mRNA	TRINITY_DN47751_c5_g2_i1	-5.98472	0.0690647	0.00171271	0.0406999
#N/A	#N/A	TRINITY_DN42906_c0_g7_i1	-5.98472	0.0216557	0.00171374	0.0406999
#N/A	Penaeus vannamei uncharacterized LOC113814470 (LOC113814470), mRNA	TRINITY_DN47599_c4_g19_i5	-5.89458	1.84873	6.78e-08	8.7e-06
#N/A	#N/A	TRINITY_DN42007_c0_g2_i3	-5.89304	0.0293046	0.00158519	0.0384284
#N/A	#N/A	TRINITY_DN47064_c3_g16_i1	-5.73849	1.69797	9.94e-07	9.09e-05
#N/A	Penaeus vannamei bis(5'-adenosyl)-triphosphatase enpp4-like (LOC113810424), mRNA	TRINITY_DN46612_c0_g27_i1	-5.58956	1.55016	2.65e-06	0.00020147
hypothetical protein DAPPUDRAFT_316089 [Daphnia pulex]	Penaeus vannamei isoleucine--tRNA ligase, cytoplasmic-like (LOC113823854), mRNA	TRINITY_DN46997_c1_g1_i7	-5.24651	3.63601	3.1e-11	8.77e-09
Acyl-CoA synthetase family member 3, mitochondrial [Zootermopsis nevadensis]	Penaeus vannamei acyl-CoA synthetase family member 3, mitochondrial-like (LOC113810650), transcript variant X4, mRNA	TRINITY_DN41640_c2_g1_i6	-5.19079	1.25275	8.34e-05	0.00379049
#N/A	Penaeus vannamei uncharacterized LOC113814470 (LOC113814470), mRNA	TRINITY_DN47599_c4_g2_i1	-4.88235	3.48873	6.3e-12	1.98e-09
#N/A	#N/A	TRINITY_DN39595_c1_g1_i1	-4.74222	0.883763	7.44e-05	0.00345507
PREDICTED: G2/mitotic-specific cyclin-B3-like isoform X2 [Hyalella azteca]	Penaeus vannamei G2/mitotic-specific cyclin-B3-like (LOC113829902), transcript variant X1, mRNA	TRINITY_DN46024_c0_g1_i2	-4.4773	3.08372	2.1e-07	2.39e-05
PREDICTED: G2/mitotic-specific cyclin-B3-like isoform X2 [Hyalella azteca]	Penaeus vannamei G2/mitotic-specific cyclin-B3-like (LOC113829902), transcript variant X2, mRNA	TRINITY_DN46024_c0_g1_i3	-4.43477	1.34492	2.47e-05	0.0013459
putative ring finger protein, partial [Rhodnius neglectus]	Penaeus vannamei E3 ubiquitin-protein ligase RNF115-like (LOC113821699), mRNA	TRINITY_DN43049_c0_g16_i2	-4.43289	1.31533	2.61e-05	0.00140085
#N/A	Penaeus vannamei plasma membrane calcium-transporting ATPase 2-like (LOC113826425), mRNA	TRINITY_DN6794_c0_g1_i1	-4.39695	0.564892	0.00072764	0.0214929
#N/A	#N/A	TRINITY_DN41867_c0_g3_i3	-4.26984	0.521398	0.00103389	0.0282483
#N/A	#N/A	TRINITY_DN46612_c0_g2_i1	-4.18391	1.56644	1.8e-05	0.0010455
#N/A	Penaeus vannamei uncharacterized LOC113814470 (LOC113814470), mRNA	TRINITY_DN47599_c4_g10_i1	-4.13478	4.02667	2.85e-08	3.99e-06
#N/A	#N/A	TRINITY_DN46612_c0_g7_i2	-4.13442	0.425586	0.00179315	0.0423692
PREDICTED: ARF GTPase-activating protein GIT2-like isoform X5 [Lingula anatina]	Penaeus vannamei ARF GTPase-activating protein GIT2-like (LOC113802690), mRNA	TRINITY_DN47035_c1_g3_i2	-4.05228	4.18558	9.34e-06	0.00059538
PREDICTED: glutathione S-transferase C-terminal domain-containing protein homolog [Hyalella azteca]	Penaeus vannamei glutathione S-transferase C-terminal domain-containing protein homolog (LOC113824663), transcript variant X2, mRNA	TRINITY_DN44353_c0_g1_i1	-4.00625	2.30278	0.00112855	0.0299256
PREDICTED: TBC1 domain family member 31-like, partial [Ornithorhynchus anatinus]	Penaeus vannamei uncharacterized LOC113810937 (LOC113810937), transcript variant X2, mRNA	TRINITY_DN41648_c0_g1_i1	-3.99847	0.98175	0.00027781	0.00991072
#N/A	#N/A	TRINITY_DN46612_c0_g24_i1	-3.93222	1.37926	0.00019458	0.00747357
#N/A	Penaeus vannamei uncharacterized protein DKFZp434B061-like (LOC113826286), transcript variant X3, mRNA	TRINITY_DN46612_c0_g6_i1	-3.89346	2.55901	1.06e-06	9.52e-05
#N/A	Penaeus vannamei uncharacterized LOC113813990 (LOC113813990), transcript variant X1, ncRNA	TRINITY_DN41830_c0_g5_i6	-3.80368	0.806923	0.00060612	0.0183526
7SK snRNA methylphosphate capping enzyme [Daphnia magna]	Penaeus vannamei 7SK snRNA methylphosphate capping enzyme-like (LOC113803462), transcript variant X2, mRNA	TRINITY_DN41145_c0_g1_i4	-3.78434	4.53415	1.4e-05	0.00084495
#N/A	Penaeus vannamei uncharacterized LOC113824148 (LOC113824148), transcript variant X2, mRNA	TRINITY_DN42107_c0_g2_i2	-3.77699	4.32446	3.44e-17	3.07e-14
PREDICTED: uncharacterized protein F54F2.9-like [Hyalella azteca]	Penaeus vannamei dnaJ homolog subfamily C member 1-like (LOC113816333), mRNA	TRINITY_DN41691_c0_g1_i4	-3.76835	2.74976	2.08e-06	0.00016618
conserved hypothetical protein [Pediculus humanus corporis]	Penaeus vannamei uncharacterized LOC113830094 (LOC113830094), misc_RNA	TRINITY_DN46829_c3_g2_i1	-3.74798	3.12101	0.00025909	0.00935777
caspase [Eriocheir sinensis]	Penaeus vannamei uncharacterized LOC113804358 (LOC113804358), mRNA	TRINITY_DN47733_c5_g1_i6	-3.73294	1.18244	0.00077873	0.0228348
#N/A	Penaeus vannamei uncharacterized LOC113803886 (LOC113803886), mRNA	TRINITY_DN37696_c0_g1_i5	-3.71117	0.748349	0.00104959	0.0284764
#N/A	#N/A	TRINITY_DN36549_c0_g3_i1	-3.6817	1.75904	0.00180783	0.0425997
hypothetical protein DAPPUDRAFT_40651, partial [Daphnia pulex]	Penaeus vannamei cell division control protein 48-like (LOC113814461), transcript variant X1, mRNA	TRINITY_DN45655_c0_g3_i3	-3.67582	1.79509	0.00026456	0.00952583
#N/A	#N/A	TRINITY_DN46612_c0_g4_i1	-3.66191	2.00024	0.0001848	0.00720111
CMP-sialic acid transporter 1-like [Parasteatoda tepidariorum]	Penaeus vannamei UDP-galactose transporter senju-like (LOC113805811), mRNA	TRINITY_DN46580_c0_g1_i5	-3.62269	2.49606	1.77e-05	0.00103151
#N/A	Penaeus vannamei uncharacterized LOC113812895 (LOC113812895), mRNA	TRINITY_DN42178_c0_g1_i1	-3.60953	1.12338	0.00059533	0.0181444
#N/A	#N/A	TRINITY_DN46612_c0_g28_i1	-3.59831	2.72285	4.74e-05	0.00235464
#N/A	#N/A	TRINITY_DN46612_c0_g7_i1	-3.53594	1.37238	0.00021253	0.00802574
PREDICTED: metaxin-1-like [Hyalella azteca]	Penaeus vannamei uncharacterized LOC113810027 (LOC113810027), mRNA	TRINITY_DN42799_c5_g3_i6	-3.53141	2.27114	5.23e-05	0.00255683
#N/A	#N/A	TRINITY_DN42794_c0_g14_i1	-3.4648	3.8945	2.45e-12	8.9e-10
transglutaminase II [Eriocheir sinensis]	Penaeus vannamei annulin-like (LOC113811248), transcript variant X1, mRNA	TRINITY_DN44198_c0_g1_i1	-3.40047	4.38484	3.63e-16	2.81e-13
#N/A	Penaeus vannamei bis(5'-adenosyl)-triphosphatase enpp4-like (LOC113810424), mRNA	TRINITY_DN46612_c0_g3_i1	-3.39965	2.42698	8.86e-07	8.26e-05
#N/A	Penaeus vannamei vegetative cell wall protein gp1-like (LOC113813667), mRNA	TRINITY_DN31910_c0_g1_i1	-3.35906	1.49092	0.00058865	0.0180116
PREDICTED: uncharacterized protein LOC106637599 [Copidosoma floridanum]	Penaeus vannamei RNA transcription, translation and transport factor protein-like (LOC113806389), mRNA	TRINITY_DN44780_c0_g1_i2	-3.34911	2.91801	5.37e-05	0.00261325
PREDICTED: sodium-dependent nutrient amino acid transporter 1-like [Hyalella azteca]	Penaeus vannamei sodium-dependent nutrient amino acid transporter 1-like (LOC113813588), mRNA	TRINITY_DN47637_c1_g2_i1	-3.33288	0.885641	0.00197505	0.045595
PREDICTED: serine/threonine-protein kinase MARK2-like isoform X3 [Trichogramma pretiosum]	Penaeus vannamei MAP/microtubule affinity-regulating kinase 3-like (LOC113821134), transcript variant X3, mRNA	TRINITY_DN47485_c0_g1_i6	-3.32267	3.21874	0.00028276	0.0100102
#N/A	#N/A	TRINITY_DN47064_c3_g6_i2	-3.31464	2.79754	1.99e-06	0.00016099
#N/A	#N/A	TRINITY_DN46612_c0_g12_i1	-3.31449	1.69747	0.00090538	0.0256421
putative chorion peroxidase precursor, partial [Triatoma infestans]	Penaeus vannamei chorion peroxidase-like (LOC113802728), transcript variant X3, mRNA	TRINITY_DN46426_c0_g4_i7	-3.27582	1.68687	0.0006222	0.0187907
#N/A	#N/A	TRINITY_DN47064_c3_g29_i1	-3.27324	4.15297	2.55e-10	5.81e-08
#N/A	#N/A	TRINITY_DN47064_c3_g7_i1	-3.22583	2.28663	2.98e-06	0.0002228
SusC/RagA family TonB-linked outer membrane protein [Elizabethkingia miricola]	Penaeus vannamei uncharacterized LOC113825036 (LOC113825036), mRNA	TRINITY_DN47163_c0_g1_i1	-3.21251	1.63341	0.00032523	0.0110912
#N/A	Penaeus vannamei bis(5'-adenosyl)-triphosphatase enpp4-like (LOC113810424), mRNA	TRINITY_DN46612_c0_g14_i2	-3.19735	2.38072	1.9e-06	0.00015552
#N/A	#N/A	TRINITY_DN46612_c0_g11_i1	-3.18822	1.58443	0.00027845	0.00991832
#N/A	Penaeus vannamei astakine (LOC113822052), transcript variant X4, mRNA	TRINITY_DN46317_c0_g19_i1	-3.16197	3.94814	1.01e-07	1.23e-05
PREDICTED: centromere-associated protein E-like [Hyalella azteca]	Penaeus vannamei centromere-associated protein E-like (LOC113813509), mRNA	TRINITY_DN45591_c0_g1_i1	-3.15001	4.01282	4.94e-10	1.08e-07
#N/A	Penaeus vannamei histone H1-delta-like (LOC113821144), mRNA	TRINITY_DN34201_c0_g2_i1	-3.13861	4.45349	5.73e-12	1.82e-09
#N/A	Penaeus vannamei venom protease-like (LOC113824586), mRNA	TRINITY_DN46526_c3_g2_i2	-3.13208	1.72548	0.00110898	0.0296957
#N/A	Penaeus vannamei uncharacterized protein DKFZp434B061-like (LOC113826286), transcript variant X3, mRNA	TRINITY_DN42794_c0_g11_i1	-3.12039	4.11752	2.41e-08	3.48e-06
#N/A	#N/A	TRINITY_DN47064_c3_g24_i1	-3.10778	1.73599	0.00022849	0.00847337
PREDICTED: chorion peroxidase-like [Hyalella azteca]	Penaeus vannamei chorion peroxidase-like (LOC113802728), transcript variant X3, mRNA	TRINITY_DN46426_c0_g4_i5	-3.09886	2.02185	0.0016568	0.0397414
#N/A	#N/A	TRINITY_DN47064_c3_g9_i1	-3.09165	4.26627	3.3e-12	1.16e-09
cell surface protein [Bacillus thuringiensis]	Penaeus vannamei uncharacterized protein DKFZp434B061-like (LOC113826286), transcript variant X2, mRNA	TRINITY_DN44416_c2_g4_i3	-3.08016	5.64631	2.16e-27	5.02e-24
#N/A	Penaeus vannamei uncharacterized protein DKFZp434B061-like (LOC113826286), transcript variant X3, mRNA	TRINITY_DN17925_c0_g1_i1	-3.07764	3.74346	2.18e-10	5.02e-08
#N/A	#N/A	TRINITY_DN47064_c3_g20_i1	-3.07389	4.69459	3.05e-13	1.36e-10
#N/A	#N/A	TRINITY_DN46612_c0_g26_i2	-3.06252	1.29688	0.00213577	0.0483914
#N/A	#N/A	TRINITY_DN46612_c0_g8_i1	-3.04988	1.83477	0.00038611	0.0128466
#N/A	#N/A	TRINITY_DN47064_c3_g12_i1	-3.01818	5.89778	1.35e-15	8.98e-13
#N/A	#N/A	TRINITY_DN42794_c0_g12_i3	-3.0179	2.45384	1.66e-05	0.00097839
#N/A	#N/A	TRINITY_DN41867_c0_g3_i1	-3.01308	2.12478	0.00106259	0.0286677
PL10A [Macrobrachium nipponense]	Penaeus vannamei ATP-dependent RNA helicase DDX3X-like (LOC113807123), transcript variant X12, mRNA	TRINITY_DN47751_c5_g51_i1	-3.00494	1.24577	0.00138804	0.0348873
#N/A	#N/A	TRINITY_DN47064_c3_g28_i1	-3.00467	4.9712	1.08e-14	6.6e-12
PREDICTED: uncharacterized protein LOC108678759 [Hyalella azteca]	Penaeus vannamei nucleolar protein dao-5-like (LOC113811163), mRNA	TRINITY_DN46357_c0_g1_i1	-3.00365	3.54245	3.4e-08	4.73e-06
#N/A	Penaeus vannamei uncharacterized LOC113822790 (LOC113822790), mRNA	TRINITY_DN43740_c0_g10_i2	-3.00223	1.62908	0.00047444	0.0150936
#N/A	#N/A	TRINITY_DN47064_c3_g20_i2	-2.99735	2.87101	1.17e-05	0.00072181
#N/A	Penaeus vannamei uncharacterized LOC113824148 (LOC113824148), transcript variant X2, mRNA	TRINITY_DN42107_c0_g3_i1	-2.98874	3.79136	3.74e-10	8.36e-08
#N/A	Penaeus vannamei uncharacterized protein DKFZp434B061-like (LOC113826286), transcript variant X3, mRNA	TRINITY_DN46612_c0_g15_i1	-2.96704	1.93292	0.00010283	0.00445547
#N/A	#N/A	TRINITY_DN47064_c3_g11_i2	-2.96114	4.14947	1.04e-10	2.62e-08
PREDICTED: uncharacterized protein LOC108667470 isoform X2 [Hyalella azteca]	Penaeus vannamei uncharacterized LOC113812895 (LOC113812895), mRNA	TRINITY_DN41053_c0_g1_i1	-2.95317	4.05877	1.51e-10	3.69e-08
PREDICTED: uncharacterized protein LOC108667470 isoform X2 [Hyalella azteca]	Penaeus vannamei uncharacterized LOC113812895 (LOC113812895), mRNA	TRINITY_DN30190_c0_g2_i1	-2.94919	2.06794	9e-05	0.0040371
#N/A	#N/A	TRINITY_DN47064_c3_g18_i2	-2.93195	4.23604	2.79e-08	3.95e-06
#N/A	Penaeus vannamei astakine (LOC113822052), transcript variant X4, mRNA	TRINITY_DN46317_c0_g6_i1	-2.91291	5.08207	1.49e-08	2.3e-06
#N/A	Penaeus vannamei uncharacterized protein DKFZp434B061-like (LOC113826286), transcript variant X3, mRNA	TRINITY_DN11297_c0_g2_i1	-2.90315	2.88093	1.06e-06	9.51e-05
#N/A	#N/A	TRINITY_DN46612_c0_g18_i1	-2.89452	2.24121	6.48e-05	0.00309499
#N/A	Penaeus vannamei COP1-interactive protein 1-like (LOC113810390), mRNA	TRINITY_DN47648_c0_g1_i1	-2.89115	4.06598	1.8e-10	4.36e-08
#N/A	#N/A	TRINITY_DN46612_c0_g14_i1	-2.88669	2.35049	0.00022217	0.00833547
#N/A	Penaeus vannamei astakine (LOC113822052), transcript variant X4, mRNA	TRINITY_DN46317_c0_g14_i1	-2.8824	5.62561	7.23e-05	0.00337177
PREDICTED: kinesin-like protein KIF23 isoform X1 [Hyalella azteca]	Penaeus vannamei kinesin-like protein KIF23 (LOC113821854), transcript variant X1, mRNA	TRINITY_DN39218_c0_g1_i1	-2.87283	3.38945	3.77e-07	3.91e-05
#N/A	Penaeus vannamei alanine racemase-like (LOC113811735), transcript variant X5, mRNA	TRINITY_DN37958_c0_g1_i2	-2.86827	2.34144	1.48e-05	0.00088335
#N/A	Penaeus vannamei uncharacterized protein DKFZp434B061-like (LOC113826286), transcript variant X3, mRNA	TRINITY_DN44416_c2_g2_i1	-2.84698	7.01079	4.63e-15	2.98e-12
#N/A	Penaeus vannamei uncharacterized LOC113810803 (LOC113810803), transcript variant X3, mRNA	TRINITY_DN46150_c0_g1_i1	-2.84585	4.73393	2.3e-11	6.69e-09
#N/A	Penaeus vannamei uncharacterized protein DKFZp434B061-like (LOC113826286), transcript variant X3, mRNA	TRINITY_DN10384_c0_g1_i1	-2.84379	4.04773	1.04e-09	2.06e-07
#N/A	#N/A	TRINITY_DN47064_c3_g18_i1	-2.84084	3.62235	1.26e-07	1.51e-05
#N/A	#N/A	TRINITY_DN47064_c3_g5_i1	-2.82689	4.18195	1.87e-10	4.41e-08
PREDICTED: probable glutathione S-transferase 7 [Hyalella azteca]	Penaeus vannamei glutathione S-transferase-like (LOC113817477), transcript variant X3, mRNA	TRINITY_DN35448_c1_g12_i1	-2.79322	2.46963	5.79e-05	0.00280374
SOCS [Litopenaeus vannamei]	Penaeus vannamei uncharacterized LOC113812823 (LOC113812823), mRNA	TRINITY_DN44584_c2_g1_i1	-2.78769	7.39776	3.32e-24	6.43e-21
#N/A	Penaeus vannamei uncharacterized protein DKFZp434B061-like (LOC113826286), transcript variant X1, mRNA	TRINITY_DN46612_c0_g12_i2	-2.78253	4.41423	1.27e-07	1.51e-05
#N/A	Penaeus vannamei uncharacterized protein DKFZp434B061-like (LOC113826286), transcript variant X3, mRNA	TRINITY_DN37307_c0_g2_i1	-2.77281	3.69577	4.26e-07	4.24e-05
#N/A	#N/A	TRINITY_DN47064_c3_g14_i1	-2.76785	2.76443	6.11e-06	0.00040897
#N/A	Penaeus vannamei astakine (LOC113822052), transcript variant X4, mRNA	TRINITY_DN46317_c0_g29_i1	-2.76575	6.04519	4.17e-09	7.12e-07
#N/A	Penaeus vannamei astakine (LOC113822052), transcript variant X4, mRNA	TRINITY_DN46317_c0_g26_i2	-2.76019	4.75055	2.53e-09	4.63e-07
#N/A	Penaeus vannamei astakine (LOC113822052), transcript variant X4, mRNA	TRINITY_DN46317_c0_g12_i1	-2.75106	5.12472	0.00023157	0.00856372
#N/A	#N/A	TRINITY_DN47064_c3_g10_i1	-2.747	4.83635	4.57e-12	1.5e-09
#N/A	Penaeus vannamei uncharacterized protein DKFZp434B061-like (LOC113826286), transcript variant X3, mRNA	TRINITY_DN42794_c0_g10_i1	-2.73937	2.20613	0.00112998	0.0299256
PREDICTED: LOW QUALITY PROTEIN: extended synaptotagmin-1-like [Hyalella azteca]	Penaeus vannamei extended synaptotagmin-2-like (LOC113817041), mRNA	TRINITY_DN44482_c0_g2_i7	-2.69914	1.40295	0.00187319	0.0437656
#N/A	Penaeus vannamei uncharacterized protein DKFZp434B061-like (LOC113826286), transcript variant X3, mRNA	TRINITY_DN8247_c0_g1_i1	-2.67354	4.58715	6.11e-07	5.97e-05
innexin inx2 [Homarus gammarus]	Penaeus vannamei innexin inx2-like (LOC113800868), mRNA	TRINITY_DN38061_c0_g1_i1	-2.66402	2.53099	3.5e-05	0.00181261
PREDICTED: kinesin-like protein KIF11 [Hyalella azteca]	Penaeus vannamei kinesin-like protein Klp61F (LOC113803105), mRNA	TRINITY_DN44869_c0_g1_i1	-2.66227	4.51787	3.8e-10	8.41e-08
#N/A	Penaeus vannamei astakine (LOC113822052), transcript variant X4, mRNA	TRINITY_DN46317_c0_g5_i1	-2.64294	6.16597	3.48e-09	6.07e-07
#N/A	#N/A	TRINITY_DN42794_c0_g12_i1	-2.63984	2.03832	0.00039111	0.0129388
#N/A	#N/A	TRINITY_DN47064_c3_g4_i1	-2.6352	3.83923	5.05e-06	0.00035196
#N/A	Penaeus vannamei uncharacterized LOC113809109 (LOC113809109), mRNA	TRINITY_DN40766_c3_g6_i2	-2.63466	1.66333	0.00165652	0.0397414
#N/A	Penaeus vannamei uncharacterized LOC113824148 (LOC113824148), transcript variant X2, mRNA	TRINITY_DN42107_c0_g2_i1	-2.6278	5.20249	3.05e-12	1.09e-09
JHE-like carboxylesterase 1 [Pandalopsis japonica]	Penaeus vannamei neuroligin-3-like (LOC113801640), mRNA	TRINITY_DN43188_c1_g15_i1	-2.62313	3.92921	0.00018982	0.00737184
#N/A	Penaeus vannamei uncharacterized protein DKFZp434B061-like (LOC113826286), transcript variant X3, mRNA	TRINITY_DN14919_c0_g1_i1	-2.62188	4.74398	2.3e-11	6.69e-09
PREDICTED: CD151 antigen-like isoform X2 [Limulus polyphemus]	Penaeus vannamei CD151 antigen-like (LOC113805251), transcript variant X1, mRNA	TRINITY_DN44109_c0_g1_i3	-2.61842	3.08612	0.00010091	0.00438865
#N/A	Penaeus vannamei uncharacterized LOC113824148 (LOC113824148), transcript variant X2, mRNA	TRINITY_DN42107_c0_g10_i1	-2.59819	3.81177	1.2e-08	1.9e-06
PREDICTED: LOW QUALITY PROTEIN: extended synaptotagmin-1-like [Hyalella azteca]	Penaeus vannamei extended synaptotagmin-2-like (LOC113817041), mRNA	TRINITY_DN44482_c0_g2_i4	-2.59585	3.30741	7.74e-05	0.00356676
#N/A	Penaeus vannamei uncharacterized protein DKFZp434B061-like (LOC113826286), transcript variant X3, mRNA	TRINITY_DN17645_c0_g1_i1	-2.59489	6.52278	3.09e-16	2.48e-13
#N/A	#N/A	TRINITY_DN42906_c0_g6_i1	-2.58411	1.75316	0.0009133	0.0257723
#N/A	#N/A	TRINITY_DN19680_c0_g1_i1	-2.5673	1.75169	0.00079355	0.0230945
serine/threonine-protein phosphatase PP2A regulatory subunit B isoform [Penaeus monodon]	Penaeus vannamei protein phosphatase PP2A 55 kDa regulatory subunit (LOC113814613), mRNA	TRINITY_DN45049_c0_g1_i2	-2.55415	5.72372	8.27e-12	2.56e-09
MULTISPECIES: hypothetical protein [Actinomyces]	Penaeus vannamei uncharacterized protein DKFZp434B061-like (LOC113826286), transcript variant X3, mRNA	TRINITY_DN44416_c2_g3_i1	-2.5477	8.03411	4.06e-16	3.04e-13
#N/A	Penaeus vannamei uncharacterized LOC113825036 (LOC113825036), mRNA	TRINITY_DN47163_c0_g5_i1	-2.54341	5.98039	4.84e-14	2.5e-11
PREDICTED: checkpoint serine/threonine-protein kinase BUB1-like [Limulus polyphemus]	Penaeus vannamei mitotic checkpoint serine/threonine-protein kinase bub-1-like (LOC113824598), mRNA	TRINITY_DN1171_c0_g2_i1	-2.53176	2.49344	0.00016816	0.0067449
#N/A	#N/A	TRINITY_DN35225_c0_g1_i1	-2.47798	2.03071	0.0006427	0.0193342
#N/A	#N/A	TRINITY_DN47064_c3_g21_i1	-2.47504	2.28165	0.00090926	0.0256894
PREDICTED: serine/threonine-protein phosphatase 7 long form homolog [Solanum pennellii]	Penaeus vannamei uncharacterized LOC113803297 (LOC113803297), transcript variant X10, mRNA	TRINITY_DN47088_c2_g20_i1	-2.46605	2.4474	0.00016964	0.00675801
#N/A	Penaeus vannamei uncharacterized LOC113815968 (LOC113815968), mRNA	TRINITY_DN46852_c0_g7_i1	-2.46132	5.06281	5.31e-15	3.33e-12
#N/A	Penaeus vannamei uncharacterized LOC113822790 (LOC113822790), mRNA	TRINITY_DN43740_c0_g16_i1	-2.44902	2.92503	0.00011519	0.00492648
PREDICTED: uncharacterized protein LOC108675418 [Hyalella azteca]	Penaeus vannamei uncharacterized LOC113824539 (LOC113824539), transcript variant X2, mRNA	TRINITY_DN43316_c0_g1_i1	-2.4334	3.79236	2.37e-07	2.66e-05
PREDICTED: protein bric-a-brac 1-like [Halyomorpha halys]	Penaeus vannamei pollen-specific leucine-rich repeat extensin-like protein 2 (LOC113818090), mRNA	TRINITY_DN44275_c1_g3_i5	-2.41438	4.55936	1.98e-11	5.91e-09
neuronal membrane glycoprotein M6-b, partial [Cherax quadricarinatus]	Penaeus vannamei transmembrane protein 147-like (LOC113804316), mRNA	TRINITY_DN42627_c0_g1_i1	-2.40441	3.91953	1.41e-06	0.00012254
#N/A	Penaeus vannamei astakine (LOC113822052), transcript variant X3, mRNA	TRINITY_DN46317_c0_g8_i1	-2.40376	4.45911	6.86e-05	0.00324278
mucin-2-like [Orbicella faveolata]	Penaeus vannamei salivary glue protein Sgs-3-like (LOC113812845), mRNA	TRINITY_DN44222_c0_g1_i1	-2.39584	1.84811	0.00180643	0.0425997
#N/A	Penaeus vannamei PHD finger protein rhinoceros-like (LOC113819518), mRNA	TRINITY_DN44089_c0_g1_i1	-2.39466	4.3259	0.00131253	0.0333502
#N/A	Penaeus vannamei astakine (LOC113822052), transcript variant X4, mRNA	TRINITY_DN46317_c0_g1_i1	-2.39463	4.05431	6.64e-05	0.0031593
#N/A	#N/A	TRINITY_DN30184_c0_g1_i1	-2.39365	2.04856	0.00145223	0.0360712
#N/A	#N/A	TRINITY_DN47064_c3_g13_i1	-2.38995	1.96305	0.00080059	0.0232411
G protein-coupled receptor [Pristionchus pacificus]	Penaeus vannamei uncharacterized LOC113818648 (LOC113818648), mRNA	TRINITY_DN45952_c0_g30_i1	-2.37931	3.39529	2.11e-06	0.00016704
#N/A	Penaeus vannamei uncharacterized protein DKFZp434B061-like (LOC113826286), transcript variant X3, mRNA	TRINITY_DN44416_c2_g60_i1	-2.36951	5.69859	2.15e-13	1.02e-10
#N/A	Penaeus vannamei uncharacterized protein DKFZp434B061-like (LOC113826286), transcript variant X3, mRNA	TRINITY_DN44416_c2_g32_i1	-2.36233	4.77235	9.42e-11	2.43e-08
#N/A	Penaeus vannamei astakine (LOC113822052), transcript variant X4, mRNA	TRINITY_DN46317_c0_g28_i1	-2.33473	5.31324	8.83e-11	2.33e-08
#N/A	Penaeus vannamei uncharacterized LOC113815968 (LOC113815968), mRNA	TRINITY_DN46852_c0_g7_i2	-2.33205	4.83302	5.72e-10	1.2e-07
#N/A	Penaeus vannamei astakine (LOC113822052), transcript variant X4, mRNA	TRINITY_DN46317_c0_g9_i1	-2.31944	4.09935	0.00044751	0.0144346
#N/A	Penaeus vannamei uncharacterized LOC113825036 (LOC113825036), mRNA	TRINITY_DN47163_c0_g22_i1	-2.30521	2.52975	0.00149567	0.0368741
astakine [Litopenaeus vannamei]	Penaeus vannamei astakine (LOC113822052), transcript variant X4, mRNA	TRINITY_DN46317_c0_g11_i1	-2.29039	5.24003	0.00012078	0.00511847
bric-A-brac, putative [Pediculus humanus corporis]	Penaeus vannamei pollen-specific leucine-rich repeat extensin-like protein 2 (LOC113818090), mRNA	TRINITY_DN44275_c1_g3_i8	-2.2836	4.12026	5.55e-05	0.00269513
chromosome-associated kinesin KIF4A [Patagioenas fasciata monilis]	Penaeus vannamei kinesin-like protein Klp68D (LOC113802639), mRNA	TRINITY_DN39577_c0_g1_i1	-2.27665	2.7767	0.00078673	0.0229825
#N/A	Penaeus vannamei serine/arginine repetitive matrix protein 2-like (LOC113826319), transcript variant X1, mRNA	TRINITY_DN40274_c0_g1_i1	-2.27064	2.68644	0.00041612	0.0136305
#N/A	#N/A	TRINITY_DN46026_c0_g22_i1	-2.24229	2.70443	0.00126122	0.032437
G protein-coupled receptor [Procambarus clarkii]	Penaeus vannamei uncharacterized LOC113818648 (LOC113818648), mRNA	TRINITY_DN45952_c0_g43_i1	-2.22781	5.53039	1.03e-12	4.07e-10
PREDICTED: uncharacterized protein LOC108679690 [Hyalella azteca]	Penaeus vannamei PCNA-interacting partner-like (LOC113814802), mRNA	TRINITY_DN44092_c0_g1_i1	-2.22695	2.18261	0.00078039	0.0228546
#N/A	Penaeus vannamei uncharacterized LOC113805943 (LOC113805943), transcript variant X1, mRNA	TRINITY_DN47088_c2_g14_i1	-2.21928	2.81158	0.00051541	0.016176
#N/A	Penaeus vannamei uncharacterized LOC113824148 (LOC113824148), transcript variant X2, mRNA	TRINITY_DN42107_c0_g8_i2	-2.21805	2.93423	0.00091685	0.0258052
SERTA domain-containing protein 4 [Lygus hesperus]	Penaeus vannamei uncharacterized LOC113821267 (LOC113821267), transcript variant X1, mRNA	TRINITY_DN40641_c0_g2_i3	-2.2092	3.24577	0.00097606	0.0270179
bric-A-brac, putative [Pediculus humanus corporis]	Penaeus vannamei pollen-specific leucine-rich repeat extensin-like protein 2 (LOC113818090), mRNA	TRINITY_DN44275_c1_g3_i4	-2.20673	2.30626	0.00104454	0.0283724
#N/A	#N/A	TRINITY_DN41867_c0_g3_i2	-2.20629	4.05452	5.4e-06	0.00037219
hypothetical protein OCBIM_22017531mg, partial [Octopus bimaculoides]	Penaeus vannamei uncharacterized LOC113825072 (LOC113825072), mRNA	TRINITY_DN41991_c3_g1_i1	-2.20317	3.52005	1.9e-05	0.00108623
PREDICTED: LOW QUALITY PROTEIN: extended synaptotagmin-1-like [Hyalella azteca]	Penaeus vannamei extended synaptotagmin-2-like (LOC113817041), mRNA	TRINITY_DN44482_c0_g2_i3	-2.19872	4.72969	6.16e-07	5.99e-05
astakine variant 2 [Litopenaeus vannamei]	Penaeus vannamei astakine (LOC113822052), transcript variant X2, mRNA	TRINITY_DN46317_c0_g26_i1	-2.19456	3.71553	2.45e-05	0.00134015
#N/A	Penaeus vannamei uncharacterized LOC113821267 (LOC113821267), transcript variant X2, mRNA	TRINITY_DN35153_c0_g1_i1	-2.15539	3.31711	9.49e-05	0.0041902
#N/A	Penaeus vannamei GTP-binding protein Di-Ras2-like (LOC113823914), mRNA	TRINITY_DN47074_c0_g3_i1	-2.15499	3.22409	6.45e-05	0.00309499
astakine variant 2 [Litopenaeus vannamei]	Penaeus vannamei astakine (LOC113822052), transcript variant X4, mRNA	TRINITY_DN46317_c0_g23_i2	-2.15449	3.65903	1.7e-06	0.00014311
RAC-GTPase activating protein 1 [Penaeus monodon]	Penaeus vannamei rac GTPase-activating protein 1-like (LOC113829838), mRNA	TRINITY_DN36002_c0_g1_i1	-2.14679	3.41204	3.13e-05	0.00165283
PREDICTED: CD151 antigen-like isoform X2 [Limulus polyphemus]	Penaeus vannamei CD151 antigen-like (LOC113805251), transcript variant X1, mRNA	TRINITY_DN44109_c0_g1_i2	-2.14534	3.38555	3.42e-05	0.00178199
PREDICTED: arf-GAP with SH3 domain, ANK repeat and PH domain-containing protein 2-like isoform X3 [Hyalella azteca]	Penaeus vannamei arf-GAP with SH3 domain, ANK repeat and PH domain-containing protein 1-like (LOC113807044), transcript variant X3, mRNA	TRINITY_DN45657_c2_g1_i2	-2.13271	4.62324	1.1e-05	0.00069026
PREDICTED: uncharacterized protein LOC108681607 [Hyalella azteca]	Penaeus vannamei uncharacterized LOC113814469 (LOC113814469), mRNA	TRINITY_DN41464_c0_g1_i1	-2.12438	3.45744	6.92e-06	0.00045529
astakine [Litopenaeus vannamei]	Penaeus vannamei astakine (LOC113822052), transcript variant X4, mRNA	TRINITY_DN46317_c0_g10_i1	-2.11144	4.36018	4.78e-05	0.00236402
#N/A	Penaeus vannamei uncharacterized LOC113803298 (LOC113803298), transcript variant X4, mRNA	TRINITY_DN47088_c2_g9_i1	-2.10335	3.11148	0.00019352	0.00745784
PREDICTED: LOW QUALITY PROTEIN: extended synaptotagmin-1-like [Hyalella azteca]	Penaeus vannamei extended synaptotagmin-2-like (LOC113817041), mRNA	TRINITY_DN44482_c0_g2_i6	-2.10208	4.93876	1.2e-08	1.9e-06
#N/A	Penaeus vannamei heat shock protein HSP 90-alpha (LOC113806043), transcript variant X4, mRNA	TRINITY_DN41682_c1_g1_i1	-2.09396	5.34684	9.25e-13	3.71e-10
#N/A	Penaeus vannamei uncharacterized LOC113823051 (LOC113823051), partial mRNA	TRINITY_DN31973_c0_g2_i1	-2.08122	4.09912	9.46e-07	8.72e-05
#N/A	#N/A	TRINITY_DN45662_c1_g1_i1	-2.07162	5.15106	2.81e-07	3.08e-05
PREDICTED: serine/threonine-protein phosphatase 4 regulatory subunit 1-like isoform X4 [Felis catus]	Penaeus vannamei serine/threonine-protein phosphatase 4 regulatory subunit 1-like (LOC113809190), partial mRNA	TRINITY_DN47603_c1_g4_i4	-2.05626	2.39308	0.00123344	0.0318991
#N/A	#N/A	TRINITY_DN42794_c0_g13_i1	-2.05431	2.90538	0.00180862	0.0425997
#N/A	Penaeus vannamei uncharacterized protein DKFZp434B061-like (LOC113826286), transcript variant X3, mRNA	TRINITY_DN44416_c2_g50_i1	-2.05101	4.78901	1.24e-05	0.00075831
astakine [Litopenaeus vannamei]	Penaeus vannamei astakine (LOC113822052), transcript variant X3, mRNA	TRINITY_DN46317_c0_g16_i1	-2.03999	3.56324	0.00079091	0.0230466
hypothetical protein CANTADRAFT_39199, partial [Candida tanzawaensis NRRL Y-17324]	Penaeus vannamei uncharacterized LOC113826666 (LOC113826666), mRNA	TRINITY_DN39153_c0_g2_i2	-2.03907	3.13091	9.33e-05	0.0041255
#N/A	Penaeus vannamei chromatin-remodeling ATPase INO80-like (LOC113810585), mRNA	TRINITY_DN29320_c0_g2_i1	-2.02976	2.43724	0.00105245	0.0284873
#N/A	Penaeus vannamei uncharacterized LOC113822790 (LOC113822790), mRNA	TRINITY_DN43740_c0_g14_i1	-2.02592	4.80377	1.62e-09	3.09e-07
PREDICTED: uncharacterized protein LOC108681475 [Hyalella azteca]	Penaeus vannamei uncharacterized LOC113820303 (LOC113820303), mRNA	TRINITY_DN38670_c0_g6_i3	-2.01103	2.78911	0.00054694	0.0169586
#N/A	Penaeus vannamei uncharacterized LOC113818648 (LOC113818648), mRNA	TRINITY_DN45952_c0_g31_i1	-2.00854	4.89777	7.44e-10	1.53e-07
cell surface protein [Bacillus thuringiensis]	Penaeus vannamei uncharacterized protein DKFZp434B061-like (LOC113826286), transcript variant X2, mRNA	TRINITY_DN44416_c2_g4_i4	-2.00169	5.61555	3.69e-13	1.62e-10
#N/A	Penaeus vannamei ADP-ribosylation factor GTPase-activating protein 1-like (LOC113815318), mRNA	TRINITY_DN46576_c5_g1_i4	2.00526	3.69442	4.76e-05	0.00235874
PREDICTED: dynamin-like 120 kDa protein, mitochondrial [Hyalella azteca]	Penaeus vannamei dynamin-like 120 kDa protein, mitochondrial (LOC113829411), mRNA	TRINITY_DN45416_c0_g2_i7	2.01356	4.21783	1.85e-07	2.13e-05
#N/A	Penaeus vannamei uncharacterized LOC113814259 (LOC113814259), transcript variant X4, mRNA	TRINITY_DN45921_c5_g5_i1	2.02808	3.08876	0.00019364	0.00745784
PREDICTED: uncharacterized protein LOC108681885 [Hyalella azteca]	Penaeus vannamei E3 ubiquitin-protein ligase TRIM11-like (LOC113802799), transcript variant X3, mRNA	TRINITY_DN22771_c0_g1_i1	2.03035	2.67488	0.00105213	0.0284873
putative reverse transcriptase [Marsupenaeus japonicus]	Penaeus vannamei uncharacterized LOC113808555 (LOC113808555), mRNA	TRINITY_DN39028_c2_g1_i1	2.03312	2.23908	0.00198382	0.0456542
fibronectin	Penaeus vannamei receptor-type tyrosine-protein phosphatase epsilon-like (LOC113816380), transcript variant X5, mRNA	TRINITY_DN46392_c3_g9_i2	2.03389	2.82554	0.00030137	0.0104933
#N/A	Penaeus vannamei uncharacterized LOC113814259 (LOC113814259), transcript variant X4, mRNA	TRINITY_DN45921_c5_g4_i1	2.03424	3.85855	3.25e-06	0.0002402
prophenoloxidase-1 [Litopenaeus vannamei]	Penaeus vannamei phenoloxidase 3-like (LOC113827097), mRNA	TRINITY_DN35599_c2_g8_i1	2.04059	5.32029	1.5e-10	3.69e-08
hypothetical protein LOTGIDRAFT_173717 [Lottia gigantea]	Penaeus vannamei uncharacterized LOC113821150 (LOC113821150), mRNA	TRINITY_DN42799_c3_g2_i1	2.06035	3.73966	5.26e-06	0.00036603
fibrinogen-related protein 2 [Litopenaeus vannamei]	Penaeus vannamei ryncolin-1-like (LOC113820788), mRNA	TRINITY_DN47455_c4_g12_i1	2.08894	3.31163	0.00063611	0.0191856
putative antimicrobial peptide [Litopenaeus setiferus]	Penaeus vannamei uncharacterized LOC113801828 (LOC113801828), transcript variant X2, mRNA	TRINITY_DN38104_c2_g2_i1	2.13525	2.74944	0.00036601	0.0122658
#N/A	#N/A	TRINITY_DN45839_c4_g2_i1	2.14837	3.72207	1.11e-06	9.91e-05
#N/A	Penaeus vannamei integumentary mucin C.1-like (LOC113803966), mRNA	TRINITY_DN42555_c3_g20_i1	2.15112	3.67959	0.00014781	0.0060974
#N/A	#N/A	TRINITY_DN45783_c3_g6_i1	2.19367	2.28559	0.00106282	0.0286677
#N/A	Penaeus vannamei synaptotagmin-9-like (LOC113812554), transcript variant X5, mRNA	TRINITY_DN26482_c0_g1_i1	2.21045	2.8864	0.00204064	0.0466914
prophenoloxidase 2 [Litopenaeus vannamei]	Penaeus vannamei phenoloxidase 3-like (LOC113828743), mRNA	TRINITY_DN45718_c3_g4_i1	2.2136	4.41571	4.84e-06	0.00033966
mas [Litopenaeus vannamei]	Penaeus vannamei phenoloxidase-activating factor 2-like (LOC113802496), mRNA	TRINITY_DN47246_c2_g19_i1	2.24019	3.29465	8.25e-06	0.00053392
hypothetical protein LOTGIDRAFT_181176, partial [Lottia gigantea]	Penaeus vannamei probable E3 ubiquitin-protein ligase RNF144A (LOC113801149), transcript variant X2, mRNA	TRINITY_DN43384_c0_g22_i1	2.25275	3.47488	0.00016035	0.00652184
#N/A	Penaeus vannamei synaptotagmin-9-like (LOC113812554), transcript variant X5, mRNA	TRINITY_DN44011_c0_g1_i1	2.25437	1.98423	0.00197743	0.0456045
hypothetical protein RR46_00674 [Papilio xuthus]	Penaeus vannamei multiple C2 and transmembrane domain-containing protein-like (LOC113824983), transcript variant X6, mRNA	TRINITY_DN32077_c1_g2_i1	2.31398	2.66112	9.87e-05	0.00431041
PREDICTED: cartilage oligomeric matrix protein-like isoform X3 [Hyalella azteca]	Penaeus vannamei cartilage oligomeric matrix protein-like (LOC113823118), mRNA	TRINITY_DN47202_c3_g9_i1	2.36196	2.25025	0.00092843	0.0260095
#N/A	Penaeus vannamei integumentary mucin C.1-like (LOC113803966), mRNA	TRINITY_DN42555_c3_g12_i1	2.38166	4.74214	1.03e-09	2.06e-07
#N/A	Penaeus vannamei regucalcin-like (LOC113807911), mRNA	TRINITY_DN44047_c0_g2_i5	2.38285	2.65613	0.0001967	0.00753815
#N/A	Penaeus vannamei uncharacterized LOC113810909 (LOC113810909), transcript variant X2, mRNA	TRINITY_DN34401_c0_g1_i1	2.39425	3.53504	2.04e-06	0.00016375
C type lectin containing domain protein [Litopenaeus vannamei]	Penaeus vannamei uncharacterized LOC113800422 (LOC113800422), mRNA	TRINITY_DN38604_c0_g3_i4	2.41625	3.99999	1.74e-06	0.00014538
#N/A	#N/A	TRINITY_DN33587_c0_g1_i1	2.4238	1.89305	0.00090851	0.0256894
PREDICTED: cartilage oligomeric matrix protein-like isoform X2 [Hyalella azteca]	Penaeus vannamei cartilage oligomeric matrix protein-like (LOC113823118), mRNA	TRINITY_DN47202_c3_g21_i1	2.45029	2.1306	0.0005601	0.0172975
#N/A	Penaeus vannamei PDZ and LIM domain protein Zasp-like (LOC113802088), mRNA	TRINITY_DN39266_c0_g2_i1	2.46218	1.52908	0.0019175	0.0446208
#N/A	Penaeus vannamei delta(24)-sterol reductase-like (LOC113827979), mRNA	TRINITY_DN45139_c2_g1_i1	2.47168	2.58059	0.00015195	0.00624598
hypothetical protein CGI_10021010 [Crassostrea gigas]	Penaeus vannamei uncharacterized LOC113828379 (LOC113828379), mRNA	TRINITY_DN35845_c0_g2_i2	2.53594	2.09145	0.00154606	0.0377955
#N/A	Penaeus vannamei penaeidin-2b-like (LOC113808998), mRNA	TRINITY_DN27206_c0_g3_i1	2.56776	1.75629	0.00212288	0.0482404
reverse transcriptase, partial [Penaeus monodon]	Penaeus vannamei uncharacterized LOC113814259 (LOC113814259), transcript variant X4, mRNA	TRINITY_DN41893_c0_g3_i1	2.56849	2.5539	0.00029174	0.0102191
vascular endothelial growth factor receptor precursor [Litopenaeus vannamei]	Penaeus vannamei platelet-derived growth factor receptor alpha-like (LOC113824479), mRNA	TRINITY_DN47112_c0_g18_i1	2.58534	2.96324	0.00100399	0.0276592
type II hemocyte transglutaminase [Litopenaeus vannamei]	Penaeus vannamei hemocyte protein-glutamine gamma-glutamyltransferase-like (LOC113823946), mRNA	TRINITY_DN33529_c0_g4_i1	2.61956	1.7917	0.00081535	0.0235811
#N/A	Penaeus vannamei uncharacterized LOC113814035 (LOC113814035), transcript variant X1, mRNA	TRINITY_DN39780_c0_g2_i2	2.62102	4.10549	4.17e-05	0.00210421
single VWC domain protein 5 [Litopenaeus vannamei]	Penaeus vannamei venom toxin OcyC11-like (LOC113809352), mRNA	TRINITY_DN40510_c1_g10_i1	2.6307	1.80027	0.0021957	0.0496524
prophenoloxidase activating enzyme [Litopenaeus vannamei]	Penaeus vannamei proclotting enzyme-like (LOC113819328), mRNA	TRINITY_DN44202_c1_g8_i5	2.64839	5.21443	1.06e-15	7.71e-13
prophenoloxidase 2 [Litopenaeus vannamei]	Penaeus vannamei phenoloxidase 3-like (LOC113828743), mRNA	TRINITY_DN45718_c3_g13_i1	2.64986	1.29577	0.00212018	0.0482404
#N/A	Penaeus vannamei uncharacterized LOC113813592 (LOC113813592), mRNA	TRINITY_DN46229_c0_g3_i1	2.71913	5.1467	6.8e-13	2.77e-10
#N/A	Penaeus vannamei PDZ and LIM domain protein Zasp-like (LOC113802088), mRNA	TRINITY_DN38209_c0_g1_i1	2.75094	2.28446	0.00041808	0.0136708
#N/A	Penaeus vannamei uncharacterized LOC113825036 (LOC113825036), mRNA	TRINITY_DN47163_c0_g25_i1	2.75134	6.31638	5.51939e-06	0.00884414
PREDICTED: uncharacterized protein LOC108665925 isoform X1 [Hyalella azteca]	Penaeus vannamei uncharacterized LOC113825036 (LOC113825036), mRNA	TRINITY_DN47163_c0_g4_i1	2.77516	8.53983	1.99271e-06	0.00437905
#N/A	Penaeus vannamei proclotting enzyme-like (LOC113819328), mRNA	TRINITY_DN37656_c0_g1_i1	2.83179	4.77963	1.17e-15	8.23e-13
#N/A	#N/A	TRINITY_DN24826_c1_g1_i1	2.8343	2.54211	1.7e-05	0.00099911
#N/A	#N/A	TRINITY_DN38732_c0_g2_i1	2.83752	8.62616	2.2755e-06	0.00486161
PREDICTED: diacylglycerol O-acyltransferase 1-like [Hyalella azteca]	Penaeus vannamei diacylglycerol O-acyltransferase 1-like (LOC113829016), mRNA	TRINITY_DN41770_c1_g1_i1	2.84914	1.00008	0.00198797	0.0456662
#N/A	Penaeus vannamei 26S proteasome non-ATPase regulatory subunit 12-like (LOC113829111), transcript variant X2, mRNA	TRINITY_DN44618_c0_g19_i1	2.84919	1.0158	0.0021459	0.0485735
Calcium uptake protein 1, mitochondrial [Orchesella cincta]	Penaeus vannamei calcium uptake protein 1 homolog, mitochondrial-like (LOC113803451), transcript variant X2, mRNA	TRINITY_DN46433_c2_g3_i2	2.85326	2.45094	2.5e-05	0.00135821
PREDICTED: cartilage oligomeric matrix protein-like isoform X3 [Hyalella azteca]	Penaeus vannamei cartilage oligomeric matrix protein-like (LOC113823118), mRNA	TRINITY_DN47202_c3_g22_i1	2.86646	1.27332	0.0011719	0.0306375
PREDICTED: dedicator of cytokinesis protein 9-like [Hyalella azteca]	Penaeus vannamei dedicator of cytokinesis protein 9-like (LOC113802203), mRNA	TRINITY_DN42956_c0_g1_i6	2.94041	2.21222	0.00147385	0.0364136
#N/A	Penaeus vannamei prostaglandin E2 receptor EP4 subtype-like (LOC113809816), mRNA	TRINITY_DN44811_c0_g2_i2	2.94242	2.01151	0.00184091	0.0432725
PREDICTED: RNA-directed DNA polymerase from mobile element jockey-like [Cyprinus carpio]	Penaeus vannamei uncharacterized LOC113822370 (LOC113822370), mRNA	TRINITY_DN37130_c0_g2_i1	2.96094	2.63466	9.7e-05	0.00426867
prophenoloxidase activating enzyme [Litopenaeus vannamei]	Penaeus vannamei proclotting enzyme-like (LOC113819328), mRNA	TRINITY_DN44202_c1_g8_i3	2.98057	2.93122	7.58e-07	7.21e-05
#N/A	Penaeus vannamei probable nuclear hormone receptor HR3 (LOC113814499), transcript variant X4, mRNA	TRINITY_DN15286_c0_g1_i1	2.98964	2.57366	0.00072834	0.0214929
PREDICTED: ribonuclease H1-like [Trachymyrmex cornetzi]	Penaeus vannamei uncharacterized LOC113813596 (LOC113813596), transcript variant X2, mRNA	TRINITY_DN46909_c0_g1_i20	3.00382	1.93149	0.00112932	0.0299256
PREDICTED: cartilage oligomeric matrix protein-like isoform X3 [Hyalella azteca]	Penaeus vannamei cartilage oligomeric matrix protein-like (LOC113823118), mRNA	TRINITY_DN47202_c3_g28_i1	3.00617	2.12466	0.00057242	0.0176077
#N/A	Penaeus vannamei glutamate receptor ionotropic, NMDA 1-like (LOC113803464), mRNA	TRINITY_DN10400_c0_g1_i1	3.01073	1.11967	0.00155798	0.0380467
PREDICTED: trimethyllysine dioxygenase, mitochondrial-like isoform X2 [Hyalella azteca]	Penaeus vannamei trimethyllysine dioxygenase, mitochondrial-like (LOC113818300), transcript variant X4, mRNA	TRINITY_DN47457_c1_g1_i6	3.01985	2.3411	0.00116407	0.0305472
#N/A	#N/A	TRINITY_DN41696_c1_g1_i1	3.02633	1.78622	0.0012971	0.0330527
PREDICTED: uncharacterized protein LOC108667141 isoform X1 [Hyalella azteca]	#N/A	TRINITY_DN38533_c0_g1_i2	3.04251	2.24027	0.00075981	0.0223081
PREDICTED: histone acetyltransferase KAT7-like [Hyalella azteca]	Penaeus vannamei NUAK family SNF1-like kinase 1 (LOC113823429), transcript variant X8, mRNA	TRINITY_DN43508_c0_g1_i8	3.04571	3.36428	0.00065489	0.0195742
#N/A	#N/A	TRINITY_DN47064_c3_g11_i1	3.09803	4.8708	6.44953e-06	0.00972665
PREDICTED: craniofacial development protein 2-like [Branchiostoma belcheri]	Penaeus vannamei uncharacterized LOC113813715 (LOC113813715), mRNA	TRINITY_DN34360_c0_g6_i1	3.10627	0.859618	0.00142369	0.0355143
#N/A	Penaeus vannamei uncharacterized LOC113814259 (LOC113814259), transcript variant X1, mRNA	TRINITY_DN33414_c0_g1_i2	3.10655	1.17689	0.00167311	0.0399345
PREDICTED: uncharacterized protein LOC108672040 [Hyalella azteca]	Penaeus vannamei tigger transposable element-derived protein 4-like (LOC113823709), transcript variant X5, mRNA	TRINITY_DN42804_c0_g2_i2	3.10795	3.06152	0.00137417	0.0346512
PREDICTED: FH1/FH2 domain-containing protein 3-like [Hyalella azteca]	Penaeus vannamei uncharacterized LOC113814084 (LOC113814084), mRNA	TRINITY_DN38882_c0_g1_i7	3.11602	1.22067	0.00146023	0.0361538
#N/A	Penaeus vannamei glutamate receptor ionotropic, kainate 2-like (LOC113823802), mRNA	TRINITY_DN33912_c0_g1_i1	3.14096	1.48161	0.00024805	0.00904341
PREDICTED: PDZ and LIM domain protein Zasp-like isoform X4 [Hyalella azteca]	Penaeus vannamei PDZ and LIM domain protein Zasp-like (LOC113802088), mRNA	TRINITY_DN46577_c4_g18_i1	3.14137	0.917315	0.00195126	0.0451897
#N/A	#N/A	TRINITY_DN47064_c3_g15_i1	3.19929	5.98556	3.85746e-06	0.00644984
#N/A	#N/A	TRINITY_DN47064_c3_g30_i1	3.21195	5.27073	8.45516e-07	0.00216773
hypothetical protein CICLE_v10020317mg [Citrus clementina]	Penaeus vannamei zinc finger protein 346-like (LOC113821338), transcript variant X1, mRNA	TRINITY_DN43118_c0_g3_i4	3.21315	1.26719	0.00111903	0.0298374
#N/A	#N/A	TRINITY_DN47064_c3_g6_i4	3.2158	5.99734	2.37182e-07	0.000760108
#N/A	Penaeus vannamei uncharacterized LOC113824148 (LOC113824148), transcript variant X2, mRNA	TRINITY_DN42107_c0_g5_i1	3.23179	4.94498	1.8704e-06	0.00423117
cell surface protein [Bacillus thuringiensis serovar aizawai]	Penaeus vannamei uncharacterized protein DKFZp434B061-like (LOC113826286), transcript variant X2, mRNA	TRINITY_DN20182_c2_g3_i1	3.28934	10.3491	2.58489e-06	0.0050978
antimicrobial peptide type 2 precursor IIb [Pandalopsis japonica]	Penaeus vannamei uncharacterized LOC113805910 (LOC113805910), mRNA	TRINITY_DN37000_c0_g1_i2	3.29791	2.01901	1.51e-05	0.00089701
#N/A	Penaeus vannamei uncharacterized protein DKFZp434B061-like (LOC113826286), transcript variant X3, mRNA	TRINITY_DN44416_c2_g36_i1	3.31485	3.18031	6.26771e-06	0.00972665
putative serine proteinase inhibitor [Pacifastacus leniusculus]	Penaeus vannamei serine protease inhibitor 88Ea-like (LOC113825263), mRNA	TRINITY_DN43535_c1_g2_i7	3.3799	1.63576	0.00039073	0.0129388
PREDICTED: uncharacterized protein LOC108666961 isoform X2 [Hyalella azteca]	Penaeus vannamei patronin-like (LOC113827290), mRNA	TRINITY_DN40690_c4_g1_i3	3.39984	2.54429	3.99e-05	0.00202631
#N/A	Penaeus vannamei uncharacterized LOC113814259 (LOC113814259), transcript variant X4, mRNA	TRINITY_DN41893_c0_g7_i1	3.41138	1.42874	0.00016143	0.00655429
BTB/POZ domain-containing protein 2 [Zootermopsis nevadensis]	Penaeus vannamei BTB/POZ domain-containing protein 1-like (LOC113827740), transcript variant X3, mRNA	TRINITY_DN46481_c0_g1_i3	3.43014	1.6983	0.0002104	0.00795819
#N/A	#N/A	TRINITY_DN43622_c0_g1_i2	3.46007	2.34985	0.00101208	0.0277831
#N/A	Penaeus vannamei WD repeat-containing protein 62-like (LOC113811365), mRNA	TRINITY_DN47622_c1_g1_i2	3.4633	1.48223	0.00028079	0.00997109
#N/A	Penaeus vannamei uncharacterized protein DKFZp434B061-like (LOC113826286), transcript variant X3, mRNA	TRINITY_DN20182_c2_g2_i1	3.47486	4.47082	3.59545e-07	0.00106362
hypothetical protein HMPREF1544_02938 [Mucor circinelloides f. circinelloides 1006PhL]	Penaeus vannamei uncharacterized LOC113823978 (LOC113823978), mRNA	TRINITY_DN42983_c0_g1_i3	3.52004	1.79789	0.00013523	0.00564871
#N/A	Penaeus vannamei integumentary mucin C.1-like (LOC113803966), mRNA	TRINITY_DN42555_c3_g12_i2	3.52593	1.49101	0.00046413	0.0148675
#N/A	#N/A	TRINITY_DN44057_c1_g1_i1	3.54742	2.55741	2.19e-06	0.00017204
#N/A	Penaeus vannamei uncharacterized LOC113801232 (LOC113801232), mRNA	TRINITY_DN43056_c0_g1_i1	3.60412	4.23693	2.35588e-06	0.00489729
Cherax quadricarinatus clone V1-1690 DNA helicase B-like protein mRNA, partial cds	Penaeus vannamei uncharacterized LOC113826666 (LOC113826666), mRNA	TRINITY_DN39153_c0_g2_i1	3.62059	2.52288	5.06938e-06	0.00829588
antimicrobial peptide type 2 precursor IIb [Pandalopsis japonica]	Penaeus vannamei uncharacterized LOC113805910 (LOC113805910), mRNA	TRINITY_DN37000_c0_g1_i1	3.68863	5.32486	1.09e-26	2.3e-23
hypothetical protein DAPPUDRAFT_305518 [Daphnia pulex]	Penaeus vannamei uncharacterized LOC113830108 (LOC113830108), transcript variant X2, mRNA	TRINITY_DN38890_c0_g3_i2	3.74038	1.33997	0.00037423	0.0125051
#N/A	Penaeus vannamei PDZ and LIM domain protein Zasp-like (LOC113802088), mRNA	TRINITY_DN46088_c1_g5_i1	3.74429	1.34911	0.00037202	0.0124491
#N/A	Penaeus vannamei uncharacterized protein DKFZp434B061-like (LOC113826286), transcript variant X1, mRNA	TRINITY_DN11297_c0_g1_i1	3.74936	3.47689	8.15825e-07	0.00216374
PREDICTED: low-density lipoprotein receptor-related protein 2 [Gekko japonicus]	#N/A	TRINITY_DN38604_c0_g4_i1	3.77707	0.936062	0.00213191	0.0483511
#N/A	Penaeus vannamei uncharacterized protein DKFZp434B061-like (LOC113826286), transcript variant X3, mRNA	TRINITY_DN44416_c2_g55_i1	3.80845	6.97235	3.91363e-08	0.000167229
Breast cancer type 2 susceptibility protein [Zootermopsis nevadensis]	Penaeus vannamei breast cancer type 2 susceptibility protein-like (LOC113807455), mRNA	TRINITY_DN45464_c0_g3_i1	3.85016	0.988566	0.00043368	0.0140276
#N/A	#N/A	TRINITY_DN34818_c0_g2_i4	3.98604	0.438424	0.00183707	0.043226
PREDICTED: serine/arginine repetitive matrix protein 1 isoform X3 [Megachile rotundata]	Penaeus vannamei serine/arginine repetitive matrix protein 1-like (LOC113805923), transcript variant X4, mRNA	TRINITY_DN32233_c0_g1_i3	3.9988	1.55456	0.00080833	0.0234073
#N/A	#N/A	TRINITY_DN40789_c1_g2_i1	4.18335	0.559867	0.00113688	0.0300034
PREDICTED: enhancer of split mbeta protein-like [Hyalella azteca]	Penaeus vannamei enhancer of split mbeta protein-like (LOC113817211), mRNA	TRINITY_DN38300_c0_g1_i1	4.23526	3.68015	2.44532e-06	0.00494946
kelch domain containing 2-like protein, partial [Cherax quadricarinatus]	Penaeus vannamei uncharacterized LOC113811229 (LOC113811229), mRNA	TRINITY_DN41506_c2_g1_i2	4.24729	2.11013	2.11e-06	0.00016704
PREDICTED: enhancer of split mbeta protein-like [Hyalella azteca]	Penaeus vannamei enhancer of split mbeta protein-like (LOC113818374), mRNA	TRINITY_DN38276_c0_g4_i1	4.29001	3.98683	2.9648e-08	0.000134138
Calcium-activated chloride channel regulator 2 [Daphnia magna]	Penaeus vannamei calcium-activated chloride channel regulator 1-like (LOC113818539), transcript variant X1, mRNA	TRINITY_DN46105_c0_g1_i1	4.29199	4.58086	7.24161e-08	0.000278491
Penaeus monodon AV gene, complete cds	#N/A	TRINITY_DN46612_c0_g10_i1	4.30788	3.14896	9.74889e-07	0.00234321
sodium/potassium-transporting ATPase subunit beta [Penaeus monodon]	#N/A	TRINITY_DN26490_c0_g1_i1	4.33889	0.652976	0.00041308	0.0135691
#N/A	Penaeus vannamei uncharacterized LOC113822389 (LOC113822389), ncRNA	TRINITY_DN43196_c0_g9_i2	4.38709	0.712192	0.00027249	0.00973574
masquerade-like serine proteinase-like protein 3 [Penaeus monodon]	Penaeus vannamei phenoloxidase-activating factor 2-like (LOC113812814), mRNA	TRINITY_DN43417_c1_g65_i1	4.39591	0.719114	0.00027956	0.00994243
#N/A	Penaeus vannamei importin-7-like (LOC113819156), transcript variant X3, mRNA	TRINITY_DN35688_c0_g2_i4	4.39743	0.690234	0.00026909	0.0096291
PREDICTED: sulfotransferase 4A1-like isoform X2 [Hyalella azteca]	Penaeus vannamei olfactory receptor 4C6-like (LOC113826209), mRNA	TRINITY_DN42021_c0_g1_i3	4.4008	0.691761	0.00032437	0.0110783
#N/A	Penaeus vannamei cytospin-A-like (LOC113803281), transcript variant X3, mRNA	TRINITY_DN19372_c0_g2_i1	4.40662	3.47281	2.91929e-06	0.00537721
Litopenaeus vannamei serine proteinase inhibitor (SERPIN) mRNA, complete cds	Penaeus vannamei leukocyte elastase inhibitor-like (LOC113803665), mRNA	TRINITY_DN31287_c0_g1_i1	4.43952	2.23986	3.02767e-06	0.00541559
#N/A	Penaeus vannamei uncharacterized LOC113814035 (LOC113814035), transcript variant X5, mRNA	TRINITY_DN39780_c0_g2_i1	4.47527	3.0288	5.39e-10	1.16e-07
Penaeus monodon AV gene, complete cds	#N/A	TRINITY_DN46612_c0_g9_i1	4.48931	2.4839	6.6249e-06	0.00979899
PREDICTED: neurobeachin isoform X7 [Orussus abietinus]	Penaeus vannamei neurobeachin-like (LOC113819131), mRNA	TRINITY_DN44850_c0_g1_i7	4.49992	3.53527	1.87e-10	4.41e-08
androgenic gland-specific protein [Macrobrachium rosenbergii]	Penaeus vannamei uncharacterized LOC113805910 (LOC113805910), mRNA	TRINITY_DN37000_c0_g2_i1	4.5024	3.24464	1.38e-12	5.34e-10
#N/A	Penaeus vannamei regucalcin-like (LOC113807911), mRNA	TRINITY_DN44047_c0_g2_i1	4.53511	0.844669	0.00011684	0.00497902
antimicrobial peptide type 1 precursor If [Pandalopsis japonica]	Penaeus vannamei whey acidic protein-like (LOC113812253), mRNA	TRINITY_DN60958_c0_g1_i1	4.56804	2.05751	3.68e-07	3.84e-05
#N/A	#N/A	TRINITY_DN46612_c0_g5_i1	4.67825	2.4553	3.80756e-06	0.00644984
PREDICTED: Vollenhovia emeryi enhancer of split mbeta protein-like (LOC105567088), mRNA	Penaeus vannamei enhancer of split mbeta protein-like (LOC113809796), mRNA	TRINITY_DN38300_c0_g2_i1	4.85659	2.79635	1.01608e-07	0.000364823
#N/A	Penaeus vannamei uncharacterized LOC113814470 (LOC113814470), mRNA	TRINITY_DN47599_c4_g19_i1	4.93593	3.43122	7.53161e-09	4.82739e-05
#N/A	Penaeus vannamei uncharacterized LOC113814470 (LOC113814470), mRNA	TRINITY_DN47599_c4_g18_i1	4.97462	3.06183	2.72156e-08	0.000134138
#N/A	Penaeus vannamei dynamin-like 120 kDa protein, mitochondrial (LOC113829411), mRNA	TRINITY_DN45416_c0_g2_i5	4.97912	3.29596	5.58e-13	2.4e-10
#N/A	Penaeus vannamei uncharacterized LOC113814470 (LOC113814470), mRNA	TRINITY_DN47599_c4_g14_i1	5.045	4.14624	2.19804e-07	0.000735043
#N/A	Penaeus vannamei uncharacterized LOC113814470 (LOC113814470), mRNA	TRINITY_DN47599_c4_g9_i1	5.09645	2.82746	9.18121e-07	0.00227795
#N/A	Penaeus vannamei UDP-galactose transporter senju-like (LOC113805811), mRNA	TRINITY_DN46580_c0_g1_i6	5.12778	2.07457	1.23e-06	0.00010791
PREDICTED: uncharacterized protein LOC108674398 [Hyalella azteca]	Penaeus vannamei uncharacterized LOC113814047 (LOC113814047), mRNA	TRINITY_DN33405_c0_g1_i1	5.15096	4.50974	7.56764e-11	1.94019e-06
#N/A	Penaeus vannamei uncharacterized LOC113814470 (LOC113814470), mRNA	TRINITY_DN47599_c4_g6_i1	5.15683	5.77121	2.73627e-08	0.000134138
PREDICTED: uncharacterized protein YfbL-like [Tetranychus urticae]	Penaeus vannamei uncharacterized LOC113814470 (LOC113814470), mRNA	TRINITY_DN47599_c4_g19_i3	5.16787	8.16953	3.56825e-11	1.37224e-06
RecName: Full=Probable lipoprotein aminopeptidase LpqL; AltName: Full=Leucine aminopeptidase; AltName: Full=Lipoprotein LpqL; Flags: Precursor	Penaeus vannamei uncharacterized LOC113814470 (LOC113814470), mRNA	TRINITY_DN47599_c4_g22_i1	5.29207	8.04307	1.0318e-09	9.92001e-06
PREDICTED: uncharacterized protein LOC108681607 [Hyalella azteca]	Penaeus vannamei uncharacterized LOC113814470 (LOC113814470), mRNA	TRINITY_DN47599_c4_g22_i2	5.33153	6.59344	1.01274e-08	5.99185e-05
#N/A	Penaeus vannamei uncharacterized LOC113814470 (LOC113814470), mRNA	TRINITY_DN47599_c4_g19_i4	5.34062	5.7702	2.83527e-08	0.000134138
hypothetical protein [Amblyomma aureolatum]	Penaeus vannamei uncharacterized LOC113809337 (LOC113809337), mRNA	TRINITY_DN46646_c2_g1_i15	5.46968	3.22342	3.65e-09	6.29e-07
#N/A	Penaeus vannamei integumentary mucin C.1-like (LOC113803966), mRNA	TRINITY_DN42555_c3_g12_i3	5.50742	1.62929	1.21e-06	0.00010651
#N/A	Penaeus vannamei uncharacterized LOC113814470 (LOC113814470), mRNA	TRINITY_DN47599_c4_g12_i1	5.58635	4.13286	2.33571e-10	3.59298e-06
PREDICTED: uncharacterized protein LOC108681607 [Hyalella azteca]	Penaeus vannamei uncharacterized LOC113814470 (LOC113814470), mRNA	TRINITY_DN47599_c4_g16_i1	5.6467	3.71137	5.63622e-09	3.94095e-05
#N/A	Penaeus vannamei uncharacterized LOC113814470 (LOC113814470), mRNA	TRINITY_DN47599_c4_g20_i1	5.70243	4.02016	3.69689e-09	2.84343e-05
PREDICTED: uncharacterized protein LOC108681607 [Hyalella azteca]	Penaeus vannamei uncharacterized LOC113814470 (LOC113814470), mRNA	TRINITY_DN47599_c4_g3_i1	5.70543	2.98763	6.90514e-07	0.00189679
hypothetical protein DAPPUDRAFT_327376 [Daphnia pulex]	Penaeus vannamei transient receptor potential channel pyrexia-like (LOC113809199), transcript variant X2, mRNA	TRINITY_DN46968_c3_g3_i6	5.87815	-0.0019138	0.00187177	0.0437656
#N/A	#N/A	TRINITY_DN29483_c0_g4_i1	5.96112	0.0903194	0.00187955	0.0438259
#N/A	Penaeus vannamei cytochrome c oxidase subunit 5A, mitochondrial-like (LOC113800033), mRNA	TRINITY_DN45570_c1_g3_i1	5.96112	0.0903194	0.00187711	0.043813
hypothetical protein LOTGIDRAFT_176463, partial [Lottia gigantea]	Penaeus vannamei uncharacterized LOC113809973 (LOC113809973), mRNA	TRINITY_DN36233_c0_g1_i2	5.96359	0.10382	0.00162816	0.0392243
PREDICTED: zinc finger protein 536-like, partial [Hyalella azteca]	Penaeus vannamei zinc finger protein 219-like (LOC113804759), mRNA	TRINITY_DN41364_c0_g1_i5	5.96594	0.0590311	0.00153581	0.0376241
#N/A	#N/A	TRINITY_DN46260_c0_g2_i2	5.96594	0.0590311	0.00153827	0.0376446
PREDICTED: small nuclear ribonucleoprotein F-like [Hyalella azteca]	Penaeus vannamei small nuclear ribonucleoprotein F-like (LOC113806266), mRNA	TRINITY_DN45200_c0_g9_i1	5.96594	0.10473	0.00156554	0.0381168
#N/A	Penaeus vannamei DENN domain-containing protein 1A-like (LOC113811301), transcript variant X4, mRNA	TRINITY_DN44625_c2_g3_i2	5.96594	0.092144	0.00157768	0.0383264
NADH dehydrogenase [ubiquinone] flavoprotein 1 [Cricetulus griseus]	Penaeus vannamei NADH dehydrogenase [ubiquinone] flavoprotein 1, mitochondrial-like (LOC113820765), mRNA	TRINITY_DN44596_c0_g1_i1	5.96831	0.0599514	0.00165678	0.0397414
#N/A	#N/A	TRINITY_DN86486_c0_g1_i1	5.96831	0.0599514	0.00165817	0.0397414
#N/A	Penaeus vannamei protein KRI1 homolog (LOC113821645), mRNA	TRINITY_DN46305_c1_g1_i2	5.97085	0.106549	0.00201613	0.0462674
#N/A	Penaeus vannamei GTP-binding protein SAR1-like (LOC113823908), transcript variant X3, mRNA	TRINITY_DN38953_c0_g3_i1	6.05093	0.118309	0.00115971	0.0304674
hypothetical protein DAPPUDRAFT_255495 [Daphnia pulex]	Penaeus vannamei calcium-activated chloride channel regulator 1-like (LOC113800211), mRNA	TRINITY_DN47688_c0_g41_i1	6.05319	0.182937	0.00117158	0.0306375
#N/A	#N/A	TRINITY_DN40759_c0_g1_i1	6.05319	0.119214	0.00118123	0.0307544
#N/A	Penaeus vannamei titin-like (LOC113803567), transcript variant X3, mRNA	TRINITY_DN44316_c3_g1_i6	6.05552	0.163971	0.00130889	0.0332942
#N/A	#N/A	TRINITY_DN35036_c1_g1_i1	6.13332	0.176086	0.00082505	0.0238025
#N/A	#N/A	TRINITY_DN37479_c0_g1_i2	6.1355	0.238253	0.0008499	0.0243965
#N/A	Penaeus vannamei uncharacterized LOC113814470 (LOC113814470), mRNA	TRINITY_DN47599_c4_g19_i2	6.13732	4.79594	9.76026e-15	7.507e-10
#N/A	Penaeus vannamei zinc finger protein 771-like (LOC113824242), mRNA	TRINITY_DN40083_c3_g1_i3	6.13779	0.23913	0.00100594	0.0276802
Pseudouridylate synthase 7-like protein [Zootermopsis nevadensis]	#N/A	TRINITY_DN46199_c0_g5_i2	6.1378	0.220025	0.00102254	0.0280371
#N/A	#N/A	TRINITY_DN45541_c0_g1_i1	6.20246	0.257553	0.00101087	0.0277827
PREDICTED: protein PTCD3 homolog, mitochondrial [Nicrophorus vespilloides]	Penaeus vannamei protein PTCD3 homolog, mitochondrial-like (LOC113814806), mRNA	TRINITY_DN45375_c0_g2_i2	6.20487	0.28806	0.00075762	0.0222721
PREDICTED: uncharacterized protein LOC108682629 [Hyalella azteca]	Penaeus vannamei uncharacterized LOC113799983 (LOC113799983), mRNA	TRINITY_DN45250_c0_g1_i11	6.20488	0.228994	0.00073991	0.0218068
PREDICTED: LOW QUALITY PROTEIN: sodium/myo-inositol cotransporter 2-like [Hyalella azteca]	Penaeus vannamei sodium/glucose cotransporter 5-like (LOC113828571), transcript variant X3, misc_RNA	TRINITY_DN47511_c4_g5_i1	6.2071	0.229872	0.00061371	0.0185584
PREDICTED: uncharacterized protein LOC108670568 isoform X1 [Hyalella azteca]	Penaeus vannamei ABC transporter F family member 4-like (LOC113800237), transcript variant X11, mRNA	TRINITY_DN36785_c1_g7_i2	6.2092	0.260166	0.00060479	0.0183391
#N/A	Penaeus vannamei centrosomal protein of 41 kDa-like (LOC113821326), mRNA	TRINITY_DN45519_c0_g1_i3	6.20921	0.230751	0.00056145	0.0173163
#N/A	Penaeus vannamei uncharacterized LOC113818973 (LOC113818973), mRNA	TRINITY_DN44921_c1_g2_i4	6.21128	0.231629	0.00057882	0.0177812
#N/A	Penaeus vannamei uncharacterized LOC113812525 (LOC113812525), mRNA	TRINITY_DN3373_c0_g1_i1	6.21129	0.231629	0.00058244	0.017845
#N/A	#N/A	TRINITY_DN45587_c0_g1_i3	6.21343	0.232508	0.00065921	0.0196279
#N/A	#N/A	TRINITY_DN30567_c0_g1_i2	6.21343	0.291517	0.00065922	0.0196279
#N/A	Penaeus vannamei zinc finger protein 346-like (LOC113821338), transcript variant X5, mRNA	TRINITY_DN43118_c0_g3_i9	6.28127	0.340322	0.00041487	0.0136086
#N/A	#N/A	TRINITY_DN27265_c0_g1_i1	6.28531	0.285105	0.0004635	0.0148675
#N/A	Penaeus vannamei phenoloxidase 3-like (LOC113827090), mRNA	TRINITY_DN7949_c1_g12_i1	6.29207	0.287702	0.0009437	0.0262608
#N/A	Penaeus vannamei calcium-responsive transcription factor-like (LOC113829640), mRNA	TRINITY_DN30796_c0_g2_i3	6.34784	0.360644	0.00037749	0.0125958
#N/A	Penaeus vannamei transmembrane protein 39A-like (LOC113827152), mRNA	TRINITY_DN44244_c6_g6_i2	6.35572	0.364028	0.00033468	0.011314
hypothetical protein DAPPUDRAFT_225662 [Daphnia pulex]	Penaeus vannamei uncharacterized LOC113814470 (LOC113814470), mRNA	TRINITY_DN47599_c4_g7_i1	6.39206	4.11617	2.14606e-10	3.59298e-06
#N/A	Penaeus vannamei zinc finger protein 629-like (LOC113817206), transcript variant X7, mRNA	TRINITY_DN42315_c0_g1_i4	6.41116	0.434603	0.00043156	0.0139979
#N/A	Penaeus vannamei DNA ligase 3-like (LOC113804867), mRNA	TRINITY_DN39397_c0_g1_i5	6.41116	0.381392	0.00042808	0.0139238
#N/A	Penaeus vannamei DDB1- and CUL4-associated factor 12-like (LOC113810067), mRNA	TRINITY_DN33836_c0_g1_i3	6.47978	0.466608	0.00017576	0.00693025
PREDICTED: forkhead box protein P1-like isoform X4 [Neodiprion lecontei]	Penaeus vannamei forkhead box protein P1-like (LOC113813276), mRNA	TRINITY_DN18441_c0_g2_i1	6.47978	0.466608	0.00017568	0.00693025
#N/A	Penaeus vannamei amino acid transporter AVT3B-like (LOC113828596), mRNA	TRINITY_DN38036_c0_g1_i4	6.47979	0.482699	0.00016965	0.00675801
#N/A	Penaeus vannamei DNA ligase 3-like (LOC113812334), transcript variant X2, mRNA	TRINITY_DN39397_c0_g1_i2	6.4816	0.432054	0.00016953	0.00675801
PREDICTED: CCR4-NOT transcription complex subunit 2-like isoform X2 [Limulus polyphemus]	Penaeus vannamei CCR4-NOT transcription complex subunit 2-like (LOC113810934), transcript variant X3, mRNA	TRINITY_DN30884_c0_g2_i1	6.4816	0.45766	0.00016705	0.0067352
#N/A	Penaeus vannamei uncharacterized LOC113807611 (LOC113807611), mRNA	TRINITY_DN46731_c0_g5_i8	6.48525	0.485146	0.00018094	0.00709819
#N/A	Penaeus vannamei coiled-coil domain-containing protein 102A-like (LOC113828456), transcript variant X4, misc_RNA	TRINITY_DN46049_c1_g2_i3	6.53381	0.474552	0.00031205	0.0107543
PREDICTED: protein RRNAD1-like [Limulus polyphemus]	Penaeus vannamei protein RRNAD1-like (LOC113829924), mRNA	TRINITY_DN44247_c0_g1_i4	6.53587	0.500194	0.00022706	0.00846118
#N/A	Penaeus vannamei calcium-activated potassium channel slowpoke-like (LOC113807409), mRNA	TRINITY_DN33026_c0_g1_i3	6.59342	0.543803	0.00020062	0.00766332
#N/A	#N/A	TRINITY_DN35272_c0_g1_i1	6.60237	0.572106	9.28e-05	0.00411488
#N/A	#N/A	TRINITY_DN45051_c0_g1_i3	6.6041	0.557778	0.00010667	0.00458766
PREDICTED: serine/threonine-protein kinase PAK 7 isoform X2 [Corvus brachyrhynchos]	#N/A	TRINITY_DN37094_c2_g2_i2	6.60411	0.524561	0.00011089	0.0047513
anti-lipopolysaccharide factor [Litopenaeus stylirostris]	#N/A	TRINITY_DN26077_c0_g3_i1	6.61391	0.52859	0.00046981	0.0149684
#N/A	Penaeus vannamei synaptic vesicle 2-related protein-like (LOC113814855), transcript variant X2, mRNA	TRINITY_DN42886_c0_g1_i8	6.64876	0.609738	0.00016871	0.00675552
PREDICTED: zinc finger protein 2 homolog, partial [Agrilus planipennis]	Penaeus vannamei GDNF-inducible zinc finger protein 1-like (LOC113801244), mRNA	TRINITY_DN25341_c0_g1_i2	6.6609	0.568298	8.92e-05	0.00400504
Talin-1 [Zootermopsis nevadensis]	Penaeus vannamei talin-2-like (LOC113821004), transcript variant X3, mRNA	TRINITY_DN44447_c2_g5_i1	6.71558	0.633402	7.7e-05	0.00355316
#N/A	#N/A	TRINITY_DN41833_c1_g1_i8	6.77549	0.699343	0.00021711	0.00817195
PREDICTED: mucin-12-like [Hyalella azteca]	Penaeus vannamei nuclear receptor coactivator 6-like (LOC113823283), mRNA	TRINITY_DN36587_c0_g1_i2	6.77554	0.655067	0.00023286	0.00859752
#N/A	Penaeus vannamei pyrroline-5-carboxylate reductase-like (LOC113828945), transcript variant X1, mRNA	TRINITY_DN37078_c2_g1_i4	6.8065	0.685943	6.01e-05	0.00289399
PREDICTED: normal mucosa of esophagus-specific gene 1 protein-like [Limulus polyphemus]	#N/A	TRINITY_DN33387_c0_g1_i3	6.81132	0.717889	3.34e-05	0.00174435
DALR anticodon-binding domain-containing protein 3-like, partial [Exaiptasia pallida]	Penaeus vannamei uncharacterized LOC113807598 (LOC113807598), transcript variant X4, mRNA	TRINITY_DN40028_c1_g3_i2	6.81592	0.733672	3.85e-05	0.00197169
#N/A	Penaeus vannamei zinc finger CCCH-type with G patch domain-containing protein-like (LOC113808360), mRNA	TRINITY_DN38067_c0_g1_i1	6.85911	0.726521	2.81e-05	0.00149445
#N/A	Penaeus vannamei RAD52 motif-containing protein 1-like (LOC113819934), mRNA	TRINITY_DN39042_c1_g3_i1	6.86209	0.728028	2.54e-05	0.00137354
#N/A	#N/A	TRINITY_DN47416_c3_g4_i4	6.86993	0.752654	6.49e-05	0.00309499
PREDICTED: rab11 family-interacting protein 3-like [Hyalella azteca]	Penaeus vannamei rab11 family-interacting protein 4-like (LOC113827484), transcript variant X2, mRNA	TRINITY_DN45090_c3_g1_i1	6.8937	0.786784	0.00019139	0.00739577
#N/A	Penaeus vannamei DNA replication factor Cdt1-like (LOC113822556), mRNA	TRINITY_DN43272_c0_g1_i1	6.90228	0.762308	3.59e-05	0.00184942
hypothetical protein g.38349, partial [Graphocephala atropunctata]	Penaeus vannamei rho guanine nucleotide exchange factor 7-like (LOC113814538), mRNA	TRINITY_DN37575_c0_g9_i4	6.90228	0.762308	3.57e-05	0.00184455
#N/A	#N/A	TRINITY_DN39595_c1_g2_i1	6.90386	0.783418	2.62e-05	0.00140505
#N/A	Penaeus vannamei SCY1-like protein 2 (LOC113826648), mRNA	TRINITY_DN45172_c0_g2_i4	6.90972	0.786375	1.86e-05	0.00107474
#N/A	#N/A	TRINITY_DN41244_c0_g6_i2	6.9423	0.823923	7.03e-05	0.00330936
#N/A	Penaeus vannamei uncharacterized LOC113812250 (LOC113812250), mRNA	TRINITY_DN29025_c0_g1_i1	6.95162	0.820698	1.38e-05	0.00083506
PREDICTED: hypoxia up-regulated protein 1 [Trichogramma pretiosum]	Penaeus vannamei hypoxia up-regulated protein 1-like (LOC113817797), mRNA	TRINITY_DN47109_c2_g3_i2	6.95583	0.842995	1.3e-05	0.00079246
PREDICTED: uncharacterized protein LOC106712583 [Papilio machaon]	Penaeus vannamei uncharacterized LOC113825584 (LOC113825584), mRNA	TRINITY_DN40927_c0_g2_i2	6.98914	0.860148	2.93e-05	0.00155868
PREDICTED: serine/threonine-protein kinase OSR1-like isoform X1 [Hyalella azteca]	Penaeus vannamei serine/threonine-protein kinase OSR1-like (LOC113825873), transcript variant X5, mRNA	TRINITY_DN38141_c0_g2_i3	6.99069	0.873107	2.13e-05	0.00118742
PREDICTED: probable peroxisomal acyl-coenzyme A oxidase 1 [Hyalella azteca]	Penaeus vannamei peroxisomal acyl-coenzyme A oxidase 1-like (LOC113829127), transcript variant X2, mRNA	TRINITY_DN43221_c3_g8_i4	7.03437	0.895502	1.37e-05	0.00082805
hypothetical protein [Gallibacterium anatis]	Penaeus vannamei serine/threonine-protein kinase WNK2-like (LOC113824616), mRNA	TRINITY_DN24268_c0_g1_i1	7.04962	0.903316	2.24e-05	0.00123554
#N/A	#N/A	TRINITY_DN21771_c0_g1_i1	7.07534	0.928623	1.21e-05	0.00074658
PREDICTED: uncharacterized protein C9E9.15-like isoform X1 [Hyalella azteca]	#N/A	TRINITY_DN41697_c0_g4_i1	7.12435	0.940901	4.73e-06	0.00033305
alpha2 macroglobulin isoform 2 [Fenneropenaeus chinensis]	Penaeus vannamei alpha-2-macroglobulin-like (LOC113809056), mRNA	TRINITY_DN38561_c0_g1_i3	7.12694	0.967228	6.18e-06	0.00041248
hypothetical protein LOTGIDRAFT_179232 [Lottia gigantea]	Penaeus vannamei coiled-coil domain-containing protein 97-like (LOC113818184), transcript variant X1, mRNA	TRINITY_DN23130_c0_g1_i1	7.14647	0.982421	7.14e-05	0.00334433
#N/A	Penaeus vannamei polyphosphoinositide phosphatase-like (LOC113803095), mRNA	TRINITY_DN43722_c0_g1_i1	7.15103	0.984483	2.37e-05	0.00129886
#N/A	Penaeus vannamei uncharacterized LOC113814558 (LOC113814558), transcript variant X2, mRNA	TRINITY_DN43616_c0_g1_i2	7.15527	0.993309	9.36e-06	0.00059538
PREDICTED: alpha-N-acetylgalactosaminidase isoform X1 [Polistes dominula]	Penaeus vannamei alpha-N-acetylgalactosaminidase-like (LOC113821065), mRNA	TRINITY_DN42356_c4_g2_i4	7.15661	0.993995	5.98e-06	0.00040382
hypothetical protein BRAFLDRAFT_68423 [Branchiostoma floridae]	Penaeus vannamei uncharacterized LOC113808434 (LOC113808434), mRNA	TRINITY_DN40602_c0_g1_i13	7.17083	0.994791	1.25e-05	0.00076548
#N/A	Penaeus vannamei pyrroline-5-carboxylate reductase-like (LOC113828945), transcript variant X1, mRNA	TRINITY_DN37078_c2_g1_i2	7.20683	1.00786	6.64e-06	0.00044032
Sodium-coupled neutral amino acid transporter [Daphnia magna]	Penaeus vannamei sodium-coupled neutral amino acid transporter 9-like (LOC113810360), transcript variant X2, mRNA	TRINITY_DN45240_c2_g3_i4	7.23101	1.0318	6.03e-06	0.00040471
#N/A	Penaeus vannamei dynamin-binding protein-like (LOC113826250), mRNA	TRINITY_DN42217_c0_g2_i1	7.23475	1.0679	3.62e-06	0.00026248
guanylate cyclase PcGC-M2 precursor [Procambarus clarkii]	Penaeus vannamei receptor-type guanylate cyclase Gyc76C-like (LOC113819611), mRNA	TRINITY_DN45488_c0_g1_i12	7.25864	1.09135	4e-05	0.00202631
#N/A	Penaeus vannamei ribonuclease 3-like (LOC113825476), transcript variant X2, mRNA	TRINITY_DN27694_c0_g1_i1	7.26286	1.05991	1.35e-05	0.00081781
#N/A	Penaeus vannamei protein Daple-like (LOC113827863), transcript variant X1, mRNA	TRINITY_DN40497_c0_g2_i1	7.28009	1.08578	4.5e-06	0.00031886
#N/A	Penaeus vannamei josephin-1-like (LOC113826383), mRNA	TRINITY_DN34834_c0_g1_i3	7.30772	1.11712	2.42e-06	0.000186
PREDICTED: uncharacterized protein LOC108683208 [Hyalella azteca]	Penaeus vannamei uncharacterized LOC113811209 (LOC113811209), mRNA	TRINITY_DN43359_c0_g1_i4	7.31237	1.11974	2.38e-06	0.0001839
#N/A	#N/A	TRINITY_DN46642_c1_g2_i2	7.33824	1.15365	3.11e-06	0.00023112
#N/A	Penaeus vannamei ADP-ribose pyrophosphatase, mitochondrial-like (LOC113819217), transcript variant X1, mRNA	TRINITY_DN43319_c6_g2_i3	7.33942	1.12224	2.66e-06	0.00020162
#N/A	Penaeus vannamei protein encore-like (LOC113820294), transcript variant X5, mRNA	TRINITY_DN41343_c0_g1_i2	7.41403	1.21415	1.74e-06	0.00014538
#N/A	Penaeus vannamei uncharacterized LOC113825957 (LOC113825957), transcript variant X2, mRNA	TRINITY_DN18393_c0_g1_i1	7.44457	1.2401	1.18e-06	0.00010458
#N/A	#N/A	TRINITY_DN36951_c2_g12_i2	7.46344	1.22963	4.92e-06	0.00034398
PREDICTED: uncharacterized protein LOC108561141 [Nicrophorus vespilloides]	Penaeus vannamei protein spaetzle 3-like (LOC113807211), mRNA	TRINITY_DN42938_c0_g3_i1	7.49392	1.27588	4.66e-06	0.0003286
conserved hypothetical protein Ycf2 (chloroplast) [Amentotaxus argotaenia]	#N/A	TRINITY_DN36488_c1_g1_i3	7.50169	1.26018	9.28e-07	8.58e-05
PREDICTED: techylectin-5B-like [Hyalella azteca]	Penaeus vannamei fibroleukin-like (LOC113809435), mRNA	TRINITY_DN41885_c6_g1_i5	7.53901	1.18185	6.44647e-06	0.00972665
PREDICTED: uncharacterized protein LOC108681932 [Hyalella azteca]	Penaeus vannamei uncharacterized LOC113808582 (LOC113808582), mRNA	TRINITY_DN46093_c0_g1_i7	7.61716	3.57007	2.01e-21	3.34e-18
#N/A	Penaeus vannamei ubiquitin carboxyl-terminal hydrolase 5-like (LOC113814838), mRNA	TRINITY_DN38877_c4_g1_i3	7.62208	1.39043	3.47e-07	3.63e-05
#N/A	#N/A	TRINITY_DN43424_c1_g1_i2	7.66034	1.39363	1.7e-06	0.00014311
#N/A	#N/A	TRINITY_DN38534_c0_g1_i2	7.68108	1.43989	2.99e-07	3.23e-05
PREDICTED: Crassostrea gigas pleckstrin homology domain-containing family H member 1-like (LOC105336836), transcript variant X9, mRNA	Penaeus vannamei PDZ and LIM domain protein Zasp-like (LOC113802088), mRNA	TRINITY_DN47671_c4_g20_i1	7.68274	1.30847	5.72341e-07	0.00163041
#N/A	Penaeus vannamei high-affinity choline transporter 1-like (LOC113802356), transcript variant X1, mRNA	TRINITY_DN34948_c0_g1_i2	7.70928	1.43787	3.22e-07	3.43e-05
PREDICTED: protein SON-like, partial [Limulus polyphemus]	Penaeus vannamei protein SON-like (LOC113825636), mRNA	TRINITY_DN45443_c0_g1_i1	7.87927	1.60027	5.91e-08	7.71e-06
PREDICTED: aminopeptidase O-like isoform X2 [Hyalella azteca]	Penaeus vannamei aminopeptidase O-like (LOC113814462), transcript variant X2, mRNA	TRINITY_DN46521_c2_g1_i9	7.8951	1.61434	2.55e-06	0.00019508
#N/A	Penaeus vannamei serine proteinase stubble-like (LOC113805752), mRNA	TRINITY_DN46312_c0_g5_i3	7.93303	1.65722	1.31e-07	1.54e-05
PREDICTED: neurobeachin isoform X7 [Orussus abietinus]	Penaeus vannamei neurobeachin-like (LOC113819131), mRNA	TRINITY_DN44850_c0_g1_i1	7.93883	1.65502	2.23e-07	2.53e-05
#N/A	Penaeus vannamei probable 28S rRNA (cytosine-C(5))-methyltransferase (LOC113822153), transcript variant X1, mRNA	TRINITY_DN41763_c1_g2_i4	7.95106	1.67414	4.1e-08	5.64e-06
#N/A	Penaeus vannamei ubiquitin carboxyl-terminal hydrolase 20-like (LOC113817499), mRNA	TRINITY_DN36594_c0_g1_i4	8.06397	1.75161	4.88e-08	6.59e-06
#N/A	Penaeus vannamei CUGBP Elav-like family member 2 (LOC113809050), mRNA	TRINITY_DN43709_c5_g3_i6	8.11866	1.80229	8.55e-09	1.39e-06
PREDICTED: uncharacterized protein LOC106637599 [Copidosoma floridanum]	Penaeus vannamei RNA transcription, translation and transport factor protein-like (LOC113806389), mRNA	TRINITY_DN44780_c0_g1_i5	8.17698	1.86458	4.68e-09	7.81e-07
PREDICTED: nucleoporin p58/p45-like isoform X1 [Hyalella azteca]	Penaeus vannamei nucleoporin p58/p45-like (LOC113813106), transcript variant X1, mRNA	TRINITY_DN39840_c0_g1_i9	8.2497	1.93394	2.23e-09	4.17e-07
#N/A	Penaeus vannamei coiled-coil domain-containing protein 22 homolog (LOC113820806), mRNA	TRINITY_DN46051_c0_g2_i6	8.28736	1.969	6.21e-07	6.01e-05
#N/A	Penaeus vannamei serine/arginine repetitive matrix protein 2-like (LOC113815010), transcript variant X3, mRNA	TRINITY_DN47203_c1_g4_i4	8.2972	1.96569	5.62e-09	9.26e-07
#N/A	Penaeus vannamei kelch domain-containing protein 2-like (LOC113811274), mRNA	TRINITY_DN41506_c2_g1_i1	8.30494	1.98341	1.06e-09	2.08e-07
#N/A	Penaeus vannamei uncharacterized LOC113803886 (LOC113803886), mRNA	TRINITY_DN37696_c0_g1_i9	8.40159	2.06529	1.72e-08	2.61e-06
hypothetical protein [Photinus pyralis]	Penaeus vannamei uncharacterized LOC113823559 (LOC113823559), transcript variant X2, mRNA	TRINITY_DN39211_c1_g1_i3	8.40473	2.07411	5.6e-10	1.19e-07
#N/A	Penaeus vannamei phosphatidylethanolamine-binding protein 4-like (LOC113805892), mRNA	TRINITY_DN39672_c1_g1_i2	8.45678	2.12396	1.52e-08	2.33e-06
#N/A	Penaeus vannamei BTB/POZ domain-containing protein 7-like (LOC113800239), mRNA	TRINITY_DN41057_c0_g2_i2	8.51801	2.18174	9.35e-11	2.43e-08
PREDICTED: uncharacterized protein LOC108681373 [Hyalella azteca]	#N/A	TRINITY_DN38553_c0_g1_i3	8.58052	2.23064	9.62e-11	2.46e-08
#N/A	Penaeus vannamei adenylate kinase-like (LOC113808989), mRNA	TRINITY_DN41249_c0_g2_i3	8.79181	2.42917	1.67e-12	6.17e-10
#N/A	Penaeus vannamei probable cation-transporting ATPase 13A3 (LOC113804290), mRNA	TRINITY_DN46946_c1_g1_i3	9.0383	2.66325	1.46e-13	7.06e-11
PREDICTED: Monodelphis domestica OPA1, mitochondrial dynamin like GTPase (OPA1), transcript variant X4, mRNA	Penaeus vannamei dynamin-like 120 kDa protein, mitochondrial (LOC113829411), mRNA	TRINITY_DN45416_c0_g2_i4	9.27699	2.77298	3.5029e-10	4.49037e-06
7SK snRNA methylphosphate capping enzyme [Daphnia magna]	Penaeus vannamei 7SK snRNA methylphosphate capping enzyme-like (LOC113803462), transcript variant X2, mRNA	TRINITY_DN41145_c0_g1_i7	10.0842	3.65646	1.4e-22	2.49e-19
#N/A	Penaeus vannamei ubiquitin-conjugating enzyme E2 H-like (LOC113817082), mRNA	TRINITY_DN43585_c0_g1_i2	10.2702	3.83951	3.37e-19	4.12e-16

## Sheet: 24HT-VPvs0HT-VP
annotation
nr	L.vannamei genome blastn	id	logFC	logCPM	PValue	FDR
#N/A	Penaeus vannamei gametogenetin-binding protein 2-like (LOC113830041), mRNA	TRINITY_DN46305_c1_g1_i4	-10.8847	4.42349	5.52e-22	2.94e-19
PREDICTED: neurobeachin isoform X7 [Orussus abietinus]	Penaeus vannamei neurobeachin-like (LOC113819131), mRNA	TRINITY_DN44850_c0_g1_i4	-10.7303	4.27173	3.09e-31	4.82e-28
#N/A	Penaeus vannamei lactoylglutathione lyase-like (LOC113806294), transcript variant X1, mRNA	TRINITY_DN46385_c2_g12_i1	-10.658	4.20033	1.67e-32	3.27e-29
#N/A	Penaeus vannamei uncharacterized LOC113814248 (LOC113814248), misc_RNA	TRINITY_DN43074_c0_g1_i5	-9.98156	3.5368	9.91e-15	2.83e-12
electron transporter [Chloroflexi bacterium RBG_16_57_8]	Penaeus vannamei uncharacterized LOC113809784 (LOC113809784), mRNA	TRINITY_DN38593_c0_g1_i1	-9.86869	3.42763	2.18e-21	1.06e-18
#N/A	Penaeus vannamei ribose-phosphate pyrophosphokinase 2 (LOC113826905), transcript variant X2, misc_RNA	TRINITY_DN46977_c0_g7_i6	-9.85841	3.41643	5.78e-12	1.04e-09
#N/A	Penaeus vannamei ETS homologous factor-like (LOC113804810), mRNA	TRINITY_DN36852_c0_g1_i1	-9.55082	3.11895	1.73e-14	4.82e-12
PREDICTED: bromodomain adjacent to zinc finger domain protein 2B-like isoform X4 [Linepithema humile]	Penaeus vannamei bromodomain adjacent to zinc finger domain protein 2B-like (LOC113825830), mRNA	TRINITY_DN44687_c1_g1_i2	-8.99814	2.58923	1.14e-11	1.95e-09
PREDICTED: disks large homolog 5-like [Hyalella azteca]	Penaeus vannamei disks large homolog 5-like (LOC113823814), mRNA	TRINITY_DN42571_c0_g1_i8	-8.91685	2.51381	7.27e-12	1.3e-09
hypothetical protein OCBIM_22036989mg [Octopus bimaculoides]	Penaeus vannamei anillin-like (LOC113803995), mRNA	TRINITY_DN13281_c0_g2_i1	-8.45535	2.08131	2.52e-10	3.44e-08
#N/A	Penaeus vannamei uncharacterized LOC113819274 (LOC113819274), mRNA	TRINITY_DN40635_c0_g1_i6	-8.28143	1.91918	2.65e-07	1.89e-05
#N/A	Penaeus vannamei uncharacterized LOC113808618 (LOC113808618), mRNA	TRINITY_DN28532_c0_g1_i1	-8.22016	1.86368	7.89e-08	6.42e-06
PREDICTED: mastermind-like protein 3 [Cyphomyrmex costatus]	Penaeus vannamei myb-like protein P (LOC113809116), transcript variant X6, mRNA	TRINITY_DN37668_c0_g2_i4	-8.13262	1.78503	7.63e-09	7.98e-07
#N/A	Penaeus vannamei sodium/hydrogen exchanger 8-like (LOC113810132), transcript variant X2, misc_RNA	TRINITY_DN40473_c1_g1_i3	-8.0891	1.7454	1.09e-08	1.09e-06
#N/A	Penaeus vannamei proline-rich protein 36-like (LOC113829710), mRNA	TRINITY_DN43533_c4_g1_i1	-8.00115	1.66542	1.79e-07	1.35e-05
#N/A	Penaeus vannamei uncharacterized LOC113812650 (LOC113812650), mRNA	TRINITY_DN40086_c0_g2_i8	-7.976	1.64325	8.93e-08	7.16e-06
#N/A	#N/A	TRINITY_DN47616_c1_g15_i1	-7.97398	1.642	3e-08	2.69e-06
PREDICTED: polypyrimidine tract-binding protein 2-like isoform X7 [Hyalella azteca]	Penaeus vannamei polypyrimidine tract-binding protein 1-like (LOC113820296), transcript variant X6, mRNA	TRINITY_DN44633_c5_g18_i1	-7.9732	1.64149	2.35e-08	2.16e-06
#N/A	Penaeus vannamei cilia- and flagella-associated protein 251-like (LOC113812463), transcript variant X3, mRNA	TRINITY_DN41171_c0_g7_i1	-7.90183	1.57708	1.07e-07	8.36e-06
#N/A	Penaeus vannamei phytanoyl-CoA dioxygenase domain-containing protein 1-like (LOC113808328), transcript variant X1, mRNA	TRINITY_DN42619_c1_g1_i7	-7.90056	1.57642	5.61e-08	4.83e-06
#N/A	Penaeus vannamei uncharacterized LOC113803706 (LOC113803706), mRNA	TRINITY_DN26769_c0_g1_i1	-7.77094	1.46086	4.68e-07	3.21e-05
#N/A	Penaeus vannamei E3 ubiquitin-protein ligase RBBP6-like (LOC113828275), mRNA	TRINITY_DN35117_c1_g1_i4	-7.76464	1.45692	1.56e-07	1.2e-05
Mitotic spindle assembly checkpoint protein MAD2A [Lepeophtheirus salmonis]	Penaeus vannamei mitotic spindle assembly checkpoint protein MAD2A-like (LOC113827655), mRNA	TRINITY_DN31899_c0_g1_i2	-7.65286	1.35811	1.97e-07	1.47e-05
PREDICTED: transducin beta-like protein 2 [Limulus polyphemus]	Penaeus vannamei transducin beta-like protein 2 (LOC113802078), transcript variant X3, mRNA	TRINITY_DN47482_c0_g1_i3	-7.62539	1.33352	7.84e-07	5.1e-05
PREDICTED: mastermind-like protein 3 [Cyphomyrmex costatus]	Penaeus vannamei myb-like protein P (LOC113809116), transcript variant X7, mRNA	TRINITY_DN37668_c0_g2_i5	-7.56154	1.27846	5.11e-07	3.49e-05
#N/A	Penaeus vannamei venom protease-like (LOC113824586), mRNA	TRINITY_DN46526_c3_g2_i8	-7.55145	1.27293	1.56e-05	0.000646406
E3 ubiquitin-protein ligase UHRF1 [Daphnia magna]	Penaeus vannamei sodium/glucose cotransporter 5-like (LOC113828571), transcript variant X5, mRNA	TRINITY_DN47511_c4_g27_i1	-7.53238	1.25202	3.67e-06	0.000195091
#N/A	Penaeus vannamei uncharacterized LOC113810576 (LOC113810576), misc_RNA	TRINITY_DN27167_c0_g2_i1	-7.50042	1.22439	8.44e-06	0.000396472
potassium voltage-gated channel subfamily H member 1 ether-a-go-go, partial [Homarus americanus]	Penaeus vannamei potassium voltage-gated channel protein eag-like (LOC113806758), mRNA	TRINITY_DN35423_c0_g1_i1	-7.46588	1.19507	6.21e-06	0.000303827
PREDICTED: prion-like-(Q/N-rich) domain-bearing protein 25 [Harpegnathos saltator]	Penaeus vannamei uncharacterized LOC113818573 (LOC113818573), transcript variant X2, mRNA	TRINITY_DN44603_c1_g2_i1	-7.4603	1.19206	6.26e-07	4.15e-05
#N/A	#N/A	TRINITY_DN37692_c0_g2_i1	-7.4324	1.16605	1.37e-05	0.000584225
#N/A	#N/A	TRINITY_DN35935_c0_g1_i2	-7.38384	1.12906	1.57e-05	0.000650836
cathepsin A [Eriocheir sinensis]	#N/A	TRINITY_DN41884_c0_g1_i2	-7.34967	1.09936	5.45e-06	0.000271726
triose-phosphate isomerase [Gammaproteobacteria bacterium 2W06]	Penaeus vannamei triosephosphate isomerase-like (LOC113801015), mRNA	TRINITY_DN43623_c1_g4_i2	-7.32359	1.07346	2.43e-05	0.000939395
#N/A	#N/A	TRINITY_DN29443_c0_g2_i1	-7.31328	1.0684	3.97e-06	0.000208475
#N/A	Penaeus vannamei uncharacterized LOC113823637 (LOC113823637), mRNA	TRINITY_DN30180_c0_g3_i2	-7.27399	1.03581	8.45e-06	0.000396472
#N/A	Penaeus vannamei uncharacterized LOC113823304 (LOC113823304), ncRNA	TRINITY_DN37267_c0_g1_i1	-7.27399	1.03553	8.47e-06	0.000396591
#N/A	Penaeus vannamei zinc finger protein 706-like (LOC113808513), transcript variant X5, mRNA	TRINITY_DN44169_c1_g7_i1	-7.20516	0.974869	3.37e-05	0.00123508
#N/A	Penaeus vannamei heat shock 70 kDa protein cognate 4-like (LOC113805260), mRNA	TRINITY_DN44281_c0_g1_i1	-7.1998	0.972266	2.95e-06	0.000161065
#N/A	Penaeus vannamei rRNA-processing protein UTP23 homolog (LOC113826328), transcript variant X2, mRNA	TRINITY_DN47761_c3_g1_i1	-7.16268	0.939755	2.51e-05	0.000967899
#N/A	#N/A	TRINITY_DN47710_c3_g9_i3	-7.16055	0.939222	8.68e-06	0.000404908
PREDICTED: mitochondrial import inner membrane translocase subunit Tim21-like [Hyalella azteca]	Penaeus vannamei mitochondrial import inner membrane translocase subunit Tim21-like (LOC113817856), mRNA	TRINITY_DN45472_c2_g1_i1	-7.10954	0.899898	2.53e-05	0.000973979
hypothetical protein, partial [Lygus hesperus]	Penaeus vannamei protein retinal degeneration B-like (LOC113813533), mRNA	TRINITY_DN45670_c1_g2_i1	-7.0725	0.867161	8.79e-06	0.000408337
#N/A	Penaeus vannamei transcription factor GATA-4-like (LOC113824907), transcript variant X5, mRNA	TRINITY_DN46428_c0_g5_i1	-7.02475	0.828712	7.22e-06	0.000347009
#N/A	Penaeus vannamei sodium/hydrogen exchanger 9B2-like (LOC113807422), mRNA	TRINITY_DN43984_c5_g1_i2	-7.02202	0.827653	1.52e-05	0.000633084
#N/A	Penaeus vannamei uncharacterized LOC113816939 (LOC113816939), mRNA	TRINITY_DN44222_c0_g2_i6	-6.98502	0.79434	0.000133016	0.00385566
#N/A	Penaeus vannamei nuclear factor related to kappa-B-binding protein-like (LOC113806711), mRNA	TRINITY_DN44061_c0_g1_i1	-6.97814	0.791415	9.22e-06	0.000425
#N/A	Penaeus vannamei serine/threonine-protein kinase D1-like (LOC113807049), mRNA	TRINITY_DN44768_c0_g2_i9	-6.97217	0.788664	7.82e-05	0.00245987
Calcium uptake protein 1, mitochondrial, partial [Bactrocera latifrons]	Penaeus vannamei calcium uptake protein 1 homolog, mitochondrial-like (LOC113803451), transcript variant X4, mRNA	TRINITY_DN46433_c2_g5_i1	-6.97217	0.788488	7.82e-05	0.00245987
PREDICTED: acetyl-coenzyme A synthetase 2-like, mitochondrial [Ciona intestinalis]	Penaeus vannamei acetyl-coenzyme A synthetase 2-like, mitochondrial (LOC113805920), mRNA	TRINITY_DN47153_c0_g6_i1	-6.93457	0.754559	7.34e-05	0.00233913
#N/A	Penaeus vannamei putative uncharacterized protein DDB_G0282133 (LOC113823308), transcript variant X5, mRNA	TRINITY_DN43970_c1_g7_i4	-6.92635	0.75073	3.27e-05	0.00120336
PREDICTED: anaphase-promoting complex subunit 7-like [Priapulus caudatus]	Penaeus vannamei anaphase-promoting complex subunit 7-like (LOC113826392), mRNA	TRINITY_DN21532_c0_g1_i1	-6.8859	0.715275	0.00019167	0.00514215
#N/A	Penaeus vannamei UDP-glucuronosyltransferase 2B14-like (LOC113806325), transcript variant X2, mRNA	TRINITY_DN40387_c1_g1_i5	-6.88242	0.713684	4.16e-05	0.0014753
#N/A	Penaeus vannamei zyxin-like (LOC113820061), mRNA	TRINITY_DN44373_c0_g1_i3	-6.88163	0.713026	3.11e-05	0.00115094
PREDICTED: choline transporter-like protein 2 [Hyalella azteca]	Penaeus vannamei CTL-like protein 2 (LOC113800797), transcript variant X8, mRNA	TRINITY_DN45813_c2_g7_i1	-6.83092	0.672429	6.56e-05	0.00213656
alanine racemase [Marsupenaeus japonicus]	Penaeus vannamei alanine racemase-like (LOC113811735), transcript variant X2, misc_RNA	TRINITY_DN44836_c0_g6_i1	-6.83009	0.672382	4.77e-05	0.00165175
#N/A	Penaeus vannamei uncharacterized LOC113825036 (LOC113825036), mRNA	TRINITY_DN47163_c0_g13_i1	-6.82778	0.671496	2.69e-05	0.00101509
juvenile hormone epoxide hydrolase [Macrobrachium rosenbergii]	Penaeus vannamei juvenile hormone epoxide hydrolase 1-like (LOC113815867), mRNA	TRINITY_DN46287_c1_g1_i2	-6.71778	0.585578	4.25e-05	0.00150302
#N/A	Penaeus vannamei DNA-3-methyladenine glycosylase-like (LOC113810601), mRNA	TRINITY_DN43917_c0_g1_i2	-6.717	0.585024	4.2e-05	0.00148744
#N/A	Penaeus vannamei titin-like (LOC113803567), transcript variant X3, mRNA	TRINITY_DN44316_c3_g1_i4	-6.71541	0.584481	5.62e-05	0.0019068
50kDa lectin [Operophtera brumata]	Penaeus vannamei uncharacterized LOC113816266 (LOC113816266), mRNA	TRINITY_DN36521_c0_g2_i1	-6.71367	0.583568	0.000102921	0.00310633
#N/A	Penaeus vannamei peptide methionine sulfoxide reductase-like (LOC113816389), transcript variant X4, mRNA	TRINITY_DN41546_c0_g11_i1	-6.66443	0.542495	0.00025483	0.00648031
#N/A	Penaeus vannamei tetraspanin-1-like (LOC113810872), mRNA	TRINITY_DN45937_c4_g9_i2	-6.66342	0.542124	0.000168651	0.00466899
#N/A	Penaeus vannamei uncharacterized LOC113803297 (LOC113803297), transcript variant X10, mRNA	TRINITY_DN47088_c2_g7_i2	-6.66341	0.542315	0.000168455	0.00466899
#N/A	#N/A	TRINITY_DN47128_c2_g22_i1	-6.66341	0.542315	0.00016836	0.00466899
#N/A	Penaeus vannamei integrin beta-PS-like (LOC113819144), misc_RNA	TRINITY_DN40004_c8_g1_i1	-6.66068	0.54102	6.34e-05	0.00207991
PREDICTED: LOW QUALITY PROTEIN: selT-like protein [Hyalella azteca]	Penaeus vannamei thioredoxin reductase-like selenoprotein T homolog CG3887 (LOC113814892), mRNA	TRINITY_DN45343_c0_g9_i1	-6.65907	0.53995	4.92e-05	0.0016986
#N/A	Penaeus vannamei uncharacterized LOC113818867 (LOC113818867), transcript variant X1, mRNA	TRINITY_DN38266_c0_g2_i1	-6.65746	0.539532	6.04e-05	0.0020059
zinc finger protein 271-like isoform X2 [Parasteatoda tepidariorum]	Penaeus vannamei zinc finger protein 300-like (LOC113827493), transcript variant X2, mRNA	TRINITY_DN42648_c6_g4_i4	-6.65661	0.538839	7.79e-05	0.00245639
PREDICTED: uncharacterized protein LOC108674534 [Hyalella azteca]	Penaeus vannamei uncharacterized LOC113810358 (LOC113810358), mRNA	TRINITY_DN43493_c1_g24_i1	-6.59326	0.492044	0.000280904	0.007014
#N/A	Penaeus vannamei uncharacterized LOC113808622 (LOC113808622), mRNA	TRINITY_DN44267_c0_g2_i2	-6.53569	0.446418	0.000106224	0.00318141
Origin recognition complex subunit 2 [Colletotrichum higginsianum IMI 349063]	Penaeus vannamei putative inorganic phosphate cotransporter (LOC113812740), mRNA	TRINITY_DN47666_c1_g24_i1	-6.53119	0.444524	0.000220242	0.0057506
#N/A	Penaeus vannamei sodium/hydrogen exchanger 9B2-like (LOC113807422), mRNA	TRINITY_DN43984_c5_g1_i1	-6.53014	0.443806	0.000320385	0.00783271
integrin linked kinase, isoform B [Drosophila melanogaster]	Penaeus vannamei integrin-linked protein kinase homolog pat-4-like (LOC113807347), transcript variant X6, mRNA	TRINITY_DN36517_c0_g1_i5	-6.53014	0.444138	0.00032337	0.00788922
#N/A	Penaeus vannamei ubiquitin carboxyl-terminal hydrolase calypso-like (LOC113820657), transcript variant X1, mRNA	TRINITY_DN43887_c0_g1_i4	-6.47074	0.397703	0.000196982	0.00526057
Talin-1 [Zootermopsis nevadensis]	Penaeus vannamei talin-2-like (LOC113821004), transcript variant X3, mRNA	TRINITY_DN44447_c2_g5_i2	-6.46619	0.395243	0.00018693	0.00503806
#N/A	Penaeus vannamei phosphatidylinositol 4-phosphate 5-kinase type-1 beta-like (LOC113826159), mRNA	TRINITY_DN29994_c0_g1_i2	-6.46519	0.3952	0.000253749	0.00645984
#N/A	Penaeus vannamei uncharacterized LOC113807085 (LOC113807085), mRNA	TRINITY_DN44918_c1_g2_i1	-6.39981	0.345362	0.00021375	0.00561868
#N/A	#N/A	TRINITY_DN38533_c0_g1_i6	-6.39888	0.345313	0.000198802	0.00530313
#N/A	Penaeus vannamei uncharacterized LOC113818648 (LOC113818648), mRNA	TRINITY_DN45952_c0_g45_i1	-6.39796	0.344581	0.000209541	0.00553912
#N/A	Penaeus vannamei zinc finger protein 429-like (LOC113812926), transcript variant X1, mRNA	TRINITY_DN45765_c5_g1_i1	-6.39701	0.344539	0.000248348	0.00634995
PREDICTED: neurobeachin isoform X7 [Orussus abietinus]	Penaeus vannamei neurobeachin-like (LOC113819131), mRNA	TRINITY_DN44850_c0_g1_i2	-6.36429	2.27029	1.09e-08	1.09e-06
hypothetical protein [Scylla paramamosain]	Penaeus vannamei uncharacterized LOC113805784 (LOC113805784), transcript variant X4, misc_RNA	TRINITY_DN38500_c0_g6_i1	-6.32939	0.29361	0.000566846	0.0122813
#N/A	#N/A	TRINITY_DN43186_c0_g1_i1	-6.32939	0.293814	0.000566682	0.0122813
#N/A	Penaeus vannamei putative nuclease HARBI1 (LOC113826504), transcript variant X3, mRNA	TRINITY_DN43995_c1_g1_i4	-6.32724	0.292825	0.00032538	0.00789216
#N/A	#N/A	TRINITY_DN39624_c0_g1_i1	-6.32724	0.292825	0.000325024	0.00789216
#N/A	Penaeus vannamei uncharacterized LOC113818648 (LOC113818648), mRNA	TRINITY_DN45952_c0_g33_i1	-6.3253	0.291681	0.000281189	0.007014
#N/A	Penaeus vannamei uncharacterized LOC113824871 (LOC113824871), mRNA	TRINITY_DN57588_c0_g1_i1	-6.3253	0.292027	0.000281207	0.007014
#N/A	#N/A	TRINITY_DN15193_c0_g1_i2	-6.3233	0.29144	0.000394013	0.00913681
hypothetical protein K432DRAFT_442840 [Lepidopterella palustris CBS 459.81]	#N/A	TRINITY_DN32590_c0_g7_i1	-6.25083	0.237941	0.000505809	0.0112501
hypothetical protein BV898_08241 [Hypsibius dujardini]	Penaeus vannamei uncharacterized LOC113819309 (LOC113819309), mRNA	TRINITY_DN33427_c0_g1_i1	-6.24978	0.237747	0.000417934	0.00960591
#N/A	Penaeus vannamei zinc finger MYND domain-containing protein 11-like (LOC113808229), transcript variant X2, mRNA	TRINITY_DN33591_c0_g1_i4	-6.24674	0.235985	0.000487929	0.0109182
#N/A	Penaeus vannamei uncharacterized LOC113801828 (LOC113801828), transcript variant X2, mRNA	TRINITY_DN38104_c2_g1_i1	-6.24674	0.236343	0.000488079	0.0109182
#N/A	#N/A	TRINITY_DN43564_c0_g1_i19	-6.17015	0.180558	0.000793444	0.0160062
#N/A	Penaeus vannamei BAI1-associated protein 3-like (LOC113815110), transcript variant X3, mRNA	TRINITY_DN36477_c0_g3_i2	-6.16794	0.180101	0.000539381	0.0118064
40S ribosomal protein S23 [Daphnia magna]	Penaeus vannamei 40S ribosomal protein S23 (LOC113829329), mRNA	TRINITY_DN31980_c0_g2_i1	-6.16794	0.179744	0.000537864	0.0117842
#N/A	Penaeus vannamei nucleoside diphosphate-linked moiety X motif 17-like (LOC113820496), transcript variant X5, mRNA	TRINITY_DN45194_c1_g1_i1	-6.16794	0.180101	0.000536937	0.0117813
#N/A	Penaeus vannamei uncharacterized LOC113818704 (LOC113818704), mRNA	TRINITY_DN40766_c3_g7_i1	-6.16691	0.179695	0.000528841	0.0116522
#N/A	#N/A	TRINITY_DN21771_c0_g2_i1	-6.16586	0.179498	0.000597777	0.0128681
#N/A	#N/A	TRINITY_DN42794_c0_g3_i1	-6.16473	0.178887	0.000755171	0.0154741
#N/A	Penaeus vannamei histone H1-delta-like (LOC113821143), mRNA	TRINITY_DN30998_c0_g1_i1	-6.08346	0.121152	0.000991541	0.0188804
#N/A	Penaeus vannamei skin secretory protein xP2-like (LOC113824335), mRNA	TRINITY_DN20998_c0_g1_i1	-6.08122	0.120333	0.000749024	0.0154155
#N/A	Penaeus vannamei uncharacterized LOC113801232 (LOC113801232), mRNA	TRINITY_DN18942_c0_g1_i1	-6.08014	0.119915	0.000790254	0.0159694
#N/A	Penaeus vannamei neural cell adhesion molecule 1-A-like (LOC113813210), mRNA	TRINITY_DN32522_c0_g1_i1	-6.07899	0.119508	0.000949673	0.0182809
PREDICTED: arylsulfatase D-like [Hyalella azteca]	Penaeus vannamei arylsulfatase H-like (LOC113820837), mRNA	TRINITY_DN46174_c0_g37_i1	-5.99009	0.05807	0.00107265	0.0201464
#N/A	Penaeus vannamei uncharacterized LOC113811550 (LOC113811550), transcript variant X2, mRNA	TRINITY_DN46558_c0_g5_i1	-5.99009	0.0584438	0.00107191	0.0201464
#N/A	#N/A	TRINITY_DN35694_c0_g1_i2	-5.99009	0.0584438	0.00107088	0.0201455
#N/A	#N/A	TRINITY_DN34634_c0_g1_i2	-5.89281	-0.00657026	0.00167668	0.0286638
#N/A	Penaeus vannamei alanine racemase-like (LOC113811735), transcript variant X5, mRNA	TRINITY_DN37958_c0_g1_i1	-5.82434	3.05669	1.49e-07	1.15e-05
#N/A	#N/A	TRINITY_DN41379_c1_g13_i2	-5.78718	-0.0746415	0.00317769	0.0465446
#N/A	#N/A	TRINITY_DN40474_c0_g1_i2	-5.78594	-0.0746868	0.00315718	0.0463892
#N/A	Penaeus vannamei uncharacterized LOC113803886 (LOC113803886), mRNA	TRINITY_DN37696_c0_g1_i5	-5.70075	2.44188	3.03e-10	4.06e-08
#N/A	Penaeus vannamei glutathione S-transferase-like (LOC113817477), transcript variant X1, mRNA	TRINITY_DN35448_c1_g7_i1	-5.60922	1.59133	4.66e-05	0.00162187
#N/A	Penaeus vannamei uncharacterized LOC113822177 (LOC113822177), mRNA	TRINITY_DN44836_c0_g7_i1	-5.52402	2.79149	1.56e-05	0.000646406
hypothetical protein DAPPUDRAFT_316089 [Daphnia pulex]	Penaeus vannamei isoleucine--tRNA ligase, cytoplasmic-like (LOC113823854), mRNA	TRINITY_DN46997_c1_g1_i7	-5.36528	3.73986	1.59e-07	1.21e-05
PREDICTED: UNC93-like protein [Hyalella azteca]	Penaeus vannamei UNC93-like protein (LOC113826040), partial mRNA	TRINITY_DN40401_c0_g2_i1	-5.32173	2.10171	5.57e-06	0.00027674
PREDICTED: protein NATD1-like [Hyalella azteca]	Penaeus vannamei protein NATD1-like (LOC113813738), mRNA	TRINITY_DN44300_c0_g1_i1	-5.30696	2.95587	5.59e-12	1.02e-09
#N/A	#N/A	TRINITY_DN42171_c0_g1_i1	-5.25507	1.28075	0.000139361	0.00400978
WAP2 [Eriocheir sinensis]	Penaeus vannamei uncharacterized LOC113815774 (LOC113815774), mRNA	TRINITY_DN42788_c0_g4_i2	-5.21412	2.85746	1.87e-11	3.1e-09
#N/A	#N/A	TRINITY_DN42794_c0_g14_i1	-5.19941	5.52574	7.23e-38	2.12e-34
PREDICTED: solute carrier family 12 member 8 [Trichogramma pretiosum]	Penaeus vannamei solute carrier family 12 member 8-like (LOC113819371), mRNA	TRINITY_DN33067_c0_g1_i1	-5.18982	1.22096	1.26e-05	0.000550584
KIAA0907 isoform 2 [Homo sapiens]	Penaeus vannamei KH homology domain-containing protein 4-like (LOC113811191), transcript variant X1, mRNA	TRINITY_DN39094_c5_g1_i11	-5.11277	1.15885	2.72e-05	0.00102199
#N/A	Penaeus vannamei uncharacterized protein DKFZp434B061-like (LOC113826286), transcript variant X3, mRNA	TRINITY_DN42794_c0_g11_i1	-5.02657	5.89595	4.04e-28	4.3e-25
#N/A	Penaeus vannamei uncharacterized protein DKFZp434B061-like (LOC113826286), transcript variant X3, mRNA	TRINITY_DN10384_c0_g1_i1	-4.99971	6.03996	8.91e-47	4.17e-43
#N/A	Penaeus vannamei uncharacterized LOC113802834 (LOC113802834), mRNA	TRINITY_DN43311_c0_g16_i1	-4.93482	1.75941	7.75e-06	0.000368896
transcription factor ATF-b [Litopenaeus vannamei]	Penaeus vannamei uncharacterized LOC113803707 (LOC113803707), mRNA	TRINITY_DN29706_c0_g1_i1	-4.90148	1.72291	6.69e-07	4.4e-05
PREDICTED: ETS-related transcription factor Elf-4-like [Hyalella azteca]	Penaeus vannamei uncharacterized LOC113808221 (LOC113808221), mRNA	TRINITY_DN39225_c1_g1_i5	-4.88475	0.974498	0.000464281	0.0104758
#N/A	Penaeus vannamei protein Daple-like (LOC113827863), transcript variant X2, mRNA	TRINITY_DN40497_c0_g2_i3	-4.8559	1.67974	1.5e-06	8.99e-05
double WAP domain-containing protein [Marsupenaeus japonicus]	Penaeus vannamei uncharacterized LOC113815774 (LOC113815774), mRNA	TRINITY_DN42788_c0_g3_i1	-4.81172	3.22335	2.64e-13	6.07e-11
#N/A	Penaeus vannamei uncharacterized LOC113814470 (LOC113814470), mRNA	TRINITY_DN47599_c4_g19_i5	-4.7483	0.863063	0.000110893	0.00330016
PREDICTED: glutathione S-transferase C-terminal domain-containing protein homolog [Hyalella azteca]	Penaeus vannamei glutathione S-transferase C-terminal domain-containing protein homolog (LOC113824663), transcript variant X2, mRNA	TRINITY_DN44353_c0_g1_i1	-4.72268	2.94762	3.13e-10	4.15e-08
#N/A	#N/A	TRINITY_DN45495_c1_g8_i1	-4.7026	0.829982	0.000173058	0.00476286
#N/A	Penaeus vannamei UNC93-like protein (LOC113826040), partial mRNA	TRINITY_DN40401_c0_g1_i1	-4.70201	0.829642	0.000130861	0.00380732
#N/A	Penaeus vannamei transmembrane protein 205-like (LOC113820064), mRNA	TRINITY_DN35775_c0_g1_i1	-4.6804	1.52757	4.7e-06	0.000239761
#N/A	Penaeus vannamei uncharacterized protein DKFZp434B061-like (LOC113826286), transcript variant X3, mRNA	TRINITY_DN44416_c2_g38_i1	-4.65826	5.32702	1.3e-38	4.36e-35
PREDICTED: G2/mitotic-specific cyclin-B3-like isoform X2 [Hyalella azteca]	Penaeus vannamei G2/mitotic-specific cyclin-B3-like (LOC113829902), transcript variant X1, mRNA	TRINITY_DN46024_c0_g1_i2	-4.60096	3.20226	1.97e-10	2.72e-08
#N/A	Penaeus vannamei uncharacterized protein DKFZp434B061-like (LOC113826286), transcript variant X3, mRNA	TRINITY_DN42794_c0_g10_i1	-4.58149	3.85035	3.52e-13	7.77e-11
PREDICTED: uncharacterized protein F54F2.9-like [Hyalella azteca]	Penaeus vannamei dnaJ homolog subfamily C member 1-like (LOC113816333), mRNA	TRINITY_DN41691_c0_g1_i4	-4.58072	3.48591	8.24e-11	1.23e-08
#N/A	Penaeus vannamei vascular endothelial growth factor receptor 1-like (LOC113804259), transcript variant X3, mRNA	TRINITY_DN43918_c0_g3_i8	-4.56024	1.4333	1.58e-05	0.000650836
#N/A	Penaeus vannamei cytochrome c oxidase assembly protein COX18, mitochondrial-like (LOC113822908), transcript variant X3, mRNA	TRINITY_DN44419_c6_g2_i4	-4.54473	0.709276	0.000375265	0.00886889
PREDICTED: G2/mitotic-specific cyclin-B3-like isoform X2 [Hyalella azteca]	Penaeus vannamei G2/mitotic-specific cyclin-B3-like (LOC113829902), transcript variant X2, mRNA	TRINITY_DN46024_c0_g1_i3	-4.53221	1.40958	5.4e-05	0.00183813
#N/A	#N/A	TRINITY_DN35694_c0_g1_i3	-4.51226	1.86026	8.05e-06	0.000379884
#N/A	Penaeus vannamei uncharacterized LOC113801818 (LOC113801818), mRNA	TRINITY_DN77845_c0_g1_i1	-4.44133	1.32958	1.24e-05	0.000546037
PREDICTED: uncharacterized protein LOC108680513 [Hyalella azteca]	Penaeus vannamei uncharacterized LOC113822114 (LOC113822114), mRNA	TRINITY_DN35306_c0_g2_i1	-4.43415	3.61349	2.45e-07	1.78e-05
#N/A	Penaeus vannamei 5'-nucleotidase-like (LOC113827751), mRNA	TRINITY_DN44688_c1_g1_i1	-4.41318	5.00688	5.45e-17	1.8e-14
#N/A	Penaeus vannamei uncharacterized protein DKFZp434B061-like (LOC113826286), transcript variant X2, mRNA	TRINITY_DN3344_c0_g2_i1	-4.40071	1.30119	2.88e-05	0.00107872
#N/A	Penaeus vannamei uncharacterized LOC113808221 (LOC113808221), mRNA	TRINITY_DN39225_c1_g1_i2	-4.38362	0.582241	0.000443668	0.010118
#N/A	#N/A	TRINITY_DN47064_c3_g16_i1	-4.38362	0.582566	0.000443626	0.010118
PREDICTED: BTB/POZ domain-containing protein KCTD9 [Halyomorpha halys]	Penaeus vannamei BTB/POZ domain-containing protein KCTD9-like (LOC113821481), mRNA	TRINITY_DN28893_c0_g2_i1	-4.38323	0.5852	0.000755163	0.0154741
#N/A	Penaeus vannamei alanine racemase-like (LOC113811735), transcript variant X5, mRNA	TRINITY_DN37958_c0_g1_i2	-4.35232	3.64413	4.59e-09	5e-07
#N/A	Penaeus vannamei uncharacterized LOC113822308 (LOC113822308), ncRNA	TRINITY_DN30462_c0_g1_i1	-4.34717	1.24691	3.51e-05	0.00127997
#N/A	Penaeus vannamei 1-aminocyclopropane-1-carboxylate synthase-like protein 1 (LOC113825795), transcript variant X2, mRNA	TRINITY_DN15414_c0_g1_i1	-4.33032	0.540044	0.00154224	0.0269558
PREDICTED: uncharacterized protein LOC108667141 isoform X1 [Hyalella azteca]	#N/A	TRINITY_DN38533_c0_g1_i4	-4.32663	0.538933	0.000618523	0.0132538
#N/A	Penaeus vannamei heat shock 70 kDa protein cognate 4-like (LOC113805260), mRNA	TRINITY_DN44281_c0_g1_i2	-4.31066	2.56498	4.6e-06	0.000235943
alanine racemase [Marsupenaeus japonicus]	Penaeus vannamei alanine racemase-like (LOC113811735), transcript variant X4, mRNA	TRINITY_DN44836_c0_g8_i2	-4.29182	6.27231	2.57e-12	4.94e-10
#N/A	#N/A	TRINITY_DN29890_c0_g1_i2	-4.25915	0.494239	0.00132587	0.0240723
phospholipase D delta-like [Arachis ipaensis]	Penaeus vannamei phospholipase D alpha 1-like (LOC113805490), mRNA	TRINITY_DN45721_c1_g5_i1	-4.25914	0.494232	0.0013271	0.0240759
PREDICTED: uncharacterized protein LOC108666881 [Hyalella azteca]	Penaeus vannamei uncharacterized LOC113805187 (LOC113805187), transcript variant X2, mRNA	TRINITY_DN44107_c0_g13_i4	-4.24844	3.5672	9.17e-07	5.87e-05
alanine racemase [Marsupenaeus japonicus]	Penaeus vannamei alanine racemase-like (LOC113811735), transcript variant X5, mRNA	TRINITY_DN44836_c0_g10_i1	-4.23374	2.48298	5.95e-05	0.00198692
#N/A	Penaeus vannamei uncharacterized LOC113822389 (LOC113822389), ncRNA	TRINITY_DN43196_c0_g3_i1	-4.19964	2.46874	5.92e-07	3.95e-05
PREDICTED: acetyl-coenzyme A synthetase 2-like, mitochondrial [Hyalella azteca]	Penaeus vannamei acetyl-coenzyme A synthetase 2-like, mitochondrial (LOC113805920), mRNA	TRINITY_DN47153_c0_g5_i1	-4.19616	2.6605	6.24e-08	5.29e-06
PREDICTED: epidermal growth factor receptor kinase substrate 8-like protein 1 [Dufourea novaeangliae]	Penaeus vannamei solute carrier family 28 member 3-like (LOC113807443), transcript variant X1, mRNA	TRINITY_DN35758_c0_g2_i1	-4.19599	0.444807	0.000972282	0.0186365
PREDICTED: dynein beta chain, ciliary isoform X6 [Crassostrea gigas]	Penaeus vannamei keratin, type I cytoskeletal 9-like (LOC113826530), mRNA	TRINITY_DN300_c0_g1_i1	-4.195	0.444427	0.000870416	0.0171744
#N/A	Penaeus vannamei glutathione S-transferase 1-like (LOC113813522), mRNA	TRINITY_DN28093_c0_g1_i1	-4.15964	1.09942	6.08e-05	0.00201269
#N/A	#N/A	TRINITY_DN42794_c0_g2_i1	-4.13209	6.51572	5.81e-51	4.54e-47
#N/A	#N/A	TRINITY_DN26725_c0_g1_i1	-4.12179	0.396097	0.00142049	0.0253192
#N/A	#N/A	TRINITY_DN42794_c0_g12_i1	-4.10927	3.30553	1.49e-11	2.52e-09
#N/A	Penaeus vannamei uncharacterized LOC113813773 (LOC113813773), mRNA	TRINITY_DN35593_c0_g1_i1	-4.06798	2.11185	2.57e-06	0.000142456
#N/A	Penaeus vannamei NADP-dependent malic enzyme-like (LOC113811598), transcript variant X5, mRNA	TRINITY_DN47299_c3_g2_i1	-4.0655	2.88606	2.68e-08	2.44e-06
#N/A	#N/A	TRINITY_DN18865_c0_g1_i1	-4.05245	0.343455	0.0016502	0.0283352
#N/A	Penaeus vannamei plasma membrane calcium-transporting ATPase 2-like (LOC113826425), mRNA	TRINITY_DN6794_c0_g1_i1	-4.04977	0.342485	0.00217196	0.0352526
#N/A	Penaeus vannamei phospholipase D alpha 1-like (LOC113805490), mRNA	TRINITY_DN45721_c1_g7_i1	-4.04569	2.3159	6.61e-05	0.00214533
#N/A	#N/A	TRINITY_DN42794_c0_g7_i1	-4.03009	1.00174	0.000271279	0.00682803
PREDICTED: uncharacterized protein LOC108676591 [Hyalella azteca]	Penaeus vannamei uncharacterized LOC113799997 (LOC113799997), mRNA	TRINITY_DN34297_c0_g1_i1	-4.02027	2.07558	7.02e-06	0.000339633
#N/A	#N/A	TRINITY_DN28940_c0_g3_i1	-4.00935	1.78019	4.79e-06	0.000243152
#N/A	Penaeus vannamei uncharacterized protein DKFZp434B061-like (LOC113826286), transcript variant X1, mRNA	TRINITY_DN44416_c2_g28_i1	-3.9949	5.29273	6.52e-25	4.77e-22
#N/A	Penaeus vannamei neuroparsin-A-like (LOC113803948), mRNA	TRINITY_DN44044_c1_g1_i1	-3.9877	0.968285	0.000291945	0.00722032
#N/A	Penaeus vannamei phenylalanine--tRNA ligase alpha subunit-like (LOC113815005), mRNA	TRINITY_DN21494_c0_g1_i1	-3.97499	0.290142	0.00222637	0.0358624
#N/A	#N/A	TRINITY_DN47284_c0_g3_i1	-3.97404	0.289746	0.00233203	0.0371049
PREDICTED: ARF GTPase-activating protein GIT2-like isoform X5 [Lingula anatina]	Penaeus vannamei ARF GTPase-activating protein GIT2-like (LOC113802690), mRNA	TRINITY_DN47035_c1_g3_i2	-3.96848	4.10658	5.82e-05	0.00196053
#N/A	Penaeus vannamei uncharacterized protein DKFZp434B061-like (LOC113826286), transcript variant X3, mRNA	TRINITY_DN42794_c0_g8_i1	-3.96655	7.3146	3.75e-52	4.39e-48
innexin inx1 [Homarus gammarus]	Penaeus vannamei innexin inx2-like (LOC113810444), mRNA	TRINITY_DN14593_c0_g1_i1	-3.94819	0.935726	0.000253623	0.00645984
cell surface protein [Bacillus thuringiensis]	Penaeus vannamei uncharacterized protein DKFZp434B061-like (LOC113826286), transcript variant X2, mRNA	TRINITY_DN44416_c2_g4_i4	-3.897	7.27372	5.22e-50	3.06e-46
hypothetical protein DAPPUDRAFT_255495 [Daphnia pulex]	Penaeus vannamei calcium-activated chloride channel regulator 1-like (LOC113800211), mRNA	TRINITY_DN47688_c0_g7_i1	-3.89317	0.234825	0.00309254	0.0457552
#N/A	#N/A	TRINITY_DN35694_c0_g1_i1	-3.86402	0.865407	0.000987056	0.0188409
PREDICTED: aromatic-L-amino-acid decarboxylase-like [Hyalella azteca]	Penaeus vannamei aromatic-L-amino-acid decarboxylase-like (LOC113823929), mRNA	TRINITY_DN47306_c0_g25_i1	-3.86126	2.83799	7.32e-09	7.69e-07
caspase [Eriocheir sinensis]	Penaeus vannamei uncharacterized LOC113804358 (LOC113804358), mRNA	TRINITY_DN47733_c5_g1_i6	-3.86017	1.303	0.00052657	0.0116347
hypothetical protein, partial [Scylla paramamosain]	Penaeus vannamei protein spaetzle 5-like (LOC113810575), transcript variant X2, mRNA	TRINITY_DN22828_c0_g1_i2	-3.85519	0.86438	0.000376231	0.00888276
cell surface protein [Bacillus thuringiensis]	Penaeus vannamei uncharacterized protein DKFZp434B061-like (LOC113826286), transcript variant X2, mRNA	TRINITY_DN44416_c2_g4_i3	-3.83309	6.33075	2.64e-30	3.86e-27
#N/A	Penaeus vannamei uncharacterized LOC113815774 (LOC113815774), mRNA	TRINITY_DN42788_c0_g4_i1	-3.80066	5.4611	6.34e-29	7.82e-26
secretory leukocyte proteinase inhibitor [Litopenaeus vannamei]	Penaeus vannamei WAP four-disulfide core domain protein 5-like (LOC113815775), mRNA	TRINITY_DN32590_c0_g2_i1	-3.77266	1.85457	6.39e-06	0.000311814
#N/A	#N/A	TRINITY_DN36549_c0_g3_i1	-3.75458	1.83116	0.000434319	0.00994349
PREDICTED: TBC1 domain family member 31-like, partial [Ornithorhynchus anatinus]	Penaeus vannamei uncharacterized LOC113810937 (LOC113810937), transcript variant X2, mRNA	TRINITY_DN41648_c0_g1_i1	-3.75331	0.788223	0.000734898	0.015205
#N/A	#N/A	TRINITY_DN23927_c0_g1_i1	-3.73666	1.55025	7.3e-05	0.00233885
#N/A	#N/A	TRINITY_DN42794_c0_g12_i3	-3.73102	3.07001	2.39e-06	0.000133433
PREDICTED: uncharacterized protein LOC108666961 isoform X2 [Hyalella azteca]	Penaeus vannamei patronin-like (LOC113827290), mRNA	TRINITY_DN40690_c4_g1_i1	-3.71876	2.42717	1.06e-05	0.000479293
#N/A	#N/A	TRINITY_DN47299_c2_g2_i1	-3.69535	1.52505	0.000125443	0.00368631
#N/A	Penaeus vannamei proline-rich receptor-like protein kinase PERK8 (LOC113824038), transcript variant X2, mRNA	TRINITY_DN36065_c0_g3_i1	-3.65207	0.71165	0.00185239	0.0309008
#N/A	Penaeus vannamei uncharacterized LOC113822177 (LOC113822177), mRNA	TRINITY_DN44836_c0_g7_i2	-3.63204	2.16024	0.00164647	0.0283037
#N/A	Penaeus vannamei uncharacterized protein DKFZp434B061-like (LOC113826286), transcript variant X3, mRNA	TRINITY_DN44416_c2_g1_i1	-3.62209	3.08674	1.77e-08	1.67e-06
PREDICTED: acetyl-coenzyme A synthetase 2-like, mitochondrial-like [Neolamprologus brichardi]	Penaeus vannamei acetyl-coenzyme A synthetase 2-like, mitochondrial (LOC113805920), mRNA	TRINITY_DN47153_c0_g2_i1	-3.60972	3.87489	1.13e-12	2.35e-10
#N/A	Penaeus vannamei uncharacterized protein DKFZp434B061-like (LOC113826286), transcript variant X3, mRNA	TRINITY_DN44416_c2_g22_i1	-3.60454	3.16255	1.31e-09	1.54e-07
PREDICTED: phospholipase D alpha 1-like [Hyalella azteca]	Penaeus vannamei phospholipase D alpha 1-like (LOC113805490), mRNA	TRINITY_DN45721_c1_g4_i1	-3.59704	1.43124	0.000325513	0.00789216
#N/A	Penaeus vannamei uncharacterized protein DKFZp434B061-like (LOC113826286), transcript variant X3, mRNA	TRINITY_DN42794_c0_g6_i1	-3.57448	5.33921	5.33e-28	5.43e-25
PREDICTED: phospholipase D alpha 1-like [Hyalella azteca]	Penaeus vannamei phospholipase D alpha 1-like (LOC113805490), mRNA	TRINITY_DN45721_c1_g1_i1	-3.56167	2.09671	0.00048801	0.0109182
#N/A	Penaeus vannamei phospholipase D alpha 1-like (LOC113805490), mRNA	TRINITY_DN45721_c1_g3_i2	-3.55267	2.41666	2.63e-05	0.00100465
PREDICTED: SH2 domain-containing protein 4A-like [Hyalella azteca]	Penaeus vannamei SH2 domain-containing protein 4B-like (LOC113806301), mRNA	TRINITY_DN17482_c0_g1_i1	-3.5432	0.627218	0.0021776	0.0353196
#N/A	Penaeus vannamei RNA-binding protein lark-like (LOC113829873), transcript variant X3, mRNA	TRINITY_DN43173_c1_g4_i1	-3.53666	0.627251	0.00193822	0.0320361
#N/A	Penaeus vannamei myocyte-specific enhancer factor 2-like (LOC113807011), transcript variant X11, mRNA	TRINITY_DN46680_c4_g13_i1	-3.48625	0.58197	0.00270186	0.0414139
#N/A	#N/A	TRINITY_DN26727_c0_g1_i1	-3.48117	0.583241	0.00202449	0.0332042
PREDICTED: phospholipase D alpha 1-like isoform X3 [Hyalella azteca]	Penaeus vannamei phospholipase D alpha 1-like (LOC113805490), mRNA	TRINITY_DN45721_c1_g8_i2	-3.46387	5.23384	9.26e-18	3.35e-15
#N/A	Penaeus vannamei uncharacterized LOC113806935 (LOC113806935), mRNA	TRINITY_DN43103_c1_g2_i1	-3.46061	6.9006	4.42e-44	1.73e-40
#N/A	#N/A	TRINITY_DN30184_c0_g1_i1	-3.45522	2.92709	4.25e-07	2.95e-05
#N/A	#N/A	TRINITY_DN28940_c0_g6_i1	-3.41935	0.536018	0.00256451	0.0398828
#N/A	Penaeus vannamei uncharacterized protein DKFZp434B061-like (LOC113826286), transcript variant X3, mRNA	TRINITY_DN17925_c0_g1_i1	-3.4169	4.04197	1.65e-13	3.89e-11
#N/A	#N/A	TRINITY_DN45254_c1_g1_i2	-3.41577	0.968569	0.000841917	0.016739
#N/A	#N/A	TRINITY_DN41379_c1_g13_i1	-3.41108	0.537946	0.00250877	0.0391719
PREDICTED: phospholipase D alpha 1-like [Hyalella azteca]	Penaeus vannamei phospholipase D alpha 1-like (LOC113805490), mRNA	TRINITY_DN45721_c1_g16_i1	-3.40878	6.02129	3.55e-24	2.19e-21
AT3g15730/MSJ11_13 [Arabidopsis thaliana]	Penaeus vannamei phospholipase D alpha 1-like (LOC113805490), mRNA	TRINITY_DN45721_c1_g16_i2	-3.40152	3.89522	7.95e-13	1.68e-10
hypothetical protein CARUB_v10025073mg [Capsella rubella]	Penaeus vannamei phospholipase D alpha 1-like (LOC113805490), mRNA	TRINITY_DN45721_c1_g3_i4	-3.39903	3.98554	3.86e-10	4.93e-08
#N/A	Penaeus vannamei sodium/glucose cotransporter 5-like (LOC113828571), transcript variant X5, mRNA	TRINITY_DN30547_c0_g1_i1	-3.3952	1.76011	0.000250435	0.00639633
PREDICTED: EF-hand domain-containing protein D2 homolog isoform X2 [Hyalella azteca]	Penaeus vannamei EF-hand domain-containing protein D2 homolog (LOC113829247), mRNA	TRINITY_DN41234_c1_g2_i1	-3.38851	2.87285	1.46e-07	1.13e-05
PREDICTED: uncharacterized protein LOC108673728 [Hyalella azteca]	Penaeus vannamei fibrous sheath CABYR-binding protein-like (LOC113820760), transcript variant X2, mRNA	TRINITY_DN44453_c0_g3_i5	-3.38552	2.42529	2.36e-06	0.000132372
#N/A	Penaeus vannamei uncharacterized protein DKFZp434B061-like (LOC113826286), transcript variant X2, mRNA	TRINITY_DN3344_c0_g1_i1	-3.36675	1.9417	2.71e-05	0.00102146
#N/A	#N/A	TRINITY_DN42794_c0_g13_i1	-3.3631	4.00156	1.31e-12	2.7e-10
#N/A	Penaeus vannamei aromatic-L-amino-acid decarboxylase-like (LOC113823929), mRNA	TRINITY_DN47306_c0_g31_i1	-3.35557	6.33683	5.88e-33	1.53e-29
PREDICTED: probable acyl-CoA dehydrogenase fadE25 [Hyalella azteca]	Penaeus vannamei nitrate reductase [NADH] 1-like (LOC113822335), mRNA	TRINITY_DN28451_c0_g1_i1	-3.35347	0.489982	0.0034332	0.0492703
PREDICTED: phospholipase D alpha 1-like [Hyalella azteca]	Penaeus vannamei phospholipase D alpha 1-like (LOC113805490), mRNA	TRINITY_DN45721_c1_g6_i1	-3.33019	3.09311	6.71e-08	5.58e-06
alanine racemase [Marsupenaeus japonicus]	Penaeus vannamei alanine racemase-like (LOC113811735), transcript variant X5, mRNA	TRINITY_DN44836_c0_g5_i1	-3.32843	0.895894	0.00179631	0.0302601
PREDICTED: phospholipase D alpha 1-like [Hyalella azteca]	Penaeus vannamei phospholipase D alpha 1-like (LOC113805490), mRNA	TRINITY_DN45721_c1_g17_i1	-3.32067	2.22706	1.61e-05	0.000659713
#N/A	Penaeus vannamei uncharacterized protein DKFZp434B061-like (LOC113826286), transcript variant X3, mRNA	TRINITY_DN44416_c2_g32_i1	-3.31763	5.59924	2.19e-19	9.7e-17
#N/A	Penaeus vannamei uncharacterized protein DKFZp434B061-like (LOC113826286), transcript variant X3, mRNA	TRINITY_DN44416_c2_g40_i1	-3.31455	1.47846	0.000219517	0.00573807
PREDICTED: acetyl-coenzyme A synthetase 2-like, mitochondrial [Hyalella azteca]	Penaeus vannamei acetyl-coenzyme A synthetase 2-like, mitochondrial (LOC113805920), mRNA	TRINITY_DN47153_c0_g9_i1	-3.29807	4.98807	9.95e-19	4.16e-16
#N/A	Penaeus vannamei histone H1-delta-like (LOC113821144), mRNA	TRINITY_DN34201_c0_g2_i1	-3.29802	4.5954	3.22e-18	1.28e-15
#N/A	Penaeus vannamei solute carrier family 28 member 3-like (LOC113807443), transcript variant X1, mRNA	TRINITY_DN26110_c0_g1_i1	-3.27968	0.44285	0.00339711	0.048895
PREDICTED: uncharacterized protein LOC108682943 isoform X2 [Hyalella azteca]	Penaeus vannamei uncharacterized LOC113810419 (LOC113810419), transcript variant X2, mRNA	TRINITY_DN39806_c0_g7_i4	-3.27931	2.47302	0.000296941	0.00732841
PREDICTED: sodium/glucose cotransporter 4-like [Hyalella azteca]	Penaeus vannamei sodium/glucose cotransporter 5-like (LOC113828571), transcript variant X3, misc_RNA	TRINITY_DN47511_c4_g10_i2	-3.27698	3.27046	5.78e-08	4.94e-06
hypothetical protein X975_14759, partial [Stegodyphus mimosarum]	Penaeus vannamei aromatic-L-amino-acid decarboxylase-like (LOC113823929), mRNA	TRINITY_DN47306_c0_g12_i1	-3.2616	5.76236	4.41e-30	6.08e-27
PREDICTED: vascular endothelial growth factor A-A-like isoform X2 [Hippocampus comes]	#N/A	TRINITY_DN37128_c0_g1_i1	-3.2601	2.02553	3.17e-05	0.00117293
#N/A	Penaeus vannamei uncharacterized LOC113824148 (LOC113824148), transcript variant X2, mRNA	TRINITY_DN42107_c0_g2_i2	-3.25668	3.8535	2.77e-10	3.73e-08
#N/A	#N/A	TRINITY_DN38007_c1_g3_i1	-3.23582	1.15584	0.00150381	0.0264421
integrin alpha 5 [Fenneropenaeus chinensis]	Penaeus vannamei integrin alpha-IIb-like (LOC113815644), mRNA	TRINITY_DN47157_c2_g4_i1	-3.23377	0.827313	0.00311511	0.0460019
PREDICTED: serine/threonine-protein phosphatase 4 regulatory subunit 1-like isoform X4 [Felis catus]	Penaeus vannamei serine/threonine-protein phosphatase 4 regulatory subunit 1-like (LOC113809190), partial mRNA	TRINITY_DN47603_c1_g4_i4	-3.23221	3.35442	3.22e-09	3.59e-07
#N/A	Penaeus vannamei uncharacterized LOC113822790 (LOC113822790), mRNA	TRINITY_DN43740_c0_g8_i1	-3.23006	2.14925	3.54e-05	0.00128597
#N/A	#N/A	TRINITY_DN15689_c0_g1_i1	-3.22441	1.6148	0.00250248	0.0390997
Tcb1p [Rhizophagus irregularis DAOM 197198w]	Penaeus vannamei phospholipase D alpha 1-like (LOC113805490), mRNA	TRINITY_DN45721_c1_g13_i1	-3.22202	2.2833	2.36e-05	0.000917671
CMP-sialic acid transporter 1-like [Parasteatoda tepidariorum]	Penaeus vannamei UDP-galactose transporter senju-like (LOC113805811), mRNA	TRINITY_DN46580_c0_g1_i5	-3.21941	2.15519	0.000529535	0.0116522
PREDICTED: phospholipase D alpha 1-like [Hyalella azteca]	Penaeus vannamei phospholipase D alpha 1-like (LOC113805490), mRNA	TRINITY_DN45721_c1_g4_i2	-3.21624	3.82492	2.17e-11	3.46e-09
#N/A	#N/A	TRINITY_DN38702_c0_g4_i1	-3.21139	2.90037	2.11e-06	0.000119953
PREDICTED: phospholipase D alpha 1-like [Hyalella azteca]	Penaeus vannamei phospholipase D alpha 1-like (LOC113805490), mRNA	TRINITY_DN45721_c1_g17_i2	-3.20678	3.81143	1.33e-10	1.9e-08
#N/A	Penaeus vannamei UPF0389 protein CG9231-like (LOC113823233), mRNA	TRINITY_DN43186_c1_g1_i1	-3.19819	4.33821	1.14e-11	1.95e-09
#N/A	#N/A	TRINITY_DN45495_c1_g12_i1	-3.19474	2.12142	1.73e-05	0.00070352
#N/A	Penaeus vannamei uncharacterized protein DKFZp434B061-like (LOC113826286), transcript variant X3, mRNA	TRINITY_DN42794_c0_g4_i1	-3.19125	6.04285	8.38e-32	1.4e-28
#N/A	Penaeus vannamei uncharacterized LOC113818648 (LOC113818648), mRNA	TRINITY_DN45952_c0_g44_i1	-3.189	3.9919	8.35e-07	5.41e-05
#N/A	Penaeus vannamei probable G-protein coupled receptor Mth-like 3 (LOC113801139), mRNA	TRINITY_DN43702_c0_g1_i1	-3.18755	3.04452	2.43e-07	1.77e-05
#N/A	Penaeus vannamei uncharacterized LOC113814470 (LOC113814470), mRNA	TRINITY_DN47599_c4_g2_i1	-3.1834	1.9747	0.00179414	0.0302524
#N/A	Penaeus vannamei aromatic-L-amino-acid decarboxylase-like (LOC113823929), mRNA	TRINITY_DN47306_c0_g32_i1	-3.18303	7.25435	7.41e-33	1.74e-29
PREDICTED: D-2-hydroxyglutarate dehydrogenase, mitochondrial-like isoform X1 [Lingula anatina]	Penaeus vannamei alpha-1,6-mannosyl-glycoprotein 2-beta-N-acetylglucosaminyltransferase-like (LOC113824063), mRNA	TRINITY_DN45168_c1_g2_i4	-3.18031	1.77401	0.000779451	0.0158468
#N/A	Penaeus vannamei short-chain dehydrogenase/reductase family 9C member 7-like (LOC113821808), mRNA	TRINITY_DN46928_c0_g33_i1	-3.1767	2.47423	4.62e-05	0.00161207
#N/A	#N/A	TRINITY_DN27966_c0_g1_i1	-3.17413	1.78114	0.000720634	0.0150026
#N/A	Penaeus vannamei uncharacterized LOC113822790 (LOC113822790), mRNA	TRINITY_DN43740_c0_g10_i4	-3.17209	1.7753	0.000142447	0.00408355
hypothetical protein [Amblyomma aureolatum]	Penaeus vannamei uncharacterized LOC113809337 (LOC113809337), mRNA	TRINITY_DN46646_c2_g1_i1	-3.16625	3.0468	0.00173157	0.029324
PREDICTED: chorion peroxidase-like [Hyalella azteca]	Penaeus vannamei chorion peroxidase-like (LOC113802728), transcript variant X3, mRNA	TRINITY_DN46426_c0_g4_i5	-3.16405	2.07684	0.00244449	0.0384503
PREDICTED: acetyl-coenzyme A synthetase 2-like, mitochondrial [Ciona intestinalis]	Penaeus vannamei acetyl-coenzyme A synthetase 2-like, mitochondrial (LOC113805920), mRNA	TRINITY_DN47153_c0_g18_i1	-3.14185	1.75878	0.000153051	0.00432402
PREDICTED: uncharacterized protein LOC108678759 [Hyalella azteca]	Penaeus vannamei nucleolar protein dao-5-like (LOC113811163), mRNA	TRINITY_DN46357_c0_g1_i1	-3.13641	3.65943	1.32e-10	1.89e-08
Histone 1 [Macrobrachium rosenbergii]	Penaeus vannamei histone H1-delta-like (LOC113821143), mRNA	TRINITY_DN37268_c0_g1_i1	-3.1263	1.73461	0.000447458	0.0101846
#N/A	Penaeus vannamei sodium/glucose cotransporter 5-like (LOC113828571), transcript variant X3, misc_RNA	TRINITY_DN47511_c4_g38_i1	-3.11702	1.54864	0.000643018	0.0136538
#N/A	#N/A	TRINITY_DN38702_c0_g1_i1	-3.11421	2.42808	0.000151566	0.00429761
#N/A	#N/A	TRINITY_DN45927_c1_g1_i1	-3.11388	1.06572	0.00195612	0.0323091
#N/A	Penaeus vannamei cdc42 homolog (LOC113805842), transcript variant X4, mRNA	TRINITY_DN47657_c0_g21_i1	-3.11018	1.06446	0.00331527	0.0480191
hypothetical protein A3K18_15920 [Lentisphaerae bacterium RIFOXYA12_64_32]	#N/A	TRINITY_DN41379_c1_g16_i1	-3.10295	3.11441	1.13e-07	8.83e-06
#N/A	Penaeus vannamei uncharacterized LOC113808854 (LOC113808854), mRNA	TRINITY_DN45583_c0_g2_i7	-3.09745	1.71722	0.000135904	0.00391995
#N/A	#N/A	TRINITY_DN43311_c0_g21_i1	-3.09686	4.54932	3.95e-14	1.05e-11
PREDICTED: uncharacterized protein LOC108682940 [Hyalella azteca]	Penaeus vannamei uncharacterized LOC113810419 (LOC113810419), transcript variant X1, mRNA	TRINITY_DN39806_c0_g9_i1	-3.08745	2.41139	3.47e-06	0.000186228
#N/A	Penaeus vannamei acetyl-coenzyme A synthetase 2-like, mitochondrial (LOC113805920), mRNA	TRINITY_DN47153_c0_g20_i2	-3.08678	3.87919	1.24e-11	2.11e-09
PREDICTED: acetyl-coenzyme A synthetase 2-like, mitochondrial [Strongylocentrotus purpuratus]	Penaeus vannamei acetyl-coenzyme A synthetase 2-like, mitochondrial (LOC113805920), mRNA	TRINITY_DN47153_c0_g17_i1	-3.08155	5.8487	3.79e-19	1.65e-16
#N/A	#N/A	TRINITY_DN20816_c0_g2_i1	-3.08138	1.03049	0.00205845	0.0336287
#N/A	#N/A	TRINITY_DN45495_c1_g6_i1	-3.08063	4.06314	1.02e-10	1.49e-08
PREDICTED: serine/threonine-protein phosphatase 4 regulatory subunit 1-like isoform X4 [Felis catus]	Penaeus vannamei serine/threonine-protein phosphatase 4 regulatory subunit 1-like (LOC113809190), partial mRNA	TRINITY_DN47603_c1_g4_i3	-3.07686	2.93913	1.38e-06	8.4e-05
scavenger receptor B1 [Marsupenaeus japonicus]	Penaeus vannamei lysosome membrane protein 2-like (LOC113826216), mRNA	TRINITY_DN35432_c0_g1_i1	-3.0765	4.90697	2.29e-13	5.32e-11
ARID domain-containing protein C08B11.3 [Trichinella patagoniensis]	Penaeus vannamei uncharacterized LOC113825950 (LOC113825950), mRNA	TRINITY_DN41880_c0_g3_i1	-3.06581	2.58636	2.17e-05	0.000849846
#N/A	Penaeus vannamei spatacsin-like (LOC113803797), mRNA	TRINITY_DN47677_c2_g1_i4	-3.05553	1.67335	0.00142164	0.0253202
#N/A	Penaeus vannamei uncharacterized LOC113822790 (LOC113822790), mRNA	TRINITY_DN43438_c1_g1_i2	-3.04373	2.14957	0.00210031	0.0342559
#N/A	#N/A	TRINITY_DN45495_c1_g10_i1	-3.03882	3.80013	3.37e-10	4.39e-08
#N/A	Penaeus vannamei lactoylglutathione lyase-like (LOC113806294), transcript variant X3, mRNA	TRINITY_DN46385_c1_g1_i1	-3.03597	1.00227	0.00247423	0.0387458
#N/A	Penaeus vannamei serine/threonine-protein phosphatase 2A 56 kDa regulatory subunit epsilon isoform pseudogene (LOC113806098), misc_RNA	TRINITY_DN47313_c2_g17_i1	-3.0302	1.24333	0.00298134	0.0446172
transglutaminase II [Eriocheir sinensis]	Penaeus vannamei annulin-like (LOC113811248), transcript variant X1, mRNA	TRINITY_DN44198_c0_g1_i1	-3.02831	4.05131	2.92e-11	4.53e-09
#N/A	Penaeus vannamei uncharacterized LOC113814470 (LOC113814470), mRNA	TRINITY_DN47599_c4_g10_i1	-3.00501	3.00996	0.00151651	0.0266253
#N/A	Penaeus vannamei uncharacterized LOC113818648 (LOC113818648), mRNA	TRINITY_DN45952_c0_g11_i1	-2.99974	4.358	4.09e-13	8.95e-11
PREDICTED: LOW QUALITY PROTEIN: uncharacterized protein LOC108682922 [Hyalella azteca]	Penaeus vannamei uncharacterized LOC113808862 (LOC113808862), transcript variant X1, mRNA	TRINITY_DN44731_c0_g14_i1	-2.99295	0.967178	0.00162471	0.0280209
#N/A	#N/A	TRINITY_DN43158_c2_g1_i1	-2.98778	3.01431	2.53e-07	1.82e-05
#N/A	#N/A	TRINITY_DN45495_c1_g4_i1	-2.98616	3.67094	1.23e-08	1.23e-06
NADH dehydrogenase flavoprotein 1, partial [Palaemon varians]	Penaeus vannamei NADH dehydrogenase [ubiquinone] flavoprotein 1, mitochondrial-like (LOC113820765), mRNA	TRINITY_DN44596_c0_g1_i2	-2.98046	1.21423	0.000898635	0.0175831
PREDICTED: uncharacterized protein LOC108678173 isoform X1 [Hyalella azteca]	Penaeus vannamei calcium-binding mitochondrial carrier protein SCaMC-2-B-like (LOC113824430), transcript variant X4, mRNA	TRINITY_DN34240_c0_g7_i1	-2.97718	1.2127	0.00157882	0.0274273
#N/A	Penaeus vannamei uncharacterized protein DKFZp434B061-like (LOC113826286), transcript variant X3, mRNA	TRINITY_DN17645_c0_g1_i1	-2.9578	6.83632	2.03e-24	1.29e-21
PREDICTED: acetyl-coenzyme A synthetase 2-like, mitochondrial [Xenopus laevis]	Penaeus vannamei acetyl-coenzyme A synthetase 2-like, mitochondrial (LOC113805920), mRNA	TRINITY_DN47153_c0_g17_i2	-2.95537	3.55106	9.45e-08	7.5e-06
#N/A	Penaeus vannamei phospholipase D alpha 1-like (LOC113805490), mRNA	TRINITY_DN45721_c1_g2_i1	-2.9497	3.90832	6.09e-11	9.21e-09
#N/A	Penaeus vannamei uncharacterized LOC113822790 (LOC113822790), mRNA	TRINITY_DN43740_c0_g10_i1	-2.93775	2.83393	4.52e-06	0.000232002
PREDICTED: proproteinase E-like [Hyalella azteca]	#N/A	TRINITY_DN42061_c0_g1_i1	-2.93709	3.89455	1.91e-07	1.43e-05
#N/A	Penaeus vannamei uncharacterized LOC113822790 (LOC113822790), mRNA	TRINITY_DN43740_c0_g10_i8	-2.93357	2.97772	1.25e-05	0.000547611
MULTISPECIES: hypothetical protein [Actinomyces]	Penaeus vannamei uncharacterized protein DKFZp434B061-like (LOC113826286), transcript variant X3, mRNA	TRINITY_DN44416_c2_g3_i1	-2.92873	8.36263	3.35e-29	4.35e-26
#N/A	Penaeus vannamei uncharacterized protein DKFZp434B061-like (LOC113826286), transcript variant X3, mRNA	TRINITY_DN14919_c0_g1_i1	-2.9181	4.99694	7.8e-14	1.9e-11
#N/A	Penaeus vannamei uncharacterized LOC113818648 (LOC113818648), mRNA	TRINITY_DN45952_c0_g31_i1	-2.90992	5.65051	8.63e-25	6.13e-22
#N/A	Penaeus vannamei transient receptor potential channel pyrexia-like (LOC113824429), transcript variant X2, mRNA	TRINITY_DN45746_c0_g1_i2	-2.89976	3.71323	8.63e-07	5.54e-05
#N/A	Penaeus vannamei A disintegrin and metalloproteinase with thrombospondin motifs 9-like (LOC113806667), transcript variant X4, mRNA	TRINITY_DN8572_c0_g1_i1	-2.89346	0.895225	0.00283707	0.0428968
PREDICTED: phospholipase D alpha 1-like [Hyalella azteca]	Penaeus vannamei phospholipase D alpha 1-like (LOC113805490), mRNA	TRINITY_DN45721_c1_g3_i1	-2.8919	0.896909	0.00260657	0.040296
#N/A	Penaeus vannamei aromatic-L-amino-acid decarboxylase-like (LOC113823929), mRNA	TRINITY_DN47306_c0_g7_i1	-2.88916	5.39942	5.92e-18	2.24e-15
PREDICTED: kinesin-like protein KIF23 isoform X1 [Hyalella azteca]	Penaeus vannamei kinesin-like protein KIF23 (LOC113821854), transcript variant X1, mRNA	TRINITY_DN39218_c0_g1_i1	-2.87626	3.38714	2.64e-07	1.88e-05
E3 ubiquitin-protein ligase UHRF1 [Daphnia magna]	Penaeus vannamei sodium/glucose cotransporter 5-like (LOC113828571), transcript variant X5, mRNA	TRINITY_DN47511_c4_g18_i1	-2.87525	4.13928	1.89e-11	3.11e-09
#N/A	Penaeus vannamei uncharacterized protein DKFZp434B061-like (LOC113826286), transcript variant X3, mRNA	TRINITY_DN44416_c2_g2_i1	-2.87422	7.03202	4.31e-15	1.29e-12
PREDICTED: aromatic-L-amino-acid decarboxylase-like [Hyalella azteca]	Penaeus vannamei aromatic-L-amino-acid decarboxylase-like (LOC113823929), mRNA	TRINITY_DN47306_c0_g15_i1	-2.87313	5.45538	1.21e-20	5.58e-18
PREDICTED: uncharacterized protein LOC108678173 isoform X1 [Hyalella azteca]	Penaeus vannamei calcium-binding mitochondrial carrier protein SCaMC-2-B-like (LOC113824430), transcript variant X4, mRNA	TRINITY_DN34240_c0_g3_i1	-2.87224	1.35107	0.000775532	0.0157946
#N/A	Penaeus vannamei uncharacterized LOC113818648 (LOC113818648), mRNA	TRINITY_DN45952_c0_g16_i1	-2.86991	6.90646	6.02e-22	3.06e-19
hypothetical protein DAPPUDRAFT_221579 [Daphnia pulex]	Penaeus vannamei aromatic-L-amino-acid decarboxylase-like (LOC113823929), mRNA	TRINITY_DN47306_c0_g18_i1	-2.86851	6.35836	5.96e-24	3.58e-21
#N/A	Penaeus vannamei phospholipase D alpha 1-like (LOC113805490), mRNA	TRINITY_DN45721_c1_g18_i1	-2.86597	4.07354	5.44e-11	8.33e-09
Solute carrier family 28 member 3 [Hypsibius dujardini]	Penaeus vannamei solute carrier family 28 member 3-like (LOC113807443), transcript variant X2, mRNA	TRINITY_DN28232_c0_g1_i1	-2.86593	3.4231	4.57e-08	3.99e-06
hypothetical protein DAPPUDRAFT_333107 [Daphnia pulex]	Penaeus vannamei uncharacterized LOC113818648 (LOC113818648), mRNA	TRINITY_DN45952_c0_g12_i1	-2.86468	7.79873	7.44e-28	7.26e-25
#N/A	Penaeus vannamei uncharacterized LOC113818648 (LOC113818648), mRNA	TRINITY_DN45952_c0_g38_i1	-2.86412	2.76236	2.64e-06	0.000145663
SOCS [Litopenaeus vannamei]	Penaeus vannamei uncharacterized LOC113812823 (LOC113812823), mRNA	TRINITY_DN44584_c2_g1_i1	-2.86317	7.46149	1.55e-32	3.27e-29
#N/A	Penaeus vannamei aromatic-L-amino-acid decarboxylase-like (LOC113823929), mRNA	TRINITY_DN47306_c0_g17_i1	-2.86198	2.106	0.00012591	0.00369542
putative G-protein coupled receptor AH9.1 [Hypsibius dujardini]	Penaeus vannamei uncharacterized LOC113818648 (LOC113818648), mRNA	TRINITY_DN45952_c0_g5_i2	-2.85811	7.76853	6.64e-19	2.83e-16
PREDICTED: brain protein I3-like [Hyalella azteca]	Penaeus vannamei brain protein I3-like (LOC113805182), mRNA	TRINITY_DN31200_c0_g1_i1	-2.84932	2.50592	7.78e-06	0.000369431
#N/A	Penaeus vannamei UPF0389 protein CG9231-like (LOC113823233), mRNA	TRINITY_DN43186_c1_g1_i3	-2.8296	6.35562	3.32e-20	1.49e-17
#N/A	Penaeus vannamei PHD finger protein rhinoceros-like (LOC113819518), mRNA	TRINITY_DN44089_c0_g1_i1	-2.82539	4.68751	0.000176063	0.00481725
G protein-coupled receptor [Pristionchus pacificus]	Penaeus vannamei uncharacterized LOC113818648 (LOC113818648), mRNA	TRINITY_DN45952_c0_g29_i1	-2.81859	6.93279	1.27e-24	8.51e-22
#N/A	#N/A	TRINITY_DN28940_c0_g5_i1	-2.81659	4.86496	2.21e-16	7.08e-14
#N/A	#N/A	TRINITY_DN41867_c0_g3_i1	-2.81421	1.96071	0.00312081	0.0460571
#N/A	Penaeus vannamei cilia- and flagella-associated protein 251-like (LOC113812463), transcript variant X3, mRNA	TRINITY_DN41171_c0_g2_i1	-2.81358	2.38304	2.3e-05	0.000898773
#N/A	#N/A	TRINITY_DN45495_c1_g13_i1	-2.81298	4.14035	2.53e-11	3.98e-09
#N/A	Penaeus vannamei uncharacterized LOC113824487 (LOC113824487), ncRNA	TRINITY_DN34275_c0_g1_i1	-2.81272	1.09572	0.00274311	0.0418544
#N/A	Penaeus vannamei short-chain dehydrogenase/reductase family 9C member 7-like (LOC113821808), mRNA	TRINITY_DN46928_c0_g8_i1	-2.80784	5.30349	2.97e-14	8.1e-12
#N/A	Penaeus vannamei uncharacterized LOC113818648 (LOC113818648), mRNA	TRINITY_DN45952_c0_g27_i1	-2.80585	7.82419	1.16e-25	9.08e-23
#N/A	Penaeus vannamei neuroparsin-A-like (LOC113803948), mRNA	TRINITY_DN44044_c1_g1_i2	-2.80367	2.28089	9.11e-05	0.00280497
Peptide receptor GPCR [Daphnia magna]	Penaeus vannamei uncharacterized LOC113818648 (LOC113818648), mRNA	TRINITY_DN45952_c0_g21_i1	-2.80125	6.45404	1.42e-24	9.25e-22
#N/A	Penaeus vannamei uncharacterized LOC113802834 (LOC113802834), mRNA	TRINITY_DN43311_c0_g17_i1	-2.80086	2.62683	6.52e-05	0.00212788
#N/A	Penaeus vannamei phospholipase D alpha 1-like (LOC113805490), mRNA	TRINITY_DN45721_c1_g9_i1	-2.79912	2.1694	0.0017249	0.0292323
#N/A	#N/A	TRINITY_DN45952_c0_g3_i1	-2.7973	5.99483	1.92e-18	7.87e-16
PREDICTED: aurora kinase A [Sorex araneus]	Penaeus vannamei aurora kinase C-like (LOC113803280), transcript variant X2, mRNA	TRINITY_DN39596_c0_g2_i3	-2.79279	2.87138	0.00278875	0.0423733
#N/A	Penaeus vannamei uncharacterized LOC113822389 (LOC113822389), ncRNA	TRINITY_DN43196_c0_g7_i3	-2.78827	2.16441	6.2e-05	0.0020419
secretory leukocyte proteinase inhibitor [Litopenaeus vannamei]	#N/A	TRINITY_DN45139_c2_g2_i4	-2.78435	2.14888	0.000381621	0.0089201
#N/A	Penaeus vannamei uncharacterized protein DKFZp434B061-like (LOC113826286), transcript variant X3, mRNA	TRINITY_DN44416_c2_g60_i1	-2.78417	6.04918	1.7e-22	9.24e-20
#N/A	Penaeus vannamei uncharacterized LOC113818648 (LOC113818648), mRNA	TRINITY_DN45952_c0_g6_i2	-2.78148	7.11998	1.1e-28	1.25e-25
#N/A	Penaeus vannamei cytochrome c oxidase assembly protein COX18, mitochondrial-like (LOC113822908), transcript variant X8, mRNA	TRINITY_DN44419_c6_g2_i1	-2.7747	1.06391	0.00210471	0.0342799
#N/A	Penaeus vannamei eukaryotic translation initiation factor 2 subunit 2-like (LOC113814965), transcript variant X1, mRNA	TRINITY_DN32103_c0_g1_i2	-2.77	1.77632	0.0004585	0.0103554
#N/A	Penaeus vannamei uncharacterized LOC113818648 (LOC113818648), mRNA	TRINITY_DN45952_c0_g27_i2	-2.76337	9.46619	2.31e-27	2.08e-24
#N/A	Penaeus vannamei insulin-like growth factor-binding protein-related protein 1 (LOC113813598), transcript variant X2, mRNA	TRINITY_DN87686_c0_g2_i1	-2.76196	3.87153	7.79e-05	0.00245639
PREDICTED: probable G-protein coupled receptor AH9.1 [Hyalella azteca]	Penaeus vannamei uncharacterized LOC113818648 (LOC113818648), mRNA	TRINITY_DN45952_c0_g40_i1	-2.76185	9.17483	3.19e-25	2.41e-22
#N/A	Penaeus vannamei serine/threonine-protein kinase D1-like (LOC113807049), mRNA	TRINITY_DN44768_c0_g2_i17	-2.75888	2.36047	0.00313742	0.0462729
#N/A	Penaeus vannamei aromatic-L-amino-acid decarboxylase-like (LOC113823929), mRNA	TRINITY_DN47306_c0_g30_i1	-2.75272	4.39073	2.47e-11	3.9e-09
#N/A	Penaeus vannamei ninein-like (LOC113829474), mRNA	TRINITY_DN47228_c1_g1_i5	-2.74948	2.76556	0.00292465	0.0439167
#N/A	Penaeus vannamei uncharacterized LOC113802834 (LOC113802834), mRNA	TRINITY_DN43311_c0_g5_i1	-2.74659	5.12903	1.16e-09	1.38e-07
G protein-coupled receptor [Pristionchus pacificus]	Penaeus vannamei uncharacterized LOC113818648 (LOC113818648), mRNA	TRINITY_DN45952_c0_g30_i1	-2.74476	3.69615	5.38e-09	5.76e-07
#N/A	Penaeus vannamei phosphoenolpyruvate carboxykinase, cytosolic [GTP]-like (LOC113826096), transcript variant X2, mRNA	TRINITY_DN41445_c1_g1_i1	-2.7433	2.99867	2.31e-06	0.000130138
#N/A	Penaeus vannamei uncharacterized LOC113822790 (LOC113822790), mRNA	TRINITY_DN43740_c0_g10_i7	-2.72744	1.73677	0.000768055	0.0156695
#N/A	Penaeus vannamei uncharacterized LOC113802834 (LOC113802834), mRNA	TRINITY_DN43311_c0_g10_i1	-2.72701	3.14922	7.98e-05	0.0025011
#N/A	#N/A	TRINITY_DN45139_c2_g2_i5	-2.72324	2.56393	0.000123809	0.00364745
#N/A	Penaeus vannamei UPF0389 protein CG9231-like (LOC113823233), mRNA	TRINITY_DN43186_c1_g1_i9	-2.71972	2.84905	2.88e-05	0.00107903
PREDICTED: matrix metalloproteinase-2-like [Hyalella azteca]	Penaeus vannamei matrix metalloproteinase-14-like (LOC113808646), mRNA	TRINITY_DN46441_c0_g1_i5	-2.71884	6.58146	1.38e-08	1.36e-06
#N/A	Penaeus vannamei cAMP-dependent protein kinase type II regulatory subunit-like (LOC113818649), mRNA	TRINITY_DN44632_c0_g4_i1	-2.7006	2.55172	1.6e-05	0.000659713
#N/A	#N/A	TRINITY_DN43158_c2_g3_i1	-2.70019	4.2816	4.57e-10	5.75e-08
PREDICTED: 11-cis retinol dehydrogenase-like [Hyalella azteca]	Penaeus vannamei short-chain dehydrogenase/reductase family 9C member 7-like (LOC113821808), mRNA	TRINITY_DN46928_c0_g3_i1	-2.69563	2.08761	9.49e-05	0.00290058
#N/A	Penaeus vannamei phospholipase D alpha 1-like (LOC113805490), mRNA	TRINITY_DN45721_c1_g11_i1	-2.69266	1.21534	0.00291743	0.0438623
hypothetical protein g.15067, partial [Clastoptera arizonana]	Penaeus vannamei late histone H1-like (LOC113804375), mRNA	TRINITY_DN25589_c2_g5_i1	-2.67471	2.07274	0.000152426	0.00431405
mucin-2-like [Orbicella faveolata]	Penaeus vannamei salivary glue protein Sgs-3-like (LOC113812845), mRNA	TRINITY_DN44222_c0_g1_i1	-2.67236	2.07344	0.000205024	0.00543198
#N/A	Penaeus vannamei uncharacterized LOC113825950 (LOC113825950), mRNA	TRINITY_DN41880_c0_g2_i1	-2.65689	2.34395	0.000138895	0.0040013
#N/A	#N/A	TRINITY_DN43158_c2_g2_i6	-2.6434	3.62023	5.48e-07	3.7e-05
putative G-protein coupled receptor AH9.1 [Hypsibius dujardini]	Penaeus vannamei uncharacterized LOC113818648 (LOC113818648), mRNA	TRINITY_DN45952_c0_g10_i1	-2.64295	6.52891	1.99e-26	1.66e-23
#N/A	Penaeus vannamei uncharacterized LOC113818648 (LOC113818648), mRNA	TRINITY_DN45952_c0_g24_i1	-2.63641	6.40141	9.3e-18	3.35e-15
#N/A	Penaeus vannamei solute carrier family 35 member F6-like (LOC113826329), mRNA	TRINITY_DN47476_c1_g6_i1	-2.63613	2.04183	0.000363149	0.0086436
G protein-coupled receptor [Procambarus clarkii]	Penaeus vannamei uncharacterized LOC113818648 (LOC113818648), mRNA	TRINITY_DN45952_c0_g43_i1	-2.63313	5.86716	6.55e-23	3.84e-20
PREDICTED: DNA-binding protein RFX2-like isoform X3 [Aedes albopictus]	Penaeus vannamei uncharacterized LOC113816151 (LOC113816151), mRNA	TRINITY_DN46648_c0_g11_i1	-2.63193	3.56567	2.07e-06	0.000117706
Peptide receptor GPCR [Daphnia magna]	Penaeus vannamei uncharacterized LOC113818648 (LOC113818648), mRNA	TRINITY_DN45952_c0_g15_i1	-2.63152	6.45888	1.05e-24	7.24e-22
#N/A	Penaeus vannamei uncharacterized protein DKFZp434B061-like (LOC113826286), transcript variant X3, mRNA	TRINITY_DN37307_c0_g2_i1	-2.6288	3.56912	2.3e-07	1.69e-05
Sodium/glucose cotransporter 2 [Orchesella cincta]	Penaeus vannamei sodium/glucose cotransporter 5-like (LOC113828571), transcript variant X5, mRNA	TRINITY_DN47511_c4_g38_i2	-2.62584	3.40336	5.8e-07	3.88e-05
PREDICTED: phospholipase D alpha 1-like [Hyalella azteca]	Penaeus vannamei phospholipase D alpha 1-like (LOC113805490), mRNA	TRINITY_DN45721_c1_g3_i3	-2.6188	1.79593	0.00131298	0.0238752
testis kinesin-like protein KIFC1 [Eriocheir sinensis]	Penaeus vannamei carboxy-terminal kinesin 2-like (LOC113817430), mRNA	TRINITY_DN45654_c0_g1_i1	-2.61875	3.17309	1.26e-05	0.000549087
PREDICTED: lactoylglutathione lyase-like isoform X2 [Branchiostoma belcheri]	Penaeus vannamei lactoylglutathione lyase-like (LOC113806294), transcript variant X3, mRNA	TRINITY_DN46385_c2_g5_i1	-2.61589	2.13257	0.000211728	0.00557805
predicted protein [Nematostella vectensis]	Penaeus vannamei histone H1-delta-like (LOC113821143), mRNA	TRINITY_DN37268_c0_g1_i2	-2.61433	6.78867	1.12e-28	1.25e-25
PREDICTED: estradiol 17-beta-dehydrogenase 2-like [Hyalella azteca]	Penaeus vannamei short-chain dehydrogenase/reductase family 9C member 7-like (LOC113821808), mRNA	TRINITY_DN46928_c0_g29_i1	-2.61414	3.35369	6.63e-06	0.000322628
#N/A	Penaeus vannamei uncharacterized protein DKFZp434B061-like (LOC113826286), transcript variant X3, mRNA	TRINITY_DN44416_c2_g50_i1	-2.6126	5.25014	2.76e-18	1.12e-15
#N/A	Penaeus vannamei COP1-interactive protein 1-like (LOC113810390), mRNA	TRINITY_DN47648_c0_g1_i1	-2.60017	3.81364	8.2e-09	8.46e-07
#N/A	Penaeus vannamei ficolin-1-like (LOC113813554), mRNA	TRINITY_DN40165_c0_g1_i1	-2.58753	2.29355	0.000457712	0.0103489
PREDICTED: UPF0389 protein CG9231 isoform X2 [Anoplophora glabripennis]	Penaeus vannamei UPF0389 protein CG9231-like (LOC113823233), mRNA	TRINITY_DN43186_c1_g2_i1	-2.58317	2.98181	1.36e-05	0.000583312
#N/A	Penaeus vannamei bis(5'-adenosyl)-triphosphatase enpp4-like (LOC113810424), mRNA	TRINITY_DN46612_c0_g14_i2	-2.58164	1.88393	0.000559795	0.0121623
PREDICTED: centromere-associated protein E-like [Hyalella azteca]	Penaeus vannamei centromere-associated protein E-like (LOC113813509), mRNA	TRINITY_DN45591_c0_g1_i1	-2.57941	3.52106	7.53e-08	6.15e-06
#N/A	Penaeus vannamei uncharacterized LOC113802834 (LOC113802834), mRNA	TRINITY_DN43311_c0_g11_i2	-2.57577	2.67051	1.7e-05	0.000692749
#N/A	Penaeus vannamei A disintegrin and metalloproteinase with thrombospondin motifs 9-like (LOC113806667), transcript variant X3, mRNA	TRINITY_DN34336_c0_g2_i1	-2.5737	1.99057	0.000283091	0.0070385
PREDICTED: LOW QUALITY PROTEIN: extended synaptotagmin-1-like [Hyalella azteca]	Penaeus vannamei extended synaptotagmin-2-like (LOC113817041), mRNA	TRINITY_DN44482_c0_g2_i7	-2.5559	1.29546	0.00314282	0.0462943
#N/A	Penaeus vannamei insulin-like growth factor-binding protein-related protein 1 (LOC113813598), transcript variant X2, mRNA	TRINITY_DN87308_c0_g3_i1	-2.55515	6.0318	1.57e-12	3.19e-10
#N/A	Penaeus vannamei UPF0389 protein CG9231-like (LOC113823233), mRNA	TRINITY_DN43186_c1_g1_i2	-2.55325	6.14708	4.4e-14	1.15e-11
#N/A	Penaeus vannamei uncharacterized LOC113805784 (LOC113805784), transcript variant X4, misc_RNA	TRINITY_DN38500_c0_g11_i1	-2.54622	2.06642	0.00164715	0.0283037
#N/A	Penaeus vannamei uncharacterized LOC113822790 (LOC113822790), mRNA	TRINITY_DN43740_c0_g14_i1	-2.53659	5.21991	6.06e-15	1.8e-12
E3 ubiquitin-protein ligase UHRF1 [Daphnia magna]	Penaeus vannamei sodium/glucose cotransporter 5-like (LOC113828571), transcript variant X5, mRNA	TRINITY_DN47511_c4_g6_i1	-2.53389	2.40767	0.000901009	0.0176148
#N/A	Penaeus vannamei uncharacterized LOC113818648 (LOC113818648), mRNA	TRINITY_DN45952_c0_g9_i1	-2.51863	4.91986	5.95e-14	1.5e-11
PREDICTED: uncharacterized protein LOC108665311 [Hyalella azteca]	Penaeus vannamei innexin inx2-like (LOC113824071), transcript variant X2, mRNA	TRINITY_DN41379_c1_g15_i1	-2.51442	3.31198	4.33e-06	0.0002237
#N/A	#N/A	TRINITY_DN42471_c0_g9_i2	-2.51064	1.42338	0.0031714	0.0465397
#N/A	Penaeus vannamei uncharacterized LOC113802834 (LOC113802834), mRNA	TRINITY_DN43311_c0_g2_i1	-2.50055	5.81885	6.52e-14	1.63e-11
#N/A	Penaeus vannamei uncharacterized LOC113824148 (LOC113824148), transcript variant X2, mRNA	TRINITY_DN42107_c0_g3_i1	-2.4956	3.37425	4.18e-07	2.9e-05
#N/A	Penaeus vannamei uncharacterized protein DKFZp434B061-like (LOC113826286), transcript variant X3, mRNA	TRINITY_DN44416_c2_g4_i1	-2.49007	3.56286	8.59e-07	5.52e-05
dnaJ homolog subfamily B member 9 precursor [Danio rerio]	Penaeus vannamei dnaJ homolog subfamily B member 9-like (LOC113808980), transcript variant X6, mRNA	TRINITY_DN46849_c6_g29_i1	-2.48678	2.52536	0.000109788	0.00327977
#N/A	Penaeus vannamei uncharacterized LOC113824148 (LOC113824148), transcript variant X2, mRNA	TRINITY_DN42107_c0_g8_i2	-2.47818	3.13872	4.38e-05	0.00153949
#N/A	#N/A	TRINITY_DN43158_c2_g2_i5	-2.47502	4.2691	5.34e-10	6.65e-08
#N/A	Penaeus vannamei glypican-6-like (LOC113827334), mRNA	TRINITY_DN56970_c0_g1_i1	-2.46939	1.40085	0.00289508	0.0436595
#N/A	Penaeus vannamei uncharacterized LOC113818648 (LOC113818648), mRNA	TRINITY_DN45952_c0_g32_i1	-2.46875	3.84281	7.62e-06	0.00036426
#N/A	#N/A	TRINITY_DN42471_c0_g9_i1	-2.45904	2.9363	1.18e-05	0.0005244
#N/A	#N/A	TRINITY_DN45495_c1_g9_i1	-2.45788	3.49024	8.47e-07	5.47e-05
#N/A	Penaeus vannamei uncharacterized LOC113803500 (LOC113803500), ncRNA	TRINITY_DN44802_c0_g28_i1	-2.45321	2.75929	2.65e-05	0.00100945
putative G-protein coupled receptor AH9.1 [Hypsibius dujardini]	Penaeus vannamei uncharacterized LOC113818648 (LOC113818648), mRNA	TRINITY_DN45952_c0_g5_i3	-2.45155	2.432	9.84e-05	0.00299176
#N/A	#N/A	TRINITY_DN44059_c0_g1_i1	-2.44763	6.85485	7.72e-15	2.26e-12
#N/A	#N/A	TRINITY_DN47064_c3_g20_i2	-2.4415	2.41867	0.000130491	0.00380127
PREDICTED: sodium/glucose cotransporter 4-like [Hyalella azteca]	Penaeus vannamei sodium/glucose cotransporter 5-like (LOC113828571), transcript variant X3, misc_RNA	TRINITY_DN47511_c4_g2_i1	-2.44024	3.32471	4.82e-05	0.00166591
#N/A	Penaeus vannamei short-chain dehydrogenase/reductase family 9C member 7-like (LOC113821808), mRNA	TRINITY_DN46928_c0_g23_i1	-2.43979	2.41903	0.000110615	0.00329607
#N/A	Penaeus vannamei uncharacterized LOC113802834 (LOC113802834), mRNA	TRINITY_DN43311_c0_g8_i1	-2.43936	5.87661	9.85e-18	3.47e-15
#N/A	Penaeus vannamei neuroparsin-A-like (LOC113803948), mRNA	TRINITY_DN39331_c0_g1_i1	-2.43651	4.31979	3.5e-10	4.53e-08
hypothetical protein [Amblyomma sculptum]	Penaeus vannamei dymeclin-like (LOC113826564), mRNA	TRINITY_DN42830_c1_g1_i1	-2.43604	5.52225	0.00307147	0.0455585
double WAP domain-containing protein [Marsupenaeus japonicus]	Penaeus vannamei uncharacterized LOC113815774 (LOC113815774), mRNA	TRINITY_DN42788_c0_g4_i3	-2.43305	2.73455	0.00151932	0.0266347
#N/A	Penaeus vannamei delta(24)-sterol reductase-like (LOC113827979), mRNA	TRINITY_DN45139_c2_g2_i3	-2.42469	2.24945	0.000505377	0.0112501
PREDICTED: aromatic-L-amino-acid decarboxylase-like [Hyalella azteca]	Penaeus vannamei aromatic-L-amino-acid decarboxylase-like (LOC113823929), mRNA	TRINITY_DN47306_c0_g2_i1	-2.42263	4.07244	1.54e-06	9.16e-05
#N/A	Penaeus vannamei phospholipase D alpha 1-like (LOC113805490), mRNA	TRINITY_DN45721_c1_g15_i1	-2.41742	2.07016	0.00039305	0.00912852
#N/A	Penaeus vannamei uncharacterized LOC113824148 (LOC113824148), transcript variant X2, mRNA	TRINITY_DN42107_c0_g10_i1	-2.41646	3.65765	2.35e-07	1.72e-05
PREDICTED: uncharacterized protein C19orf44-like [Lingula anatina]	Penaeus vannamei E3 ubiquitin-protein ligase RBBP6-like (LOC113828275), mRNA	TRINITY_DN35117_c1_g1_i1	-2.40216	3.08989	3.64e-05	0.00131711
PREDICTED: kinesin-like protein KIF11 [Hyalella azteca]	Penaeus vannamei kinesin-like protein Klp61F (LOC113803105), mRNA	TRINITY_DN44869_c0_g1_i1	-2.39508	4.28937	1.43e-09	1.66e-07
hypothetical protein g.15067, partial [Clastoptera arizonana]	Penaeus vannamei late histone H1-like (LOC113804375), mRNA	TRINITY_DN7058_c0_g1_i1	-2.38577	2.71089	4.92e-05	0.00169851
PREDICTED: transketolase-like protein 2 isoform X4 [Megachile rotundata]	Penaeus vannamei transketolase-like protein 2 (LOC113827332), mRNA	TRINITY_DN33299_c0_g1_i1	-2.38554	3.48048	1.46e-05	0.000617279
PREDICTED: histone-lysine N-methyltransferase 2C-like [Hyalella azteca]	Penaeus vannamei POU domain, class 6, transcription factor 2-like (LOC113801781), mRNA	TRINITY_DN39293_c0_g1_i1	-2.38026	6.65537	1.49e-21	7.44e-19
PREDICTED: uncharacterized protein LOC108681475 [Hyalella azteca]	Penaeus vannamei uncharacterized LOC113820303 (LOC113820303), mRNA	TRINITY_DN38670_c0_g6_i3	-2.36543	3.05994	1.76e-05	0.000708098
#N/A	#N/A	TRINITY_DN38702_c0_g3_i1	-2.35139	2.80477	0.00223874	0.0359637
#N/A	#N/A	TRINITY_DN28940_c0_g5_i2	-2.35128	2.7352	0.000543085	0.0118653
PREDICTED: uncharacterized protein LOC108682940 [Hyalella azteca]	Penaeus vannamei uncharacterized LOC113810419 (LOC113810419), transcript variant X2, mRNA	TRINITY_DN39806_c0_g8_i1	-2.35022	3.47123	3.33e-06	0.000180426
UDP-glucuronosyltransferase 2C1, partial [Zootermopsis nevadensis]	#N/A	TRINITY_DN47618_c2_g10_i1	-2.33982	3.95239	1.01e-06	6.35e-05
#N/A	#N/A	TRINITY_DN35235_c0_g1_i1	-2.33709	2.34344	0.00037361	0.0088387
#N/A	Penaeus vannamei sodium/glucose cotransporter 5-like (LOC113828571), transcript variant X3, misc_RNA	TRINITY_DN47511_c4_g12_i2	-2.33135	6.49576	5.27e-14	1.35e-11
PREDICTED: estradiol 17-beta-dehydrogenase 2-like [Hyalella azteca]	Penaeus vannamei short-chain dehydrogenase/reductase family 9C member 7-like (LOC113821808), mRNA	TRINITY_DN46928_c0_g4_i1	-2.33059	4.12324	1.55e-06	9.17e-05
#N/A	Penaeus vannamei uncharacterized LOC113822389 (LOC113822389), ncRNA	TRINITY_DN43196_c0_g8_i1	-2.32957	3.46363	1.41e-05	0.000598914
#N/A	Penaeus vannamei insulin-like growth factor-binding protein-related protein 1 (LOC113813598), transcript variant X1, mRNA	TRINITY_DN60899_c1_g2_i1	-2.32864	3.92412	3.97e-07	2.78e-05
cobaltochelatase subunit CobN [Thalassobius gelatinovorus]	Penaeus vannamei uncharacterized LOC113822790 (LOC113822790), mRNA	TRINITY_DN43740_c0_g14_i2	-2.32459	3.61712	3.47e-06	0.000186228
NF-kB transcription factor Relish [Penaeus monodon]	Penaeus vannamei nuclear factor NF-kappa-B p105 subunit-like (LOC113806131), transcript variant X6, mRNA	TRINITY_DN27782_c0_g1_i1	-2.31609	3.75462	2.49e-07	1.8e-05
#N/A	Penaeus vannamei uncharacterized LOC113818648 (LOC113818648), mRNA	TRINITY_DN45952_c0_g6_i3	-2.31082	5.98666	3.95e-15	1.22e-12
PREDICTED: estradiol 17-beta-dehydrogenase 2-like [Hyalella azteca]	Penaeus vannamei short-chain dehydrogenase/reductase family 9C member 7-like (LOC113821808), mRNA	TRINITY_DN46928_c0_g19_i1	-2.30919	4.90052	9.22e-12	1.64e-09
PREDICTED: 11-cis retinol dehydrogenase-like [Hyalella azteca]	Penaeus vannamei short-chain dehydrogenase/reductase family 9C member 7-like (LOC113821808), mRNA	TRINITY_DN46928_c0_g35_i1	-2.30512	5.55108	4.1e-14	1.08e-11
#N/A	Penaeus vannamei kynurenine/alpha-aminoadipate aminotransferase, mitochondrial-like (LOC113825844), partial mRNA	TRINITY_DN35281_c0_g2_i1	-2.29941	3.71136	1.54e-06	9.16e-05
allatostatin-A receptor-like [Tropilaelaps mercedesae]	Penaeus vannamei uncharacterized LOC113805641 (LOC113805641), transcript variant X1, mRNA	TRINITY_DN42471_c0_g4_i1	-2.29341	6.42217	3.14e-16	9.95e-14
#N/A	Penaeus vannamei sodium/glucose cotransporter 5-like (LOC113828571), transcript variant X3, misc_RNA	TRINITY_DN47511_c4_g36_i1	-2.29071	2.99505	5.04e-05	0.00173487
#N/A	Penaeus vannamei uncharacterized LOC113809546 (LOC113809546), mRNA	TRINITY_DN33233_c0_g7_i1	-2.28685	2.44355	0.000247648	0.00633983
PREDICTED: sodium/glucose cotransporter 4-like [Hyalella azteca]	Penaeus vannamei sodium/glucose cotransporter 5-like (LOC113828571), transcript variant X3, misc_RNA	TRINITY_DN47511_c4_g29_i1	-2.28279	1.77267	0.00205752	0.0336287
#N/A	Penaeus vannamei insulin-like growth factor-binding protein-related protein 1 (LOC113813598), transcript variant X2, mRNA	TRINITY_DN41631_c0_g3_i1	-2.27524	7.66176	2.65e-17	8.86e-15
#N/A	Penaeus vannamei uncharacterized LOC113802834 (LOC113802834), mRNA	TRINITY_DN43311_c0_g7_i1	-2.2748	7.23223	1.14e-17	3.91e-15
PREDICTED: estradiol 17-beta-dehydrogenase 2-like [Hyalella azteca]	Penaeus vannamei short-chain dehydrogenase/reductase family 9C member 7-like (LOC113821808), mRNA	TRINITY_DN46928_c0_g26_i1	-2.27156	4.26394	5.13e-06	0.000258054
#N/A	Penaeus vannamei coatomer subunit zeta-1-like (LOC113811271), mRNA	TRINITY_DN43893_c0_g1_i2	-2.27137	2.12929	0.000838837	0.0166919
#N/A	Penaeus vannamei uncharacterized LOC113802834 (LOC113802834), mRNA	TRINITY_DN43311_c0_g11_i1	-2.27061	4.38305	8.96e-09	9.04e-07
serine/threonine-protein phosphatase PP2A regulatory subunit B isoform [Penaeus monodon]	Penaeus vannamei protein phosphatase PP2A 55 kDa regulatory subunit (LOC113814613), mRNA	TRINITY_DN45049_c0_g1_i2	-2.26506	5.47913	8.27e-10	1e-07
#N/A	Penaeus vannamei sodium/glucose cotransporter 5-like (LOC113828571), transcript variant X3, misc_RNA	TRINITY_DN47511_c4_g25_i1	-2.26219	1.51898	0.00350012	0.0499247
#N/A	#N/A	TRINITY_DN40777_c0_g2_i1	-2.25746	2.04025	0.00263185	0.040576
PREDICTED: protein bric-a-brac 1-like [Halyomorpha halys]	Penaeus vannamei pollen-specific leucine-rich repeat extensin-like protein 2 (LOC113818090), mRNA	TRINITY_DN44275_c1_g3_i5	-2.25204	4.42275	4.5e-10	5.72e-08
UDP-GlcNAc:betaGal beta-1,3-N-acetylglucosaminyltransferase-like protein 1 [Fundulus heteroclitus]	Penaeus vannamei UDP-GlcNAc:betaGal beta-1,3-N-acetylglucosaminyltransferase-like protein 1 (LOC113811356), transcript variant X2, mRNA	TRINITY_DN45876_c0_g5_i1	-2.23704	2.75693	0.000132924	0.00385566
PREDICTED: uncharacterized protein LOC108665311 [Hyalella azteca]	Penaeus vannamei innexin inx2-like (LOC113824071), transcript variant X2, mRNA	TRINITY_DN41379_c1_g8_i1	-2.23335	2.80973	0.000264379	0.00669408
Sodium/glucose cotransporter 2 [Orchesella cincta]	Penaeus vannamei sodium/glucose cotransporter 5-like (LOC113828571), transcript variant X3, misc_RNA	TRINITY_DN47511_c4_g17_i1	-2.22622	1.82933	0.00184798	0.0308713
lactoylglutathione lyase [Rattus norvegicus]	Penaeus vannamei lactoylglutathione lyase-like (LOC113806294), transcript variant X3, mRNA	TRINITY_DN46385_c2_g18_i1	-2.22539	5.37084	1.77e-14	4.88e-12
#N/A	Penaeus vannamei insulin-like growth factor-binding protein-related protein 1 (LOC113813598), transcript variant X1, mRNA	TRINITY_DN96119_c0_g2_i1	-2.21664	4.71747	8.8e-09	8.92e-07
sodium/glucose cotransporter 4 [Parasteatoda tepidariorum]	Penaeus vannamei sodium/glucose cotransporter 5-like (LOC113828571), transcript variant X3, misc_RNA	TRINITY_DN47511_c4_g33_i1	-2.21638	4.52389	2.01e-08	1.87e-06
#N/A	Penaeus vannamei serine/arginine repetitive matrix protein 2-like (LOC113826319), transcript variant X1, mRNA	TRINITY_DN40274_c0_g1_i1	-2.21535	2.63638	0.000234706	0.00606069
PREDICTED: 11-cis retinol dehydrogenase-like [Hyalella azteca]	Penaeus vannamei short-chain dehydrogenase/reductase family 9C member 7-like (LOC113821808), mRNA	TRINITY_DN46928_c0_g11_i1	-2.20691	5.30331	5.57e-11	8.47e-09
PREDICTED: flocculation protein FLO11-like, partial [Hyalella azteca]	Penaeus vannamei myoneurin-like (LOC113829076), transcript variant X1, mRNA	TRINITY_DN46285_c0_g1_i1	-2.20388	5.34118	3.92e-12	7.29e-10
PREDICTED: uncharacterized protein LOC108682940 [Hyalella azteca]	Penaeus vannamei uncharacterized LOC113810419 (LOC113810419), transcript variant X1, mRNA	TRINITY_DN39806_c0_g3_i1	-2.19718	3.62381	1.25e-05	0.000547611
#N/A	#N/A	TRINITY_DN42471_c0_g4_i3	-2.19172	2.36813	0.000729796	0.0151262
#N/A	Penaeus vannamei uncharacterized protein DKFZp434B061-like (LOC113826286), transcript variant X3, mRNA	TRINITY_DN8247_c0_g1_i1	-2.18651	4.18215	8.86e-06	0.000410256
#N/A	#N/A	TRINITY_DN45662_c1_g1_i1	-2.18599	5.24118	2.6e-10	3.52e-08
#N/A	Penaeus vannamei sodium/glucose cotransporter 5-like (LOC113828571), transcript variant X3, misc_RNA	TRINITY_DN47511_c4_g10_i1	-2.18418	6.59622	4.14e-15	1.26e-12
PREDICTED: innexin inx2-like [Hyalella azteca]	#N/A	TRINITY_DN47134_c2_g1_i1	-2.17952	7.86813	3.71e-18	1.45e-15
hypothetical protein CAPTEDRAFT_92324 [Capitella teleta]	Penaeus vannamei sodium/glucose cotransporter 5-like (LOC113828571), transcript variant X3, misc_RNA	TRINITY_DN47511_c4_g30_i1	-2.17194	3.58232	1.23e-05	0.000546037
#N/A	Penaeus vannamei uncharacterized LOC113824148 (LOC113824148), transcript variant X2, mRNA	TRINITY_DN42107_c0_g2_i1	-2.17184	4.82073	4.13e-09	4.54e-07
Sodium/glucose cotransporter [Daphnia magna]	Penaeus vannamei sodium/glucose cotransporter 5-like (LOC113828571), transcript variant X3, misc_RNA	TRINITY_DN47511_c4_g15_i1	-2.17117	3.86995	1.5e-05	0.000629664
#N/A	Penaeus vannamei uncharacterized LOC113810803 (LOC113810803), transcript variant X3, mRNA	TRINITY_DN46150_c0_g1_i1	-2.16945	4.16371	3.35e-07	2.36e-05
PREDICTED: estradiol 17-beta-dehydrogenase 2-like [Hyalella azteca]	Penaeus vannamei short-chain dehydrogenase/reductase family 9C member 7-like (LOC113821808), mRNA	TRINITY_DN46928_c0_g19_i3	-2.168	6.71614	2.16e-11	3.46e-09
#N/A	Penaeus vannamei UPF0389 protein CG9231-like (LOC113823233), mRNA	TRINITY_DN43186_c1_g1_i8	-2.1667	3.8267	7.34e-05	0.00233913
#N/A	#N/A	TRINITY_DN47618_c2_g5_i1	-2.16408	2.7008	0.000621524	0.0132817
innexin inx2 [Homarus gammarus]	Penaeus vannamei innexin inx2-like (LOC113800868), mRNA	TRINITY_DN38061_c0_g1_i1	-2.16405	2.13046	0.00124027	0.0228188
neuronal membrane glycoprotein M6-b, partial [Cherax quadricarinatus]	Penaeus vannamei transmembrane protein 147-like (LOC113804316), mRNA	TRINITY_DN42627_c0_g1_i1	-2.15427	3.71447	3.64e-05	0.00131713
#N/A	Penaeus vannamei uncharacterized LOC113803500 (LOC113803500), ncRNA	TRINITY_DN44802_c0_g11_i1	-2.14978	4.36674	9.78e-07	6.21e-05
#N/A	Penaeus vannamei phenoloxidase-activating factor 2-like (LOC113809076), mRNA	TRINITY_DN47745_c2_g21_i4	-2.14638	4.01099	3.21e-05	0.00118453
#N/A	Penaeus vannamei MOB kinase activator-like 3 (LOC113800359), transcript variant X3, mRNA	TRINITY_DN47441_c2_g9_i1	-2.14493	2.26246	0.00329954	0.0478505
PREDICTED: sodium/glucose cotransporter 4-like [Hyalella azteca]	Penaeus vannamei sodium/glucose cotransporter 5-like (LOC113828571), transcript variant X3, misc_RNA	TRINITY_DN47511_c4_g32_i1	-2.14052	3.81782	1.61e-05	0.000659713
#N/A	Penaeus vannamei pollen-specific leucine-rich repeat extensin-like protein 2 (LOC113818090), mRNA	TRINITY_DN47610_c2_g39_i1	-2.13979	2.87121	0.000329323	0.00794342
#N/A	Penaeus vannamei sodium/glucose cotransporter 5-like (LOC113828571), transcript variant X5, mRNA	TRINITY_DN30547_c0_g2_i1	-2.13234	3.1673	0.000140437	0.0040358
hypothetical protein DAPPUDRAFT_310509 [Daphnia pulex]	Penaeus vannamei calcium-activated chloride channel regulator 3A-1-like (LOC113816382), mRNA	TRINITY_DN47679_c1_g4_i1	-2.13173	2.45484	0.000711073	0.0148168
PREDICTED: uncharacterized protein LOC108675418 [Hyalella azteca]	Penaeus vannamei uncharacterized LOC113824539 (LOC113824539), transcript variant X2, mRNA	TRINITY_DN43316_c0_g1_i1	-2.12503	3.54381	1.28e-05	0.000555489
PREDICTED: beta-hexosaminidase subunit alpha-like [Limulus polyphemus]	Penaeus vannamei beta-hexosaminidase subunit beta-like (LOC113813424), partial mRNA	TRINITY_DN46257_c0_g7_i2	-2.12023	3.10412	0.00037898	0.00891416
#N/A	Penaeus vannamei uncharacterized LOC113815968 (LOC113815968), mRNA	TRINITY_DN46852_c0_g7_i1	-2.11858	4.77974	2.24e-09	2.56e-07
#N/A	Penaeus vannamei nucleobindin-2-like (LOC113813294), transcript variant X4, mRNA	TRINITY_DN47701_c2_g11_i1	-2.11692	1.84718	0.00338288	0.0487772
#N/A	Penaeus vannamei uncharacterized LOC113802834 (LOC113802834), mRNA	TRINITY_DN43311_c0_g6_i1	-2.11327	6.11781	1.27e-14	3.58e-12
Group 3 secretory phospholipase A2 [Orchesella cincta]	Penaeus vannamei group 3 secretory phospholipase A2-like (LOC113820851), mRNA	TRINITY_DN44552_c2_g7_i2	-2.11174	4.76104	5.65e-08	4.85e-06
PREDICTED: estradiol 17-beta-dehydrogenase 2-like [Hyalella azteca]	Penaeus vannamei short-chain dehydrogenase/reductase family 9C member 7-like (LOC113821808), mRNA	TRINITY_DN46928_c0_g19_i2	-2.11039	2.85569	0.0007965	0.0160403
RAC-GTPase activating protein 1 [Penaeus monodon]	Penaeus vannamei rac GTPase-activating protein 1-like (LOC113829838), mRNA	TRINITY_DN36002_c0_g1_i1	-2.10989	3.38434	1.26e-05	0.00054851
#N/A	Penaeus vannamei uncharacterized LOC113802834 (LOC113802834), mRNA	TRINITY_DN43311_c0_g1_i1	-2.10887	2.85133	0.000165121	0.00460392
#N/A	#N/A	TRINITY_DN47064_c3_g9_i1	-2.10834	3.43916	2.42e-05	0.000938497
#N/A	Penaeus vannamei insulin-like growth factor-binding protein-related protein 1 (LOC113813598), transcript variant X2, mRNA	TRINITY_DN87308_c0_g1_i1	-2.10743	4.98563	3.65e-10	4.7e-08
PREDICTED: uncharacterized protein LOC108909097 isoform X1 [Anoplophora glabripennis]	Penaeus vannamei group 3 secretory phospholipase A2-like (LOC113820851), mRNA	TRINITY_DN44552_c2_g4_i1	-2.10268	5.03229	3.08e-10	4.09e-08
#N/A	Penaeus vannamei cholinesterase 1-like (LOC113818979), transcript variant X1, mRNA	TRINITY_DN41444_c0_g2_i1	-2.10245	2.6587	0.000814368	0.0163579
#N/A	Penaeus vannamei beta-hexosaminidase subunit beta-like (LOC113813424), partial mRNA	TRINITY_DN46257_c0_g7_i3	-2.08935	4.24412	8.01e-08	6.47e-06
#N/A	#N/A	TRINITY_DN47064_c3_g18_i2	-2.08804	3.53248	0.000268568	0.00677107
PREDICTED: LOW QUALITY PROTEIN: sodium/myo-inositol cotransporter 2-like [Hyalella azteca]	Penaeus vannamei sodium/glucose cotransporter 5-like (LOC113828571), transcript variant X5, mRNA	TRINITY_DN47511_c4_g19_i1	-2.08488	4.82265	1.48e-08	1.44e-06
#N/A	#N/A	TRINITY_DN28632_c0_g1_i1	-2.07744	2.4028	0.00149329	0.0262964
PREDICTED: sodium/glucose cotransporter 4-like [Hyalella azteca]	Penaeus vannamei sodium/glucose cotransporter 5-like (LOC113828571), transcript variant X3, misc_RNA	TRINITY_DN47511_c4_g42_i1	-2.07724	3.61482	0.000100717	0.00304766
#N/A	Penaeus vannamei uncharacterized LOC113802182 (LOC113802182), mRNA	TRINITY_DN30555_c0_g1_i1	-2.0638	2.20529	0.00314746	0.0463044
#N/A	Penaeus vannamei transient receptor potential cation channel subfamily A member 1 homolog (LOC113816457), partial mRNA	TRINITY_DN46237_c1_g11_i2	-2.06193	2.86066	0.000199517	0.00531614
PREDICTED: LOW QUALITY PROTEIN: extended synaptotagmin-1-like [Hyalella azteca]	Penaeus vannamei extended synaptotagmin-2-like (LOC113817041), mRNA	TRINITY_DN44482_c0_g2_i4	-2.05875	2.87372	0.00347874	0.0498013
PREDICTED: uncharacterized protein F21D5.5-like isoform X2 [Hyalella azteca]	Penaeus vannamei uncharacterized protein F21D5.5-like (LOC113818188), transcript variant X2, mRNA	TRINITY_DN38658_c0_g1_i1	-2.04591	3.1911	0.000380231	0.00891416
hypothetical protein g.7693 [Clastoptera arizonana]	Penaeus vannamei group 3 secretory phospholipase A2-like (LOC113820851), mRNA	TRINITY_DN44552_c2_g4_i2	-2.03366	4.86539	7.04e-08	5.8e-06
bric-A-brac, putative [Pediculus humanus corporis]	Penaeus vannamei pollen-specific leucine-rich repeat extensin-like protein 2 (LOC113818090), mRNA	TRINITY_DN44275_c1_g3_i6	-2.033	3.41332	2.36e-05	0.000917194
#N/A	Penaeus vannamei uncharacterized LOC113816771 (LOC113816771), transcript variant X1, mRNA	TRINITY_DN38533_c1_g3_i1	-2.03252	2.646	0.00171871	0.0291907
#N/A	Penaeus vannamei uncharacterized LOC113809546 (LOC113809546), mRNA	TRINITY_DN39885_c0_g4_i3	-2.02566	4.43261	5.57e-07	3.74e-05
PREDICTED: rootletin-like [Hyalella azteca]	Penaeus vannamei golgin subfamily A member 4-like (LOC113823285), mRNA	TRINITY_DN43728_c0_g1_i2	-2.02477	3.81208	1.52e-05	0.000633811
#N/A	Penaeus vannamei uncharacterized LOC113809546 (LOC113809546), mRNA	TRINITY_DN33233_c0_g3_i1	-2.01565	2.5362	0.000911179	0.0177089
#N/A	Penaeus vannamei uncharacterized LOC113809546 (LOC113809546), mRNA	TRINITY_DN39885_c0_g4_i2	-2.01543	7.41333	1e-15	3.13e-13
Lactoylglutathione lyase [Cricetulus griseus]	Penaeus vannamei lactoylglutathione lyase-like (LOC113806294), transcript variant X1, mRNA	TRINITY_DN46385_c2_g3_i1	-2.01369	3.7667	5.36e-06	0.000267853
hypothetical protein CAPTEDRAFT_169681 [Capitella teleta]	Penaeus vannamei lactoylglutathione lyase-like (LOC113806294), transcript variant X3, mRNA	TRINITY_DN46385_c2_g8_i1	-2.01311	5.42207	3.12e-13	7.1e-11
#N/A	Penaeus vannamei short-chain dehydrogenase/reductase family 9C member 7-like (LOC113821808), mRNA	TRINITY_DN46928_c0_g21_i3	-2.01039	7.49741	2.58e-17	8.77e-15
#N/A	Penaeus vannamei uncharacterized LOC113822389 (LOC113822389), ncRNA	TRINITY_DN43196_c0_g10_i1	-2.00738	2.85708	0.000788358	0.0159448
#N/A	Penaeus vannamei short-chain dehydrogenase/reductase family 9C member 7-like (LOC113821808), mRNA	TRINITY_DN46928_c0_g21_i2	-2.00076	3.71203	1.32e-05	0.000567477
#N/A	#N/A	TRINITY_DN47064_c3_g14_i1	-2.00011	2.15697	0.00333117	0.0481898
#N/A	#N/A	TRINITY_DN39849_c0_g2_i2	2.0049	3.42255	4.45e-05	0.00156107
#N/A	#N/A	TRINITY_DN41732_c2_g7_i3	2.02052	2.95034	0.00146509	0.0259365
#N/A	#N/A	TRINITY_DN26460_c0_g1_i1	2.03962	2.24199	0.00339195	0.0488579
#N/A	#N/A	TRINITY_DN46881_c0_g1_i1	2.05005	3.06391	0.000126265	0.00369655
C type lectin containing domain protein [Litopenaeus vannamei]	Penaeus vannamei uncharacterized LOC113800422 (LOC113800422), mRNA	TRINITY_DN38604_c0_g3_i4	2.06103	4.05498	1.48e-05	0.000623974
#N/A	Penaeus vannamei uncharacterized LOC113803791 (LOC113803791), mRNA	TRINITY_DN40354_c1_g1_i9	2.11157	3.56452	0.000153501	0.00432487
hypothetical protein [Sedimenticola thiotaurini]	Penaeus vannamei mycophenolic acid acyl-glucuronide esterase, mitochondrial-like (LOC113804794), transcript variant X7, mRNA	TRINITY_DN45003_c2_g3_i7	2.15322	2.53324	0.00147254	0.026029
#N/A	Penaeus vannamei ankyrin repeat domain-containing protein 6-like (LOC113828812), mRNA	TRINITY_DN38737_c0_g3_i1	2.15815	2.25377	0.0013299	0.0241081
#N/A	#N/A	TRINITY_DN24826_c1_g1_i1	2.19447	2.62573	0.000278829	0.00697699
#N/A	Penaeus vannamei uncharacterized LOC113816266 (LOC113816266), mRNA	TRINITY_DN593_c0_g1_i1	2.20421	2.36759	0.00128304	0.0234218
reverse transcriptase, partial [Penaeus monodon]	Penaeus vannamei uncharacterized LOC113814259 (LOC113814259), transcript variant X4, mRNA	TRINITY_DN41893_c0_g3_i1	2.24721	2.60553	0.000380986	0.00891416
prophenoloxidase activating enzyme [Litopenaeus vannamei]	Penaeus vannamei proclotting enzyme-like (LOC113819328), mRNA	TRINITY_DN44202_c1_g8_i3	2.27774	3.01611	2.67e-05	0.00101295
#N/A	#N/A	TRINITY_DN40014_c0_g1_i2	2.28242	1.78341	0.00273353	0.0417626
#N/A	#N/A	TRINITY_DN47578_c0_g6_i1	2.31231	2.28951	0.000779348	0.0158468
#N/A	Penaeus vannamei zinc finger FYVE domain-containing protein 21-like (LOC113823149), mRNA	TRINITY_DN42822_c1_g1_i1	2.31694	4.61023	1.66e-08	1.59e-06
#N/A	#N/A	TRINITY_DN23638_c0_g1_i1	2.32285	2.1273	0.00106865	0.0201197
#N/A	Penaeus vannamei S-adenosylmethionine synthase-like (LOC113800268), mRNA	TRINITY_DN44274_c2_g1_i1	2.34823	3.06902	6.14e-05	0.00202806
#N/A	Penaeus vannamei uncharacterized LOC113814237 (LOC113814237), mRNA	TRINITY_DN32010_c0_g4_i1	2.35298	3.26085	7.61e-06	0.00036426
#N/A	Penaeus vannamei putative polypeptide N-acetylgalactosaminyltransferase 9 (LOC113819550), transcript variant X8, mRNA	TRINITY_DN42968_c0_g4_i4	2.35914	1.28447	0.00306806	0.0455367
#N/A	#N/A	TRINITY_DN42023_c0_g1_i4	2.41728	2.52998	0.000170553	0.00471052
#N/A	Penaeus vannamei calcium-activated potassium channel slowpoke-like (LOC113807409), mRNA	TRINITY_DN32388_c0_g1_i1	2.42676	4.84828	2.57e-11	4.02e-09
PREDICTED: double-stranded RNA-specific editase 1-like [Hyalella azteca]	Penaeus vannamei double-stranded RNA-specific editase 1-like (LOC113818471), mRNA	TRINITY_DN35475_c1_g8_i1	2.46143	1.80281	0.0027303	0.0417404
#N/A	Penaeus vannamei nucleolin-like (LOC113821241), transcript variant X2, mRNA	TRINITY_DN41184_c2_g4_i1	2.46694	1.80326	0.00132265	0.0240324
#N/A	Penaeus vannamei small nuclear ribonucleoprotein Sm D2-like (LOC113807004), mRNA	TRINITY_DN33162_c0_g2_i1	2.49683	1.54668	0.00172439	0.0292323
Multiplexin [Daphnia magna]	Penaeus vannamei collagen alpha-1(XV) chain-like (LOC113814434), mRNA	TRINITY_DN47510_c0_g18_i1	2.50257	3.72563	5.55e-07	3.74e-05
#N/A	#N/A	TRINITY_DN43140_c0_g1_i1	2.53367	1.22926	0.00239941	0.0378938
#N/A	Penaeus vannamei SET domain-containing protein SmydA-8-like (LOC113805599), mRNA	TRINITY_DN37151_c0_g1_i1	2.61282	2.35289	0.000100306	0.00303916
#N/A	Penaeus vannamei serine/arginine repetitive matrix protein 2-like (LOC113815010), transcript variant X3, mRNA	TRINITY_DN47203_c1_g4_i4	2.62959	2.16104	0.00145923	0.0259306
#N/A	#N/A	TRINITY_DN32010_c0_g5_i1	2.66553	2.73184	1.58e-05	0.000650836
#N/A	Penaeus vannamei ubiquitin carboxyl-terminal hydrolase calypso-like (LOC113820657), transcript variant X1, mRNA	TRINITY_DN43887_c0_g1_i8	2.67628	1.52032	0.000783354	0.0158951
#N/A	#N/A	TRINITY_DN27625_c0_g1_i1	2.67833	1.33626	0.00243231	0.0383001
PREDICTED: exonuclease 3'-5' domain-containing protein 2-like [Hyalella azteca]	Penaeus vannamei exonuclease 3'-5' domain-containing protein 2-like (LOC113829633), transcript variant X3, mRNA	TRINITY_DN40978_c0_g4_i9	2.72852	2.63299	0.00286917	0.0433261
#N/A	Penaeus vannamei zinc finger protein-like 1 (LOC113825409), mRNA	TRINITY_DN26603_c0_g3_i1	2.81843	0.964887	0.0029438	0.0440836
#N/A	#N/A	TRINITY_DN41897_c1_g1_i1	2.82329	1.22835	0.000906777	0.017664
#N/A	#N/A	TRINITY_DN48797_c0_g1_i1	2.83297	1.23212	0.00163799	0.0281877
#N/A	Penaeus vannamei uncharacterized LOC113827933 (LOC113827933), mRNA	TRINITY_DN46398_c0_g2_i7	2.92323	2.03491	0.00169997	0.0289564
PREDICTED: uncharacterized protein LOC108681885 [Hyalella azteca]	Penaeus vannamei uncharacterized LOC113820836 (LOC113820836), transcript variant X2, mRNA	TRINITY_DN42590_c0_g1_i2	2.95085	2.19406	0.00139818	0.0250243
PREDICTED: serine-rich adhesin for platelets [Cephus cinctus]	Penaeus vannamei ankyrin repeat domain-containing protein 11-like (LOC113830053), transcript variant X2, mRNA	TRINITY_DN41729_c0_g3_i2	2.98706	2.20815	0.00100407	0.0190725
juvenile hormone esterase-like carboxylesterase 1 [Eriocheir sinensis]	Penaeus vannamei cholinesterase 2-like (LOC113801632), transcript variant X5, mRNA	TRINITY_DN43188_c1_g21_i1	3.00347	0.789408	0.00323408	0.0471053
regulatory-associated protein of mTOR isoform X3 [Athalia rosae]	Penaeus vannamei regulatory-associated protein of mTOR-like (LOC113809344), mRNA	TRINITY_DN45944_c0_g1_i2	3.03673	3.10498	0.000555079	0.0121048
#N/A	Penaeus vannamei F-box/LRR-repeat protein 20-like (LOC113826351), transcript variant X3, mRNA	TRINITY_DN41038_c1_g1_i1	3.10509	0.862003	0.00218372	0.0353699
#N/A	#N/A	TRINITY_DN42135_c5_g2_i1	3.12905	2.67896	1.28e-06	7.85e-05
PREDICTED: DNA N6-methyl adenine demethylase-like isoform X2 [Hyalella azteca]	Penaeus vannamei piggyBac transposable element-derived protein 4-like (LOC113812960), mRNA	TRINITY_DN39094_c5_g1_i4	3.14849	0.894441	0.00170433	0.0289885
#N/A	#N/A	TRINITY_DN47472_c2_g5_i1	3.15082	0.893823	0.000980622	0.0187334
#N/A	#N/A	TRINITY_DN39474_c1_g1_i3	3.15398	0.894175	0.000938766	0.018141
#N/A	Penaeus vannamei venom protease-like (LOC113824586), mRNA	TRINITY_DN46526_c3_g2_i3	3.19426	0.923672	0.00253243	0.0395149
#N/A	#N/A	TRINITY_DN44105_c3_g3_i1	3.19827	0.928639	0.000742953	0.015331
#N/A	#N/A	TRINITY_DN47064_c3_g15_i1	3.19929	5.98556	3.85746e-06	0.00644984
#N/A	Penaeus vannamei putative uncharacterized protein DDB_G0271606 (LOC113811459), mRNA	TRINITY_DN40828_c1_g5_i5	3.20359	1.25287	0.000836803	0.0166919
#N/A	#N/A	TRINITY_DN47064_c3_g6_i4	3.2158	5.99734	2.37182e-07	0.000760108
#N/A	Penaeus vannamei uncharacterized LOC113824148 (LOC113824148), transcript variant X2, mRNA	TRINITY_DN42107_c0_g5_i1	3.23179	4.94498	1.8704e-06	0.00423117
#N/A	#N/A	TRINITY_DN31181_c0_g1_i2	3.24526	1.55974	0.000542447	0.0118624
cell surface protein [Bacillus thuringiensis serovar aizawai]	Penaeus vannamei uncharacterized protein DKFZp434B061-like (LOC113826286), transcript variant X2, mRNA	TRINITY_DN20182_c2_g3_i1	3.28934	10.3491	2.58489e-06	0.0050978
#N/A	Penaeus vannamei chromatin-remodeling complex ATPase chain Iswi-like (LOC113811217), mRNA	TRINITY_DN35677_c0_g1_i2	3.29749	1.81499	0.000233563	0.00603783
#N/A	Penaeus vannamei uncharacterized protein DKFZp434B061-like (LOC113826286), transcript variant X3, mRNA	TRINITY_DN44416_c2_g36_i1	3.31485	3.18031	6.26771e-06	0.00972665
#N/A	Penaeus vannamei regucalcin-like (LOC113807911), mRNA	TRINITY_DN44047_c0_g2_i7	3.36222	1.05447	0.000633851	0.0134713
hypothetical protein [Amblyomma aureolatum]	Penaeus vannamei uncharacterized LOC113809337 (LOC113809337), mRNA	TRINITY_DN46646_c2_g1_i15	3.36233	3.31427	0.00083101	0.0166067
#N/A	Penaeus vannamei proline-rich receptor-like protein kinase PERK9 (LOC113802238), mRNA	TRINITY_DN44863_c0_g22_i4	3.36838	1.05768	0.000753106	0.0154724
hypothetical protein AB894_15350, partial [Piscirickettsia salmonis]	Penaeus vannamei uncharacterized LOC113808295 (LOC113808295), mRNA	TRINITY_DN47318_c1_g3_i5	3.38057	0.636224	0.00271259	0.0415261
#N/A	#N/A	TRINITY_DN32334_c1_g1_i1	3.38118	0.635126	0.00168939	0.028839
#N/A	#N/A	TRINITY_DN46575_c0_g3_i4	3.4074	1.08438	0.000282524	0.00703188
#N/A	#N/A	TRINITY_DN44858_c0_g2_i3	3.43726	0.6767	0.00242937	0.0382896
#N/A	Penaeus vannamei uncharacterized protein DKFZp434B061-like (LOC113826286), transcript variant X3, mRNA	TRINITY_DN20182_c2_g2_i1	3.47486	4.47082	3.59545e-07	0.00106362
#N/A	#N/A	TRINITY_DN36202_c2_g2_i1	3.52821	0.747237	0.00254283	0.0395982
#N/A	#N/A	TRINITY_DN45535_c0_g2_i2	3.53079	1.78473	8.26e-05	0.0025727
hypothetical protein g.27052 [Homalodisca liturata]	Penaeus vannamei uncharacterized LOC113827478 (LOC113827478), mRNA	TRINITY_DN44825_c0_g1_i6	3.57869	2.24698	0.000310342	0.00762698
#N/A	Penaeus vannamei uncharacterized LOC113801232 (LOC113801232), mRNA	TRINITY_DN43056_c0_g1_i1	3.60412	4.23693	2.35588e-06	0.00489729
#N/A	#N/A	TRINITY_DN47009_c2_g3_i2	3.61348	3.28614	1e-05	0.000454447
#N/A	#N/A	TRINITY_DN44221_c1_g2_i3	3.63725	0.824425	0.000556253	0.0121078
hypothetical protein XENTR_v90017491mg [Xenopus tropicalis]	#N/A	TRINITY_DN31685_c0_g1_i1	3.64293	0.824154	0.000580633	0.0125106
#N/A	Penaeus vannamei vacuolar protein sorting-associated protein 26B-like (LOC113803920), mRNA	TRINITY_DN42960_c0_g2_i10	3.7302	1.33833	0.00123869	0.0228078
BTB/POZ domain-containing protein 2 [Zootermopsis nevadensis]	Penaeus vannamei BTB/POZ domain-containing protein 1-like (LOC113827740), transcript variant X3, mRNA	TRINITY_DN46481_c0_g1_i3	3.73118	1.67713	0.000150113	0.00426159
#N/A	Penaeus vannamei uncharacterized protein DKFZp434B061-like (LOC113826286), transcript variant X1, mRNA	TRINITY_DN11297_c0_g1_i1	3.74936	3.47689	8.15825e-07	0.00216374
#N/A	Penaeus vannamei uncharacterized protein DKFZp434B061-like (LOC113826286), transcript variant X3, mRNA	TRINITY_DN44416_c2_g55_i1	3.80845	6.97235	3.91363e-08	0.000167229
PREDICTED: uncharacterized protein LOC108670316 [Hyalella azteca]	#N/A	TRINITY_DN32711_c0_g1_i1	3.81317	1.74263	3.75e-05	0.00135151
#N/A	#N/A	TRINITY_DN46262_c0_g9_i3	3.81931	0.958891	0.000219447	0.00573807
putative ribonucleases p/mrp protein subunit pop1, partial [Triatoma infestans]	Penaeus vannamei ribonucleases P/MRP protein subunit POP1-like (LOC113811483), transcript variant X2, mRNA	TRINITY_DN46854_c0_g4_i2	3.83853	0.313955	0.00302394	0.0450533
#N/A	Penaeus vannamei receptor-type tyrosine-protein phosphatase T-like (LOC113814557), mRNA	TRINITY_DN15566_c0_g2_i1	3.83853	0.313961	0.00301998	0.0450516
#N/A	#N/A	TRINITY_DN29028_c2_g1_i1	3.8405	0.314433	0.00306586	0.0455329
#N/A	#N/A	TRINITY_DN59245_c0_g1_i1	3.85816	0.990901	0.000134209	0.00388063
#N/A	Penaeus vannamei uncharacterized LOC113818988 (LOC113818988), mRNA	TRINITY_DN44480_c0_g1_i4	3.87598	2.84627	1.66e-06	9.73e-05
PREDICTED: ethanolamine-phosphate cytidylyltransferase-like [Hyalella azteca]	Penaeus vannamei ethanolamine-phosphate cytidylyltransferase-like (LOC113823538), mRNA	TRINITY_DN47236_c0_g2_i1	3.91257	0.364071	0.00218114	0.0353527
hypothetical protein g.13980, partial [Cuerna arida]	Penaeus vannamei CCR4-NOT transcription complex subunit 10-A-like (LOC113826471), mRNA	TRINITY_DN40581_c0_g1_i3	3.92068	1.49126	5.76e-05	0.00194794
#N/A	Penaeus vannamei annexin B10-like (LOC113826864), transcript variant X5, mRNA	TRINITY_DN40397_c1_g1_i1	4.0672	1.96574	4.19e-06	0.000217319
#N/A	#N/A	TRINITY_DN14967_c0_g1_i1	4.1074	0.502512	0.00105126	0.0198241
7SK snRNA methylphosphate capping enzyme [Daphnia magna]	Penaeus vannamei 7SK snRNA methylphosphate capping enzyme-like (LOC113803462), transcript variant X2, mRNA	TRINITY_DN41145_c0_g1_i7	4.2005	3.72468	2.09e-08	1.94e-06
#N/A	Penaeus vannamei rho GTPase-activating protein gacO-like (LOC113810131), mRNA	TRINITY_DN40081_c0_g3_i4	4.23382	3.95578	1.44e-06	8.66e-05
PREDICTED: enhancer of split mbeta protein-like [Hyalella azteca]	Penaeus vannamei enhancer of split mbeta protein-like (LOC113817211), mRNA	TRINITY_DN38300_c0_g1_i1	4.23526	3.68015	2.44532e-06	0.00494946
hypothetical protein [Amblyomma aureolatum]	Penaeus vannamei uncharacterized LOC113809337 (LOC113809337), mRNA	TRINITY_DN46646_c2_g1_i13	4.24222	4.26047	1.81e-12	3.56e-10
PREDICTED: enhancer of split mbeta protein-like [Hyalella azteca]	Penaeus vannamei enhancer of split mbeta protein-like (LOC113818374), mRNA	TRINITY_DN38276_c0_g4_i1	4.29001	3.98683	2.9648e-08	0.000134138
Calcium-activated chloride channel regulator 2 [Daphnia magna]	Penaeus vannamei calcium-activated chloride channel regulator 1-like (LOC113818539), transcript variant X1, mRNA	TRINITY_DN46105_c0_g1_i1	4.29199	4.58086	7.24161e-08	0.000278491
#N/A	Penaeus vannamei PDZ and LIM domain protein Zasp-like (LOC113802088), mRNA	TRINITY_DN46088_c1_g5_i1	4.29392	1.3333	6.92e-05	0.00223652
Litopenaeus vannamei serine proteinase inhibitor (SERPIN) mRNA, complete cds	Penaeus vannamei leukocyte elastase inhibitor-like (LOC113803665), mRNA	TRINITY_DN31287_c0_g1_i1	4.43952	2.23986	3.02767e-06	0.00541559
Penaeus monodon AV gene, complete cds	#N/A	TRINITY_DN46612_c0_g9_i1	4.48931	2.4839	6.6249e-06	0.00979899
#N/A	Penaeus vannamei skin secretory protein xP2-like (LOC113824335), mRNA	TRINITY_DN20454_c0_g2_i1	4.62555	0.889397	7.76e-05	0.00245394
PREDICTED: neurobeachin isoform X7 [Orussus abietinus]	Penaeus vannamei neurobeachin-like (LOC113819131), mRNA	TRINITY_DN44850_c0_g1_i1	4.71657	1.6948	4.36e-06	0.000224514
#N/A	Penaeus vannamei probable cation-transporting ATPase 13A3 (LOC113804290), mRNA	TRINITY_DN46946_c1_g1_i3	4.89811	2.69662	9.69e-10	1.16e-07
#N/A	Penaeus vannamei uncharacterized LOC113814470 (LOC113814470), mRNA	TRINITY_DN47599_c4_g19_i1	4.93593	3.43122	7.53161e-09	4.82739e-05
#N/A	Penaeus vannamei uncharacterized LOC113814470 (LOC113814470), mRNA	TRINITY_DN47599_c4_g18_i1	4.97462	3.06183	2.72156e-08	0.000134138
#N/A	Penaeus vannamei uncharacterized LOC113814470 (LOC113814470), mRNA	TRINITY_DN47599_c4_g14_i1	5.045	4.14624	2.19804e-07	0.000735043
#N/A	Penaeus vannamei uncharacterized LOC113814470 (LOC113814470), mRNA	TRINITY_DN47599_c4_g9_i1	5.09645	2.82746	9.18121e-07	0.00227795
PREDICTED: uncharacterized protein LOC108674398 [Hyalella azteca]	Penaeus vannamei uncharacterized LOC113814047 (LOC113814047), mRNA	TRINITY_DN33405_c0_g1_i1	5.15096	4.50974	7.56764e-11	1.94019e-06
#N/A	Penaeus vannamei uncharacterized LOC113814470 (LOC113814470), mRNA	TRINITY_DN47599_c4_g6_i1	5.15683	5.77121	2.73627e-08	0.000134138
PREDICTED: uncharacterized protein YfbL-like [Tetranychus urticae]	Penaeus vannamei uncharacterized LOC113814470 (LOC113814470), mRNA	TRINITY_DN47599_c4_g19_i3	5.16787	8.16953	3.56825e-11	1.37224e-06
PREDICTED: uncharacterized protein LOC108667141 isoform X1 [Hyalella azteca]	#N/A	TRINITY_DN38533_c0_g1_i2	5.2073	2.12569	6.44e-08	5.41e-06
#N/A	Penaeus vannamei WD repeat-containing protein 62-like (LOC113811365), mRNA	TRINITY_DN47622_c1_g1_i2	5.25463	1.40078	2.02e-06	0.000116203
RecName: Full=Probable lipoprotein aminopeptidase LpqL; AltName: Full=Leucine aminopeptidase; AltName: Full=Lipoprotein LpqL; Flags: Precursor	Penaeus vannamei uncharacterized LOC113814470 (LOC113814470), mRNA	TRINITY_DN47599_c4_g22_i1	5.29207	8.04307	1.0318e-09	9.92001e-06
PREDICTED: uncharacterized protein LOC108681607 [Hyalella azteca]	Penaeus vannamei uncharacterized LOC113814470 (LOC113814470), mRNA	TRINITY_DN47599_c4_g22_i2	5.33153	6.59344	1.01274e-08	5.99185e-05
#N/A	Penaeus vannamei uncharacterized LOC113814470 (LOC113814470), mRNA	TRINITY_DN47599_c4_g19_i4	5.34062	5.7702	2.83527e-08	0.000134138
#N/A	Penaeus vannamei uncharacterized LOC113814470 (LOC113814470), mRNA	TRINITY_DN47599_c4_g12_i1	5.58635	4.13286	2.33571e-10	3.59298e-06
PREDICTED: uncharacterized protein LOC108681607 [Hyalella azteca]	Penaeus vannamei uncharacterized LOC113814470 (LOC113814470), mRNA	TRINITY_DN47599_c4_g16_i1	5.6467	3.71137	5.63622e-09	3.94095e-05
PREDICTED: mitochondrial-processing peptidase subunit alpha [Equus przewalskii]	Penaeus vannamei mitochondrial-processing peptidase subunit alpha-like (LOC113804457), mRNA	TRINITY_DN40476_c1_g2_i1	5.67078	-0.0985586	0.00315462	0.0463807
#N/A	Penaeus vannamei uncharacterized LOC113801847 (LOC113801847), mRNA	TRINITY_DN34655_c0_g2_i2	5.67335	-0.0974312	0.00319862	0.0468217
#N/A	Penaeus vannamei uncharacterized LOC113820575 (LOC113820575), mRNA	TRINITY_DN24906_c0_g1_i3	5.67335	-0.0976525	0.00320297	0.0468561
#N/A	#N/A	TRINITY_DN46575_c0_g3_i1	5.683	1.77091	1.68e-07	1.28e-05
#N/A	Penaeus vannamei uncharacterized LOC113814470 (LOC113814470), mRNA	TRINITY_DN47599_c4_g20_i1	5.70243	4.02016	3.69689e-09	2.84343e-05
PREDICTED: uncharacterized protein LOC108681607 [Hyalella azteca]	Penaeus vannamei uncharacterized LOC113814470 (LOC113814470), mRNA	TRINITY_DN47599_c4_g3_i1	5.70543	2.98763	6.90514e-07	0.00189679
#N/A	Penaeus vannamei U6 snRNA phosphodiesterase-like (LOC113803996), mRNA	TRINITY_DN16853_c0_g1_i1	5.7745	-0.0325706	0.00326082	0.0474358
#N/A	#N/A	TRINITY_DN28332_c0_g2_i1	5.7745	-0.0329478	0.0032472	0.047267
#N/A	Penaeus vannamei uncharacterized LOC113805478 (LOC113805478), mRNA	TRINITY_DN43040_c0_g2_i8	5.77696	-0.0320508	0.00220329	0.0356413
#N/A	#N/A	TRINITY_DN39674_c0_g1_i1	5.77696	-0.0316793	0.00220352	0.0356413
#N/A	#N/A	TRINITY_DN36751_c1_g1_i2	5.77696	-0.0316736	0.00222435	0.0358624
#N/A	Penaeus vannamei DNA-binding protein HEXBP-like (LOC113809416), transcript variant X3, mRNA	TRINITY_DN47390_c4_g3_i1	5.77696	-0.0316736	0.00222514	0.0358624
#N/A	Penaeus vannamei zinc finger RNA-binding protein-like (LOC113830344), mRNA	TRINITY_DN47103_c0_g22_i5	5.77696	-0.0314614	0.0022322	0.0359069
#N/A	#N/A	TRINITY_DN31230_c0_g4_i1	5.87358	0.0313508	0.00220983	0.0356942
#N/A	Penaeus vannamei diacylglycerol kinase theta-like (LOC113824028), mRNA	TRINITY_DN3510_c0_g1_i1	5.87358	0.0309793	0.00220729	0.0356776
#N/A	Penaeus vannamei leucine-rich repeat and calponin homology domain-containing protein 3-like (LOC113821715), transcript variant X2, mRNA	TRINITY_DN21908_c0_g2_i1	5.87593	0.0324427	0.00224034	0.0359637
#N/A	#N/A	TRINITY_DN42392_c0_g1_i1	5.87593	0.0324427	0.00224306	0.0359826
#N/A	Penaeus vannamei choline/ethanolaminephosphotransferase 1-like (LOC113814834), transcript variant X16, mRNA	TRINITY_DN43037_c0_g2_i1	5.87593	0.0322337	0.00224582	0.0360023
#N/A	Penaeus vannamei SCY1-like protein 2 (LOC113826648), mRNA	TRINITY_DN45172_c0_g2_i3	5.87593	0.0322279	0.00224859	0.036022
PREDICTED: craniofacial development protein 2-like [Branchiostoma belcheri]	Penaeus vannamei uncharacterized LOC113813715 (LOC113813715), mRNA	TRINITY_DN34360_c0_g6_i2	5.87838	0.0331168	0.00182514	0.0306207
#N/A	#N/A	TRINITY_DN35533_c0_g1_i2	5.87838	0.0331168	0.0018281	0.0306463
#N/A	Penaeus vannamei adenomatous polyposis coli protein-like (LOC113804138), transcript variant X4, mRNA	TRINITY_DN32887_c0_g2_i1	5.87838	0.033111	0.00182928	0.0306463
#N/A	#N/A	TRINITY_DN29483_c0_g4_i1	5.96173	0.090444	0.00177003	0.0298889
#N/A	#N/A	TRINITY_DN24365_c0_g2_i1	5.96409	0.0918846	0.00152503	0.0267148
PREDICTED: zinc finger protein 239-like [Priapulus caudatus]	Penaeus vannamei protein krueppel-like (LOC113820028), mRNA	TRINITY_DN40410_c1_g1_i1	5.96633	0.0921818	0.00146404	0.0259365
hypothetical protein DAPPUDRAFT_305412 [Daphnia pulex]	Penaeus vannamei ribosome biogenesis protein BOP1 homolog (LOC113808392), mRNA	TRINITY_DN42629_c0_g1_i1	5.96633	0.0927537	0.00146947	0.0259942
#N/A	#N/A	TRINITY_DN37157_c1_g1_i2	5.971	0.0939203	0.00138155	0.0248139
#N/A	#N/A	TRINITY_DN40515_c0_g3_i1	6.04685	0.148879	0.00140217	0.0250688
#N/A	Penaeus vannamei uncharacterized LOC113819845 (LOC113819845), mRNA	TRINITY_DN32401_c0_g1_i2	6.04918	0.149532	0.00115445	0.0214421
#N/A	Penaeus vannamei titin-like (LOC113803567), transcript variant X3, mRNA	TRINITY_DN44316_c3_g1_i6	6.05574	0.152302	0.00121477	0.022426
#N/A	Penaeus vannamei caprin-1-like (LOC113804928), mRNA	TRINITY_DN39363_c0_g8_i1	6.05574	0.152094	0.00121589	0.022426
#N/A	Penaeus vannamei myb-like protein X (LOC113825413), transcript variant X1, mRNA	TRINITY_DN44546_c1_g1_i2	6.05574	0.152094	0.00121605	0.022426
#N/A	Penaeus vannamei protein C19orf12 homolog (LOC113800624), transcript variant X2, mRNA	TRINITY_DN26199_c0_g1_i1	6.13164	0.205942	0.000754317	0.0154741
#N/A	Penaeus vannamei pollen-specific leucine-rich repeat extensin-like protein 2 (LOC113802719), mRNA	TRINITY_DN46390_c0_g1_i1	6.1337	0.206991	0.000723348	0.0150458
LIM domain-containing protein, putative [Ixodes scapularis]	Penaeus vannamei LIM and senescent cell antigen-like-containing domain protein 1 (LOC113799973), transcript variant X2, mRNA	TRINITY_DN37593_c0_g1_i5	6.1337	0.206991	0.000724528	0.0150533
#N/A	Penaeus vannamei uncharacterized LOC113812066 (LOC113812066), mRNA	TRINITY_DN47085_c1_g7_i1	6.1337	0.206435	0.000725857	0.0150578
#N/A	Penaeus vannamei uncharacterized LOC113814470 (LOC113814470), mRNA	TRINITY_DN47599_c4_g19_i2	6.13732	4.79594	9.76026e-15	7.507e-10
Pseudouridylate synthase 7-like protein [Zootermopsis nevadensis]	#N/A	TRINITY_DN46199_c0_g5_i2	6.13797	0.208477	0.000930711	0.0180299
#N/A	#N/A	TRINITY_DN45541_c0_g1_i1	6.20322	0.257939	0.000918196	0.017817
PREDICTED: uncharacterized protein LOC108682629 [Hyalella azteca]	Penaeus vannamei uncharacterized LOC113799983 (LOC113799983), mRNA	TRINITY_DN45250_c0_g1_i11	6.2055	0.258572	0.000701214	0.0146766
#N/A	#N/A	TRINITY_DN46873_c2_g13_i1	6.20763	0.259396	0.000579784	0.0125038
#N/A	Penaeus vannamei nuclear factor of activated T-cells 5-like (LOC113806314), mRNA	TRINITY_DN47131_c4_g1_i1	6.20763	0.259396	0.000579382	0.0125038
#N/A	#N/A	TRINITY_DN68350_c0_g1_i1	6.21584	0.262921	0.000764219	0.0156185
PREDICTED: tubulin--tyrosine ligase-like protein 12 [Lingula anatina]	Penaeus vannamei tubulin--tyrosine ligase-like protein 12 (LOC113800159), transcript variant X1, mRNA	TRINITY_DN45077_c1_g2_i5	6.27542	0.309262	0.000759341	0.0155323
#N/A	Penaeus vannamei zinc finger protein 346-like (LOC113821338), transcript variant X5, mRNA	TRINITY_DN43118_c0_g3_i9	6.28175	0.311377	0.000391515	0.00911499
#N/A	#N/A	TRINITY_DN27265_c0_g1_i1	6.28559	0.313359	0.000407846	0.009411
#N/A	#N/A	TRINITY_DN97518_c0_g1_i1	6.28559	0.313353	0.000408433	0.00941526
#N/A	Penaeus vannamei intraflagellar transport protein 80 homolog (LOC113809897), mRNA	TRINITY_DN25679_c0_g1_i2	6.28559	0.313553	0.000410341	0.00944996
#N/A	Penaeus vannamei uncharacterized LOC113820614 (LOC113820614), mRNA	TRINITY_DN28636_c1_g1_i5	6.28975	0.314996	0.000624346	0.013329
#N/A	Penaeus vannamei protein transport protein Sec24B-like (LOC113800370), mRNA	TRINITY_DN25374_c0_g4_i1	6.35797	0.364816	0.000387671	0.00905249
hypothetical protein CGI_10004024 [Crassostrea gigas]	Penaeus vannamei cell surface glycoprotein 1-like (LOC113812946), mRNA	TRINITY_DN7966_c0_g1_i1	6.36008	0.36509	0.00051403	0.0113823
hypothetical protein DAPPUDRAFT_225662 [Daphnia pulex]	Penaeus vannamei uncharacterized LOC113814470 (LOC113814470), mRNA	TRINITY_DN47599_c4_g7_i1	6.39206	4.11617	2.14606e-10	3.59298e-06
hypothetical protein g.8663, partial [Cuerna arida]	#N/A	TRINITY_DN44935_c1_g5_i1	6.414	0.408778	0.000266769	0.00674002
#N/A	Penaeus vannamei uncharacterized LOC113803590 (LOC113803590), mRNA	TRINITY_DN43256_c0_g1_i4	6.41772	0.409843	0.000185974	0.00502387
peptidylglycine alpha-hydroxylating monooxygenase [Lasius niger]	Penaeus vannamei peptidylglycine alpha-hydroxylating monooxygenase-like (LOC113827570), transcript variant X3, mRNA	TRINITY_DN42582_c1_g1_i1	6.41948	0.410974	0.000179981	0.004903
PREDICTED: probable glutathione S-transferase 7 [Hyalella azteca]	Penaeus vannamei glutathione S-transferase-like (LOC113817477), transcript variant X1, mRNA	TRINITY_DN35448_c1_g3_i1	6.41948	0.410638	0.000180194	0.004903
PREDICTED: GDP-fucose transporter 1-like [Hyalella azteca]	Penaeus vannamei GDP-fucose transporter 1-like (LOC113820157), mRNA	TRINITY_DN35395_c0_g1_i1	6.42126	0.411763	0.000194673	0.00521079
#N/A	Penaeus vannamei liprin-beta-1-like (LOC113805549), transcript variant X2, mRNA	TRINITY_DN47007_c0_g5_i5	6.42311	0.412753	0.00023188	0.00600758
#N/A	Penaeus vannamei serine/arginine repetitive matrix protein 2-like (LOC113815010), transcript variant X4, mRNA	TRINITY_DN47203_c1_g8_i1	6.42311	0.412753	0.000232275	0.00601117
#N/A	#N/A	TRINITY_DN45125_c0_g1_i8	6.42506	0.413354	0.000299166	0.00737555
#N/A	Penaeus vannamei DDB1- and CUL4-associated factor 12-like (LOC113810067), mRNA	TRINITY_DN33836_c0_g1_i3	6.48031	0.456569	0.000144431	0.00412025
#N/A	Penaeus vannamei serine/threonine-protein kinase plk-1-like (LOC113821461), mRNA	TRINITY_DN94925_c0_g1_i1	6.48031	0.456569	0.000144207	0.00411888
PREDICTED: CCR4-NOT transcription complex subunit 2-like isoform X2 [Limulus polyphemus]	Penaeus vannamei CCR4-NOT transcription complex subunit 2-like (LOC113810934), transcript variant X3, mRNA	TRINITY_DN30884_c0_g2_i1	6.48203	0.457359	0.000132576	0.00385243
#N/A	Penaeus vannamei uncharacterized LOC113810484 (LOC113810484), mRNA	TRINITY_DN42705_c0_g2_i1	6.48374	0.457811	0.00013569	0.00391861
#N/A	Penaeus vannamei DNA ligase 1-like (LOC113802431), transcript variant X3, mRNA	TRINITY_DN39909_c0_g1_i1	6.53258	0.498395	0.00038096	0.00891416
PREDICTED: protein RRNAD1-like [Limulus polyphemus]	Penaeus vannamei protein RRNAD1-like (LOC113829924), mRNA	TRINITY_DN44247_c0_g1_i4	6.53664	0.499947	0.000186568	0.00503411
#N/A	#N/A	TRINITY_DN44971_c4_g2_i4	6.54881	0.505543	0.000158059	0.00442812
SEC23-interacting protein [Zootermopsis nevadensis]	Penaeus vannamei phospholipase DDHD2-like (LOC113813682), mRNA	TRINITY_DN42129_c0_g1_i1	6.54881	0.505359	0.000158252	0.00442821
hypothetical protein DAPPUDRAFT_52566 [Daphnia pulex]	Penaeus vannamei ubiquitin-40S ribosomal protein S27a (LOC113814890), transcript variant X4, mRNA	TRINITY_DN23474_c3_g50_i1	6.59784	0.544702	8.45e-05	0.00262425
#N/A	Penaeus vannamei uncharacterized LOC113818109 (LOC113818109), transcript variant X3, mRNA	TRINITY_DN32518_c0_g2_i3	6.59784	0.545019	8.44e-05	0.00262413
PREDICTED: phosphatidate phosphatase LPIN1 isoform X3 [Nasonia vitripennis]	Penaeus vannamei phosphatidate phosphatase LPIN3-like (LOC113826338), mRNA	TRINITY_DN33867_c0_g2_i2	6.60432	0.548069	7.64e-05	0.0024202
PREDICTED: RNA-directed DNA polymerase from mobile element jockey-like, partial [Strongylocentrotus purpuratus]	#N/A	TRINITY_DN29031_c0_g1_i2	6.60601	0.548839	9.46e-05	0.00289863
PREDICTED: zinc finger protein 14-like [Cyphomyrmex costatus]	Penaeus vannamei zinc finger protein 771-like (LOC113818146), mRNA	TRINITY_DN42198_c2_g7_i1	6.60966	0.550358	0.000173651	0.00477357
anti-lipopolysaccharide factor [Litopenaeus stylirostris]	#N/A	TRINITY_DN26077_c0_g3_i1	6.61368	0.55189	0.000371065	0.00879626
#N/A	Penaeus vannamei DNA-3-methyladenine glycosylase-like (LOC113810601), mRNA	TRINITY_DN43917_c0_g1_i1	6.65476	0.587687	6.36e-05	0.00208457
#N/A	Penaeus vannamei transmembrane protein 39A-like (LOC113827152), mRNA	TRINITY_DN44244_c6_g6_i9	6.66454	0.592202	0.000118275	0.00350204
#N/A	Penaeus vannamei mitotic spindle assembly checkpoint protein MAD2A-like (LOC113827655), mRNA	TRINITY_DN31899_c0_g1_i1	6.70465	0.62769	8.8e-05	0.00271412
#N/A	#N/A	TRINITY_DN38553_c0_g1_i1	6.7174	0.633139	7.58e-05	0.00240875
#N/A	#N/A	TRINITY_DN46988_c0_g1_i1	6.75048	0.664858	0.000251485	0.00641615
PREDICTED: mucin-12-like [Hyalella azteca]	Penaeus vannamei nuclear receptor coactivator 6-like (LOC113823283), mRNA	TRINITY_DN36587_c0_g1_i2	6.77539	0.675852	0.000200934	0.00534782
#N/A	Penaeus vannamei RNA-binding motif protein, X-linked 2-like (LOC113809657), mRNA	TRINITY_DN37251_c0_g6_i1	6.81182	0.709022	2.71e-05	0.00102146
#N/A	Penaeus vannamei dnaJ homolog subfamily C member 5-like (LOC113818047), transcript variant X2, mRNA	TRINITY_DN45810_c0_g2_i9	6.85179	0.743309	8.78e-05	0.00271361
hypothetical protein [Gammaproteobacteria bacterium 2W06]	Penaeus vannamei uncharacterized LOC113824434 (LOC113824434), transcript variant X5, mRNA	TRINITY_DN45943_c0_g2_i1	6.87159	0.752419	7.42e-05	0.00236001
#N/A	Penaeus vannamei organic cation transporter protein-like (LOC113825364), mRNA	TRINITY_DN46123_c2_g1_i2	6.90595	0.783118	1.49e-05	0.000626855
PREDICTED: WD repeat-containing protein 59-like, partial [Limulus polyphemus]	Penaeus vannamei GATOR complex protein WDR59-like (LOC113815832), transcript variant X2, mRNA	TRINITY_DN42477_c0_g2_i5	6.90595	0.783586	1.49e-05	0.000626855
#N/A	Penaeus vannamei SCY1-like protein 2 (LOC113826648), mRNA	TRINITY_DN45172_c0_g2_i4	6.91006	0.785528	1.25e-05	0.000547611
#N/A	Penaeus vannamei mitogen-activated protein kinase p38b-like (LOC113815719), transcript variant X1, mRNA	TRINITY_DN45673_c1_g1_i3	6.91284	0.786939	1.66e-05	0.00067924
#N/A	#N/A	TRINITY_DN41244_c0_g6_i2	6.94321	0.815879	6.06e-05	0.00200855
#N/A	Penaeus vannamei serine protease inhibitor 88Ea-like (LOC113825263), mRNA	TRINITY_DN43535_c1_g2_i4	6.95078	0.81919	1.25e-05	0.000547611
PREDICTED: hypoxia up-regulated protein 1 [Trichogramma pretiosum]	Penaeus vannamei hypoxia up-regulated protein 1-like (LOC113817797), mRNA	TRINITY_DN47109_c2_g3_i2	6.95614	0.821686	9.97e-06	0.000453212
masquerade-like serine proteinase-like protein 3 [Penaeus monodon]	Penaeus vannamei phenoloxidase-activating factor 2-like (LOC113812814), mRNA	TRINITY_DN43417_c1_g27_i1	6.95749	0.822846	1.15e-05	0.000511791
PREDICTED: transmembrane protein 62-like isoform X2 [Nicrophorus vespilloides]	Penaeus vannamei inhibitor of nuclear factor kappa-B kinase subunit epsilon-like (LOC113828454), transcript variant X5, mRNA	TRINITY_DN40896_c0_g3_i5	6.96031	0.824073	1.83e-05	0.000734576
PREDICTED: protein transport protein Sec31A [Lepisosteus oculatus]	Penaeus vannamei protein transport protein Sec31A-like (LOC113817441), mRNA	TRINITY_DN42957_c1_g2_i2	6.98992	0.852019	2.54e-05	0.000976672
PREDICTED: uncharacterized protein LOC106712583 [Papilio machaon]	Penaeus vannamei uncharacterized LOC113825584 (LOC113825584), mRNA	TRINITY_DN40927_c0_g2_i2	6.98993	0.852025	2.54e-05	0.000976007
#N/A	Penaeus vannamei gastrula zinc finger protein XlCGF57.1-like (LOC113810340), transcript variant X5, mRNA	TRINITY_DN41930_c0_g1_i1	6.99141	0.85242	1.85e-05	0.000741125
PREDICTED: LOW QUALITY PROTEIN: RNA-binding protein 5-like [Hyalella azteca]	Penaeus vannamei RNA-binding protein 5-like (LOC113811154), mRNA	TRINITY_DN46545_c3_g4_i1	7.00352	0.858901	1.25e-05	0.000547611
#N/A	Penaeus vannamei adenylate cyclase type 9-like (LOC113829994), transcript variant X3, mRNA	TRINITY_DN43647_c0_g1_i3	7.03066	0.885422	3.21e-05	0.00118453
#N/A	#N/A	TRINITY_DN42133_c1_g6_i5	7.04033	0.890176	5.81e-06	0.000285808
hemocyte transglutaminase [Litopenaeus vannamei]	Penaeus vannamei hemocyte protein-glutamine gamma-glutamyltransferase-like (LOC113823934), mRNA	TRINITY_DN47084_c0_g4_i1	7.04682	0.893744	1.07e-05	0.000481986
hypothetical protein [Gallibacterium anatis]	Penaeus vannamei serine/threonine-protein kinase WNK2-like (LOC113824616), mRNA	TRINITY_DN24268_c0_g1_i1	7.04965	0.894942	1.95e-05	0.000777371
#N/A	#N/A	TRINITY_DN21771_c0_g1_i1	7.07605	0.920715	1.02e-05	0.000461093
PREDICTED: connector enhancer of kinase suppressor of ras 2-like, partial [Hyalella azteca]	Penaeus vannamei connector enhancer of kinase suppressor of ras 2-like (LOC113809806), mRNA	TRINITY_DN46633_c3_g10_i1	7.11452	0.952545	1.51e-05	0.000629718
#N/A	Penaeus vannamei mucin-17-like (LOC113814283), mRNA	TRINITY_DN46944_c0_g2_i1	7.11723	0.953879	6.71e-06	0.000325512
#N/A	Penaeus vannamei zinc finger MIZ domain-containing protein 1-like (LOC113812186), transcript variant X3, mRNA	TRINITY_DN37234_c0_g1_i1	7.11723	0.954037	6.71e-06	0.000325512
#N/A	Penaeus vannamei dynamin-binding protein-like (LOC113826250), mRNA	TRINITY_DN42217_c0_g2_i1	7.23529	1.0498	2.02e-06	0.00011622
#N/A	#N/A	TRINITY_DN26942_c0_g6_i1	7.24464	1.05451	4.66e-06	0.000238415
#N/A	Penaeus vannamei protein Daple-like (LOC113827863), transcript variant X1, mRNA	TRINITY_DN40497_c0_g2_i1	7.2802	1.08444	3.46e-06	0.000186228
#N/A	Penaeus vannamei RNA-binding motif protein, X-linked-like-3 (LOC113829535), transcript variant X2, mRNA	TRINITY_DN45636_c0_g2_i5	7.30123	1.10597	5.68e-06	0.000280593
septin [Scylla paramamosain]	#N/A	TRINITY_DN42462_c0_g5_i1	7.30244	1.10675	4.34e-06	0.0002237
#N/A	Penaeus vannamei josephin-1-like (LOC113826383), mRNA	TRINITY_DN34834_c0_g1_i3	7.30818	1.10974	1.78e-06	0.000104071
Zinc finger MYND domain-containing protein 11 [Zootermopsis nevadensis]	Penaeus vannamei zinc finger MYND domain-containing protein 11-like (LOC113808229), transcript variant X1, mRNA	TRINITY_DN33591_c0_g1_i2	7.31375	1.11303	2.14e-06	0.000120981
#N/A	Penaeus vannamei uncharacterized LOC113817743 (LOC113817743), mRNA	TRINITY_DN44480_c0_g1_i1	7.34222	1.13825	1.57e-06	9.22e-05
#N/A	Penaeus vannamei uncharacterized LOC113818704 (LOC113818704), mRNA	TRINITY_DN47484_c3_g15_i4	7.37218	1.16435	2.05e-06	0.000116978
#N/A	Penaeus vannamei uncharacterized LOC113817412 (LOC113817412), transcript variant X2, misc_RNA	TRINITY_DN43271_c2_g1_i2	7.37972	1.1688	1.17e-06	7.22e-05
PREDICTED: uncharacterized protein LOC108672922 [Hyalella azteca]	Penaeus vannamei uncharacterized LOC113818462 (LOC113818462), transcript variant X1, mRNA	TRINITY_DN41127_c0_g1_i3	7.3808	1.169	1.12e-06	6.93e-05
PREDICTED: josephin-1-like [Hyalella azteca]	Penaeus vannamei josephin-1-like (LOC113826383), mRNA	TRINITY_DN34834_c0_g1_i6	7.41426	1.19739	1.03e-06	6.45e-05
PREDICTED: uncharacterized protein LOC108561141 [Nicrophorus vespilloides]	Penaeus vannamei protein spaetzle 3-like (LOC113807211), mRNA	TRINITY_DN42938_c0_g3_i3	7.41983	1.20002	3.51e-06	0.000187834
#N/A	Penaeus vannamei transformer-2 protein homolog alpha-like (LOC113822175), mRNA	TRINITY_DN42769_c0_g1_i10	7.43313	1.21662	4.02e-06	0.000210269
#N/A	Penaeus vannamei bifunctional arginine demethylase and lysyl-hydroxylase PSR-like (LOC113821698), mRNA	TRINITY_DN44592_c1_g3_i2	7.48105	1.2528	1.21e-06	7.41e-05
#N/A	Penaeus vannamei 60S ribosomal protein L21-like (LOC113808507), transcript variant X2, mRNA	TRINITY_DN45797_c2_g2_i1	7.48435	1.25473	2.88e-06	0.000157746
PREDICTED: general transcription factor 3C polypeptide 1-like [Hyalella azteca]	Penaeus vannamei general transcription factor 3C polypeptide 1-like (LOC113804470), mRNA	TRINITY_DN45002_c0_g2_i1	7.49918	1.27133	9.84e-07	6.23e-05
hypothetical protein g.27398, partial [Clastoptera arizonana]	Penaeus vannamei sialin-like (LOC113821605), mRNA	TRINITY_DN15304_c0_g1_i3	7.50226	1.27349	5.4e-07	3.66e-05
Rho guanine nucleotide exchange factor 7 [Zootermopsis nevadensis]	Penaeus vannamei rho guanine nucleotide exchange factor 7-like (LOC113814538), mRNA	TRINITY_DN37575_c0_g2_i1	7.5072	1.27604	4.68e-07	3.21e-05
PREDICTED: arylsulfatase D-like, partial [Marmota marmota marmota]	Penaeus vannamei arylsulfatase H-like (LOC113820837), mRNA	TRINITY_DN46174_c0_g47_i1	7.53302	1.2995	4.05e-07	2.82e-05
PREDICTED: methylcrotonoyl-CoA carboxylase beta chain, mitochondrial-like [Priapulus caudatus]	Penaeus vannamei methylcrotonoyl-CoA carboxylase beta chain, mitochondrial-like (LOC113816450), mRNA	TRINITY_DN45981_c0_g1_i1	7.58701	3.53487	2.97e-21	1.42e-18
TPA: endonuclease-reverse transcriptase [Schistosoma mansoni]	#N/A	TRINITY_DN47710_c3_g9_i4	7.62248	1.37526	2.28e-07	1.68e-05
#N/A	#N/A	TRINITY_DN44761_c1_g2_i2	7.63415	1.38217	2.47e-06	0.000137206
PREDICTED: zinc finger protein 271-like isoform X1 [Octopus bimaculoides]	Penaeus vannamei zinc finger protein 3-like (LOC113818187), transcript variant X3, mRNA	TRINITY_DN43599_c0_g1_i2	7.66639	1.41592	1.76e-06	0.000103254
PREDICTED: Crassostrea gigas pleckstrin homology domain-containing family H member 1-like (LOC105336836), transcript variant X9, mRNA	Penaeus vannamei PDZ and LIM domain protein Zasp-like (LOC113802088), mRNA	TRINITY_DN47671_c4_g20_i1	7.68274	1.30847	5.72341e-07	0.00163041
#N/A	#N/A	TRINITY_DN46096_c1_g1_i4	7.68317	1.42627	3.32e-07	2.35e-05
#N/A	Penaeus vannamei uncharacterized LOC113810358 (LOC113810358), mRNA	TRINITY_DN43493_c1_g19_i1	7.80597	1.53418	6.82e-08	5.64e-06
#N/A	#N/A	TRINITY_DN47034_c0_g1_i1	7.85956	1.58026	6.14e-08	5.23e-06
#N/A	Penaeus vannamei uncharacterized LOC113830010 (LOC113830010), mRNA	TRINITY_DN45823_c0_g2_i1	7.89788	1.61585	7.15e-08	5.87e-06
#N/A	Penaeus vannamei serine proteinase stubble-like (LOC113805752), mRNA	TRINITY_DN46312_c0_g5_i3	7.93311	1.64394	8.91e-08	7.16e-06
#N/A	Penaeus vannamei histone acetyltransferase Tip60-like (LOC113803928), mRNA	TRINITY_DN24275_c0_g1_i2	7.96016	1.6664	3.29e-07	2.34e-05
#N/A	Penaeus vannamei acyl-CoA synthetase family member 3, mitochondrial-like (LOC113810650), transcript variant X4, mRNA	TRINITY_DN41640_c2_g1_i4	7.97245	1.68003	1.81e-08	1.7e-06
hypothetical protein OCBIM_22036989mg [Octopus bimaculoides]	Penaeus vannamei anillin-like (LOC113803995), mRNA	TRINITY_DN13281_c0_g1_i1	7.99624	1.70079	2.08e-08	1.93e-06
#N/A	Penaeus vannamei putative glycerol kinase 5 (LOC113817781), mRNA	TRINITY_DN37287_c1_g1_i1	8.01828	1.72574	2.39e-06	0.000133433
#N/A	Penaeus vannamei phenoloxidase 3-like (LOC113827090), mRNA	TRINITY_DN7949_c1_g9_i1	8.09142	4.02318	3.19e-21	1.49e-18
PREDICTED: maestro heat-like repeat-containing protein family member 1 isoform X1 [Acropora digitifera]	Penaeus vannamei maestro heat-like repeat-containing protein family member 1 (LOC113814784), mRNA	TRINITY_DN42908_c0_g1_i3	8.12039	1.81148	7.15e-09	7.55e-07
PREDICTED: uncharacterized protein LOC108681932 [Hyalella azteca]	Penaeus vannamei uncharacterized LOC113808582 (LOC113808582), mRNA	TRINITY_DN46093_c0_g1_i6	8.18479	1.86776	1.8e-08	1.7e-06
PREDICTED: nucleoporin p58/p45-like isoform X1 [Hyalella azteca]	Penaeus vannamei nucleoporin p58/p45-like (LOC113813106), transcript variant X1, mRNA	TRINITY_DN39840_c0_g1_i9	8.25015	1.92871	1.47e-09	1.7e-07
#N/A	Penaeus vannamei UDP-galactose transporter senju-like (LOC113805811), mRNA	TRINITY_DN46580_c0_g1_i6	8.36171	2.0318	1.65e-08	1.59e-06
hypothetical protein [Photinus pyralis]	Penaeus vannamei uncharacterized LOC113823559 (LOC113823559), transcript variant X2, mRNA	TRINITY_DN39211_c1_g1_i3	8.40519	2.06903	3.27e-10	4.28e-08
#N/A	Penaeus vannamei CUGBP Elav-like family member 2 (LOC113809050), mRNA	TRINITY_DN43709_c5_g3_i4	8.4481	2.10898	8.18e-10	9.98e-08
Sodium-coupled neutral amino acid transporter [Daphnia magna]	Penaeus vannamei sodium-coupled neutral amino acid transporter 9-like (LOC113810360), transcript variant X2, mRNA	TRINITY_DN45240_c2_g3_i3	8.59544	2.24194	1.26e-10	1.82e-08
#N/A	Penaeus vannamei uncharacterized LOC113803886 (LOC113803886), mRNA	TRINITY_DN37696_c0_g1_i8	8.61963	2.26191	1.41e-08	1.38e-06
PREDICTED: D-2-hydroxyglutarate dehydrogenase, mitochondrial-like isoform X1 [Lingula anatina]	Penaeus vannamei alpha-1,6-mannosyl-glycoprotein 2-beta-N-acetylglucosaminyltransferase-like (LOC113824063), mRNA	TRINITY_DN45168_c1_g2_i1	8.70537	2.34352	2.11e-11	3.4e-09
#N/A	#N/A	TRINITY_DN27356_c0_g1_i1	8.74448	2.37978	1.07e-11	1.86e-09
#N/A	#N/A	TRINITY_DN45558_c0_g2_i8	8.79819	2.43099	1.02e-11	1.79e-09
#N/A	Penaeus vannamei CUGBP Elav-like family member 2 (LOC113809050), mRNA	TRINITY_DN43709_c5_g3_i7	8.8	2.43251	4.56e-12	8.4e-10
#N/A	Penaeus vannamei E3 ubiquitin-protein ligase RNF8-like (LOC113824668), mRNA	TRINITY_DN28496_c0_g1_i2	8.81115	2.44112	1.96e-11	3.18e-09
#N/A	Penaeus vannamei DNA repair protein complementing XP-C cells homolog (LOC113802762), mRNA	TRINITY_DN39874_c0_g1_i2	8.89192	2.51696	8.73e-13	1.82e-10
#N/A	Penaeus vannamei SET and MYND domain-containing protein 4-like (LOC113815013), mRNA	TRINITY_DN42745_c1_g1_i2	8.92924	2.5514	1.78e-12	3.56e-10
PREDICTED: vacuolar protein sorting-associated protein 13D-like [Hyalella azteca]	Penaeus vannamei vacuolar protein sorting-associated protein 13D-like (LOC113803840), mRNA	TRINITY_DN44131_c0_g1_i4	9.07658	2.68859	1.94e-11	3.17e-09
#N/A	Penaeus vannamei DNA ligase 3-like (LOC113804867), mRNA	TRINITY_DN39397_c0_g1_i4	9.17766	2.78512	9.48e-15	2.74e-12
PREDICTED: zinc finger CCCH domain-containing protein 13 [Strongylocentrotus purpuratus]	Penaeus vannamei zinc finger CCCH domain-containing protein 13-like (LOC113826376), transcript variant X6, mRNA	TRINITY_DN45304_c0_g4_i5	9.72261	3.30245	7.23e-13	1.54e-10
PREDICTED: uncharacterized protein LOC108681932 [Hyalella azteca]	Penaeus vannamei uncharacterized LOC113808582 (LOC113808582), mRNA	TRINITY_DN46093_c0_g1_i7	9.98998	3.56206	5.65e-22	2.94e-19
mycb2 [Eyprepocnemis plorans]	Penaeus vannamei E3 ubiquitin-protein ligase MYCBP2-like (LOC113828270), mRNA	TRINITY_DN46410_c0_g1_i8	10.9071	4.45568	1.15e-27	1.08e-24
#N/A	Penaeus vannamei ARF GTPase-activating protein GIT2-like (LOC113802690), mRNA	TRINITY_DN47035_c1_g3_i5	11.3699	4.91002	9.88e-23	5.51e-20
#N/A	Penaeus vannamei PHD finger protein rhinoceros-like (LOC113819518), mRNA	TRINITY_DN44089_c0_g1_i7	11.7443	5.28049	3.89e-59	9.12e-55
