# Supplementary material for: MicroRNA and mRNA interactions coordinate the immune response in non-lethal heat stressed Litopenaeus vannamei against AHPND-causing Vibrio parahaemolyticus
Source: Sci Rep. 2020 Jan 21;10:787. doi: 10.1038/s41598-019-57409-4 (PMC6972907; doi:10.1038/s41598-019-57409-4)
Supplement: Supplementary file 4 — Supplementary information 4. [file 41598_2019_57409_MOESM4_ESM.xlsx]

## Sheet: Sheet1
Supplementary Table 5. DEMs from each relevant pairwise comparison of NLHS-VP treated L. vannamei hemocyte.
No	miRNA name	miRNA homolog	Sequence	Number of read			Fold change 6 NLHS-VP normalize with 0 NLHS-VP		Fold change 24 NLHS-VP normalize with 0 NLHS-VP
				0 NLHS-VP	6 NLHS-VP	24 NLHS-VP	6/0 NLHS-VP	P-value	24/0 NLHS-VP	P-value
1	lva-miR5157b-3p	osa-miR5157b-3p	CGGGCTATCAAAAATTGCCGT	455	319	249			0.602256	3.63657e-14
2	lva-miR-184-3p	bbe-miR-184-3p	TGGACGGAGAACTGATAAGGGC	290	275	415			1.57486	2.48019e-16
3	lva-miR-71-5p	bbe-miR-71-5p	TGAAAGACATGGGTAGTGAGAT	182	82	134	0.581032	3.72471e-08
4	lva-miR-61	hco-miR-61	TGACTAGACTCTTACTCATCT	68	95	100	1.80166	3.36458e-19	1.61839	1.86088e-18
5	lva-miR-184	tch-miR-184	TGGACGGAGAACTGATAAGGG	49	53	91			2.0438	2.3705e-17
6	lva-miR-100-5p	oha-miR-100-5p	AACCCGTAGATCCGAACTTGTG	38	30	54			1.56388	1.83274e-15
7	lva-miR-92a-3p	pmi-miR-92a-3p	TCGTCTCGTGTCTCGGCCTTAG	1	16	94	20.6337	6.01592e-51	103.448	4.1293e-38
8	lva-miR-4901	bfl-miR-4901	TAACTTATTTTTGGACAAAC	1	1	91			100.146	5.27765e-36
9	lva-miR-7170-5p	mml-miR-7170-5p	AACTGGAGGACCGAACCGACT	4	20	65	6.44803	6.58132e-35	17.8832	1.53437e-28
10	lva-miR-92b-5p	cgr-miR-92b-5p	GGACGAGAAGCGGTGCTT	64	8	1	0.161201	56.9467	0.0171954	6.43619e-08
11	lva-miR-2169-3p	sme-miR-2169-3p	ATTTAAAGTGGTACGCGAGCTGG	4	20	30	6.44803	6.58132e-35	8.25381	9.85665e-27
12	lva-miR-305	hme-miR-305	ATTGTACTTCATCAGGTGCTCG	20	9	24	0.580323	3.81371e-08
13	lva-miR8552c	atr-miR8552c	GGCCGTGATCGTATAGTG	6	20	26	4.29869	1.26895e-29	4.76887	4.93232e-24
14	lva-miR-317	mse-miR-317	TGAACACAGCTGGTGGTATCTCA	21	9	18	0.552689	9.7419e-08
15	lva-miR-4850	spu-miR-4850	ATAACATGACTGAAAACATTT	11	20	13	2.34474	3.34691e-22
16	lva-miR-6090	hsa-miR-6090	GGACTGGGCGAGGGGCGGCCA	3	9	32	3.86882	2.74706e-28	11.7387	1.20469e-25
17	lva-miR-2898	bta-miR-2898	TGGTGGAGATGCGGGGTA	16	6	18	0.483603	1.19188e-06		4.55152e-12
18	lva-miR-279b-3p	pxy-miR-279b-3p	TGACTAGATTAGCACTCACCAT	9	14	15	2.00606	2.09163e-20	1.83418	3.89615e-19
19	lva-bantam	nvi-bantam	TGAGATCATTGTGAAAGCTGATT	7	11	13	2.02652	1.60397e-20	2.0438	2.99446e-19
20	lva-miR-2238j-5p	ppc-miR-2238j-5p	TCGTCAGCTCCATCCGCAAGG	1	12	16	15.4753	6.77859e-47	17.6081	4.45821e-32
21	lva-miR-5395	aca-miR-5395	GGCGAGCGAAATTGGACTAGC	1	1	27			29.7137	9.88859e-29
22	lva-miR7695-3p	osa-miR7695-3p	CGATTGTGCCACGGAGGCAT	10	10	5			0.550254	7.21322e-17
23	lva-miR-6813-5p	hsa-miR-6813-5p	GGTTTCAGGTTCTATTTC	1	2	20	2.57921	2.52749e-23	22.0101	1.27293e-27
24	lva-miR-6658-3p	gga-miR-6658-3p	GGCGGACGGGGGAACTAC	2	1	19	0.644803	4.82197e-09	10.4548	2.18426e-22
25	lva-miR-9121	eca-miR-9121	GTACACGGTTTCAGGTTCTAT	8	4	9	0.644803	4.82197e-09		4.47218e-13
26	lva-miR902l-5p	ppt-miR902l-5p	TTTCAGATTCTTCATTGT	12	6	3	0.644803	4.82197e-09	0.275127	1.57671e-12
27	lva-miR8623c	esi-miR8623c	TCCCATGGTGTTCCAGCTATA	10	3	7	0.386882	6.4413e-05		5.74812e-10
28	lva-miR-9000	eca-miR-9000	AAGCCCCAGTGGCGCAATCG	3	7	8	3.00908	3.5521e-25	2.93469	1.05137e-21
29	lva-miR-745b	lgi-miR-745b	GAGCTGCTTAATGAAGGGCT	6	4	7			1.28393	2.35445e-14
30	lva-miR-785	cbn-miR-785	GTGGATAAAGTGAATTCCTCG	7	8	2			0.314431	2.40827e-19
31	lva-miR-7373b-3p	mdo-miR-7373b-3p	GAGCTGCCAATGAAGGGCT	4	3	9			2.47614	2.08225e-16
32	lva-miR-71	hme-miR-71	TCTCACTACCTTGTCTTTCACG	5	6	5	1.54753	1.54651e-17
33	lva-miR-7278-5p	mdo-miR-7278-5p	AAGGACTGGGCGAGGGGC	1		15			16.5076	9.05665e-25
34	lva-miR-7003-5p	mmu-miR-7003-5p	AGGGAGAAGCTGTCACGATTAT	4	4	7			1.92589	6.81355e-17
35	lva-miR-70	crm-miR-70	TGCCAACGACATCTGGTGTTC	1		13			14.3066	6.65217e-24
36	lva-miR-7427-5p	oan-miR-7427-5p	AGAAACGCGGCACAGAAT	9	3	2	0.429869	1.00842e-05	0.244557	1.27081e-09
37	lva-miR6478	ptc-miR6478	GGGAGATTAGCTCAGTTG	1		13			14.3066	6.65217e-24
38	lva-miR-502b-3p	chi-miR-502b-3p	AAGTCAAAAGGATTCTGATA	6	4	2			0.366836	2.49256e-14
39	lva-miR-D9-3p	dev-miR-D9-3p	TTTCCAGAATGTTCCACT	1	2	9			9.90457	5.57259e-24
40	lva-miR-2847	bmo-miR-2847	GTTGTCAGTCCGGTATAT	2	4	5			2.75127	8.41911e-21
41	lva-miR-3689c	hsa-miR-3689c	GGAGGTGTGATAGCCTAGTG	5	5	1			0.220101	1.27309e-19
