# Supplementary material for: MicroRNA and mRNA interactions coordinate the immune response in non-lethal heat stressed Litopenaeus vannamei against AHPND-causing Vibrio parahaemolyticus
Source: Sci Rep. 2020 Jan 21;10:787. doi: 10.1038/s41598-019-57409-4 (PMC6972907; doi:10.1038/s41598-019-57409-4)
Supplement: Supplementary file 5 — Supplementary information 5. [file 41598_2019_57409_MOESM5_ESM.xlsx]

## Sheet: Sheet1
Supplementary Table 6. List of miRNA/mRNA pairs with negative correlation.
miRNA name	miRNA expression	Target id	Target expression	name
lva-miR902l-5p	down	TRINITY_DN43410_c0_g1_i1	up	3-phosphoinositide-dependent protein kinase 1 [Zootermopsis nevadensis]
lva-miR-6813-5p	up	TRINITY_DN43410_c0_g1_i4	down	3-phosphoinositide-dependent protein kinase 1 [Zootermopsis nevadensis]
lva-miR-502b-3p	down	TRINITY_DN43410_c0_g1_i1	up	3-phosphoinositide-dependent protein kinase 1 [Zootermopsis nevadensis]
lva-miR-7278-5p	up	TRINITY_DN36521_c0_g2_i1	down	50kDa lectin [Operophtera brumata]
lva-miR-6813-5p	up	TRINITY_DN36521_c0_g2_i1	down	50kDa lectin [Operophtera brumata]
lva-miR902l-5p	down	TRINITY_DN41145_c0_g1_i7	up	7SK snRNA methylphosphate capping enzyme [Daphnia magna]
lva-miR-502b-3p	down	TRINITY_DN41145_c0_g1_i7	up	7SK snRNA methylphosphate capping enzyme [Daphnia magna]
lva-miR-3689c	down	TRINITY_DN41145_c0_g1_i7	up	7SK snRNA methylphosphate capping enzyme [Daphnia magna]
lva-miR-2898	down	TRINITY_DN42653_c1_g1_i2	up	AAEL009161-PA [Aedes aegypti]
lva-miR-745b	up	TRINITY_DN41640_c2_g1_i6	down	Acyl-CoA synthetase family member 3, mitochondrial [Zootermopsis nevadensis]
lva-miR-7373b-3p	up	TRINITY_DN41640_c2_g1_i6	down	Acyl-CoA synthetase family member 3, mitochondrial [Zootermopsis nevadensis]
lva-miR-6813-5p	up	TRINITY_DN41640_c2_g1_i6	down	Acyl-CoA synthetase family member 3, mitochondrial [Zootermopsis nevadensis]
lva-miR-61	up	TRINITY_DN41640_c2_g1_i6	down	Acyl-CoA synthetase family member 3, mitochondrial [Zootermopsis nevadensis]
lva-miR-279b-3p	up	TRINITY_DN41640_c2_g1_i6	down	Acyl-CoA synthetase family member 3, mitochondrial [Zootermopsis nevadensis]
lva-miR-2898	down	TRINITY_DN10739_c0_g1_i1	up	alpha 2 macroglobulin [Litopenaeus vannamei]
lva-miR902l-5p	down	TRINITY_DN38561_c0_g1_i3	up	alpha2 macroglobulin isoform 2 [Fenneropenaeus chinensis]
lva-miR8623c	down	TRINITY_DN38561_c0_g1_i3	up	alpha2 macroglobulin isoform 2 [Fenneropenaeus chinensis]
lva-miR-502b-3p	down	TRINITY_DN38561_c0_g1_i3	up	alpha2 macroglobulin isoform 2 [Fenneropenaeus chinensis]
lva-miR-2898	down	TRINITY_DN38561_c0_g1_i3	up	alpha2 macroglobulin isoform 2 [Fenneropenaeus chinensis]
lva-miR-3689c	down	TRINITY_DN37000_c0_g2_i1	up	androgenic gland-specific protein [Macrobrachium rosenbergii]
lva-miR902l-5p	down	TRINITY_DN43588_c3_g3_i1	up	antigen KI-67, variant [Thecamonas trahens ATCC 50062]
lva-miR-9000	up	TRINITY_DN22138_c0_g1_i1	down	anti-lipopolysaccharide AA-K isoform [Litopenaeus vannamei]
lva-miR902l-5p	down	TRINITY_DN37000_c0_g1_i2	up	antimicrobial peptide type 2 precursor IIb [Pandalopsis japonica]
lva-miR-3689c	down	TRINITY_DN37000_c0_g1_i2	up	antimicrobial peptide type 2 precursor IIb [Pandalopsis japonica]
lva-miR-2898	down	TRINITY_DN37000_c0_g1_i2	up	antimicrobial peptide type 2 precursor IIb [Pandalopsis japonica]
lva-miR902l-5p	down	TRINITY_DN38333_c0_g4_i3	up	Arginase-2, mitochondrial precursor [Caligus rogercresseyi]
lva-miR-502b-3p	down	TRINITY_DN38333_c0_g4_i3	up	Arginase-2, mitochondrial precursor [Caligus rogercresseyi]
lva-miR-2898	down	TRINITY_DN38333_c0_g4_i3	up	Arginase-2, mitochondrial precursor [Caligus rogercresseyi]
lva-miR-7373b-3p	up	TRINITY_DN46317_c0_g16_i1	down	astakine [Litopenaeus vannamei]
lva-miR-6813-5p	up	TRINITY_DN46317_c0_g10_i1	down	astakine [Litopenaeus vannamei]
lva-miR-6813-5p	up	TRINITY_DN46317_c0_g11_i1	down	astakine [Litopenaeus vannamei]
lva-miR-6813-5p	up	TRINITY_DN46317_c0_g23_i2	down	astakine variant 2 [Litopenaeus vannamei]
lva-miR-6658-3p	up	TRINITY_DN46317_c0_g26_i3	down	astakine variant 2 [Litopenaeus vannamei]
lva-miR902l-5p	down	TRINITY_DN46675_c2_g3_i1	up	ATP-binding cassette sub-family F member 1, partial [Lygus hesperus]
lva-miR-9000	up	TRINITY_DN40451_c0_g1_i1	down	Beta,beta-carotene 9',10'-oxygenase [Daphnia magna]
lva-miR-745b	up	TRINITY_DN40451_c0_g1_i1	down	Beta,beta-carotene 9',10'-oxygenase [Daphnia magna]
lva-miR-7373b-3p	up	TRINITY_DN40451_c0_g1_i1	down	Beta,beta-carotene 9',10'-oxygenase [Daphnia magna]
lva-miR-7278-5p	up	TRINITY_DN40451_c0_g1_i1	down	Beta,beta-carotene 9',10'-oxygenase [Daphnia magna]
lva-miR-6658-3p	up	TRINITY_DN40451_c0_g1_i1	down	Beta,beta-carotene 9',10'-oxygenase [Daphnia magna]
lva-miR-6813-5p	up	TRINITY_DN28281_c0_g2_i1	down	beta-1,3-glucan-binding protein [Fenneropenaeus chinensis]
lva-miR902l-5p	down	TRINITY_DN45464_c0_g3_i1	up	Breast cancer type 2 susceptibility protein [Zootermopsis nevadensis]
lva-miR8623c	down	TRINITY_DN45464_c0_g3_i1	up	Breast cancer type 2 susceptibility protein [Zootermopsis nevadensis]
lva-miR-2898	down	TRINITY_DN45464_c0_g3_i1	up	Breast cancer type 2 susceptibility protein [Zootermopsis nevadensis]
lva-miR-6813-5p	up	TRINITY_DN97200_c0_g1_i1	down	Broad complex [Callinectes sapidus]
lva-miR-7278-5p	up	TRINITY_DN38539_c0_g1_i2	down	cadherin-99C [Athalia rosae]
lva-miR-6813-5p	up	TRINITY_DN38539_c0_g1_i2	down	cadherin-99C [Athalia rosae]
lva-miR-6813-5p	up	TRINITY_DN46326_c0_g7_i2	down	calcium homeostasis endoplasmic reticulum protein-like [Parasteatoda tepidariorum]
lva-miR-502b-3p	down	TRINITY_DN46433_c2_g3_i2	up	Calcium uptake protein 1, mitochondrial [Orchesella cincta]
lva-miR-7373b-3p	up	TRINITY_DN46433_c2_g5_i1	down	Calcium uptake protein 1, mitochondrial, partial [Bactrocera latifrons]
lva-miR-9000	up	TRINITY_DN47688_c0_g40_i1	down	Calcium-activated chloride channel regulator 4, 30 kDa form [Daphnia magna]
lva-miR-7373b-3p	up	TRINITY_DN47688_c0_g40_i1	down	Calcium-activated chloride channel regulator 4, 30 kDa form [Daphnia magna]
lva-miR-70	up	TRINITY_DN47688_c0_g14_i1	down	Calcium-activated chloride channel regulator 4, 30 kDa form [Daphnia magna]
lva-miR-6813-5p	up	TRINITY_DN47688_c0_g14_i1	down	Calcium-activated chloride channel regulator 4, 30 kDa form [Daphnia magna]
lva-miR-7278-5p	up	TRINITY_DN34955_c0_g1_i1	down	calreticulin [Litopenaeus vannamei]
lva-miR-6813-5p	up	TRINITY_DN34955_c0_g1_i1	down	calreticulin [Litopenaeus vannamei]
lva-miR-745b	up	TRINITY_DN47733_c5_g1_i6	down	caspase [Eriocheir sinensis]
lva-miR-7278-5p	up	TRINITY_DN47733_c5_g1_i6	down	caspase [Eriocheir sinensis]
lva-miR-70	up	TRINITY_DN47733_c5_g1_i6	down	caspase [Eriocheir sinensis]
lva-miR-6813-5p	up	TRINITY_DN47733_c5_g1_i6	down	caspase [Eriocheir sinensis]
lva-miR-61	up	TRINITY_DN47733_c5_g1_i6	down	caspase [Eriocheir sinensis]
lva-miR-279b-3p	up	TRINITY_DN47733_c5_g1_i6	down	caspase [Eriocheir sinensis]
lva-bantam	up	TRINITY_DN47733_c5_g1_i6	down	caspase [Eriocheir sinensis]
lva-miR-7278-5p	up	TRINITY_DN41884_c0_g1_i2	down	cathepsin A [Eriocheir sinensis]
lva-miR-9000	up	TRINITY_DN47559_c1_g3_i2	down	C-factor [Zootermopsis nevadensis]
lva-miR-745b	up	TRINITY_DN47559_c1_g3_i2	down	C-factor [Zootermopsis nevadensis]
lva-miR902l-5p	down	TRINITY_DN43691_c0_g2_i1	up	chitinase 5 [Litopenaeus vannamei]
lva-miR-2898	down	TRINITY_DN43691_c0_g2_i1	up	chitinase 5 [Litopenaeus vannamei]
lva-miR-7278-5p	up	TRINITY_DN42882_c0_g3_i1	down	chloride intracellular channel [Portunus trituberculatus]
lva-miR-6813-5p	up	TRINITY_DN42882_c0_g3_i1	down	chloride intracellular channel [Portunus trituberculatus]
lva-miR-6658-3p	up	TRINITY_DN42882_c0_g3_i1	down	chloride intracellular channel [Portunus trituberculatus]
lva-miR-502b-3p	down	TRINITY_DN41679_c1_g12_i1	up	class I SAM-dependent DNA methyltransferase [Kiloniella laminariae]
lva-miR-3689c	down	TRINITY_DN41679_c1_g12_i1	up	class I SAM-dependent DNA methyltransferase [Kiloniella laminariae]
lva-miR-2898	down	TRINITY_DN41679_c1_g12_i1	up	class I SAM-dependent DNA methyltransferase [Kiloniella laminariae]
lva-miR-3689c	down	TRINITY_DN46312_c0_g4_i1	up	clip domain serine proteinase 1 [Portunus trituberculatus]
lva-miR-745b	up	TRINITY_DN46258_c0_g5_i3	down	clip domain serine proteinase 2 [Penaeus monodon]
lva-miR-7278-5p	up	TRINITY_DN46258_c0_g5_i3	down	clip domain serine proteinase 2 [Penaeus monodon]
lva-miR-6813-5p	up	TRINITY_DN46258_c0_g5_i3	down	clip domain serine proteinase 2 [Penaeus monodon]
lva-miR-9000	up	TRINITY_DN46580_c0_g1_i5	down	CMP-sialic acid transporter 1-like [Parasteatoda tepidariorum]
lva-miR-745b	up	TRINITY_DN46580_c0_g1_i5	down	CMP-sialic acid transporter 1-like [Parasteatoda tepidariorum]
lva-miR-7373b-3p	up	TRINITY_DN46580_c0_g1_i5	down	CMP-sialic acid transporter 1-like [Parasteatoda tepidariorum]
lva-miR-6658-3p	up	TRINITY_DN46580_c0_g1_i5	down	CMP-sialic acid transporter 1-like [Parasteatoda tepidariorum]
lva-miR-279b-3p	up	TRINITY_DN46580_c0_g1_i5	down	CMP-sialic acid transporter 1-like [Parasteatoda tepidariorum]
lva-bantam	up	TRINITY_DN46580_c0_g1_i5	down	CMP-sialic acid transporter 1-like [Parasteatoda tepidariorum]
lva-miR-745b	up	TRINITY_DN46829_c3_g2_i1	down	conserved hypothetical protein [Pediculus humanus corporis]
lva-miR-7373b-3p	up	TRINITY_DN46829_c3_g2_i1	down	conserved hypothetical protein [Pediculus humanus corporis]
lva-miR-7278-5p	up	TRINITY_DN46829_c3_g2_i1	down	conserved hypothetical protein [Pediculus humanus corporis]
lva-miR-6813-5p	up	TRINITY_DN46829_c3_g2_i1	down	conserved hypothetical protein [Pediculus humanus corporis]
lva-miR-6658-3p	up	TRINITY_DN46829_c3_g2_i1	down	conserved hypothetical protein [Pediculus humanus corporis]
lva-miR902l-5p	down	TRINITY_DN36488_c1_g1_i3	up	conserved hypothetical protein Ycf2 (chloroplast) [Amentotaxus argotaenia]
lva-miR8623c	down	TRINITY_DN36488_c1_g1_i3	up	conserved hypothetical protein Ycf2 (chloroplast) [Amentotaxus argotaenia]
lva-miR-3689c	down	TRINITY_DN36488_c1_g1_i3	up	conserved hypothetical protein Ycf2 (chloroplast) [Amentotaxus argotaenia]
lva-miR902l-5p	down	TRINITY_DN43162_c0_g1_i1	up	Craniofacial development protein 2 [Larimichthys crocea]
lva-miR-745b	up	TRINITY_DN46349_c1_g9_i1	down	C-terminal-binding protein [Litopenaeus vannamei]
lva-miR-7278-5p	up	TRINITY_DN46349_c1_g9_i1	down	C-terminal-binding protein [Litopenaeus vannamei]
lva-miR-6658-3p	up	TRINITY_DN46349_c1_g9_i1	down	C-terminal-binding protein [Litopenaeus vannamei]
lva-miR-7003-5p	up	TRINITY_DN27595_c0_g1_i2	down	C-type lectin [Litopenaeus vannamei]
lva-miR-745b	up	TRINITY_DN37790_c0_g1_i5	down	cytochrome P450 CYP2 [Eriocheir sinensis]
lva-miR-70	up	TRINITY_DN37790_c0_g1_i5	down	cytochrome P450 CYP2 [Eriocheir sinensis]
lva-miR-6813-5p	up	TRINITY_DN37790_c0_g1_i5	down	cytochrome P450 CYP2 [Eriocheir sinensis]
lva-miR-279b-3p	up	TRINITY_DN37790_c0_g1_i5	down	cytochrome P450 CYP2 [Eriocheir sinensis]
lva-bantam	up	TRINITY_DN37790_c0_g1_i5	down	cytochrome P450 CYP2 [Eriocheir sinensis]
lva-miR-502b-3p	down	TRINITY_DN23288_c0_g1_i2	up	cytochrome P450 epoxidase-like protein [Portunus trituberculatus]
lva-miR-3689c	down	TRINITY_DN23288_c0_g1_i2	up	cytochrome P450 epoxidase-like protein [Portunus trituberculatus]
lva-miR-2898	down	TRINITY_DN23288_c0_g1_i2	up	cytochrome P450 epoxidase-like protein [Portunus trituberculatus]
lva-miR902l-5p	down	TRINITY_DN43558_c0_g11_i1	up	Cytoplasmic dynein 1 light intermediate chain 2 [Zootermopsis nevadensis]
lva-miR902l-5p	down	TRINITY_DN40028_c1_g3_i2	up	DALR anticodon-binding domain-containing protein 3-like, partial [Exaiptasia pallida]
lva-miR-2898	down	TRINITY_DN40028_c1_g3_i2	up	DALR anticodon-binding domain-containing protein 3-like, partial [Exaiptasia pallida]
lva-miR-745b	up	TRINITY_DN45203_c0_g1_i3	down	delta class glutathione S-transferase [Fenneropenaeus chinensis]
lva-miR-502b-3p	down	TRINITY_DN42154_c0_g4_i3	up	DNA excision repair protein ERCC-8, partial [Gavia stellata]
lva-miR-3689c	down	TRINITY_DN42154_c0_g4_i3	up	DNA excision repair protein ERCC-8, partial [Gavia stellata]
lva-miR-2898	down	TRINITY_DN42154_c0_g4_i3	up	DNA excision repair protein ERCC-8, partial [Gavia stellata]
lva-miR-7278-5p	up	TRINITY_DN43949_c0_g1_i1	down	DNA-binding protein D-ETS-4-like isoform X2 [Helicoverpa armigera]
lva-miR-745b	up	TRINITY_DN45416_c0_g2_i4	down	Dynamin 120 kDa protein, mitochondrial [Daphnia magna]
lva-miR-9000	up	TRINITY_DN43997_c2_g4_i2	down	electron transfer flavoprotein, alpha polypeptide [Xenopus laevis]
lva-miR-745b	up	TRINITY_DN43997_c2_g4_i2	down	electron transfer flavoprotein, alpha polypeptide [Xenopus laevis]
lva-miR-7373b-3p	up	TRINITY_DN43997_c2_g4_i2	down	electron transfer flavoprotein, alpha polypeptide [Xenopus laevis]
lva-miR-7278-5p	up	TRINITY_DN43997_c2_g4_i2	down	electron transfer flavoprotein, alpha polypeptide [Xenopus laevis]
lva-miR-6813-5p	up	TRINITY_DN43997_c2_g4_i2	down	electron transfer flavoprotein, alpha polypeptide [Xenopus laevis]
lva-bantam	up	TRINITY_DN43997_c2_g4_i2	down	electron transfer flavoprotein, alpha polypeptide [Xenopus laevis]
lva-miR-502b-3p	down	TRINITY_DN38593_c0_g1_i2	up	electron transporter [Chloroflexi bacterium RBG_16_57_8]
lva-miR-7278-5p	up	TRINITY_DN29126_c0_g1_i2	down	elongation factor 1 gamma, partial [Scylla paramamosain]
lva-bantam	up	TRINITY_DN29126_c0_g1_i2	down	elongation factor 1 gamma, partial [Scylla paramamosain]
lva-bantam	up	TRINITY_DN47368_c1_g14_i2	down	eukaryotic translation initiation factor 3 subunit G [Penaeus monodon]
lva-miR-745b	up	TRINITY_DN40242_c2_g1_i1	down	Eukaryotic translation initiation factor 4 gamma [Daphnia magna]
lva-miR-7278-5p	up	TRINITY_DN40242_c2_g1_i1	down	Eukaryotic translation initiation factor 4 gamma [Daphnia magna]
lva-miR902l-5p	down	TRINITY_DN47000_c0_g2_i1	up	FCH domain only protein 2 [Zootermopsis nevadensis]
lva-miR-502b-3p	down	TRINITY_DN47000_c0_g2_i1	up	FCH domain only protein 2 [Zootermopsis nevadensis]
lva-miR-3689c	down	TRINITY_DN47000_c0_g2_i1	up	FCH domain only protein 2 [Zootermopsis nevadensis]
lva-miR-2898	down	TRINITY_DN47000_c0_g2_i1	up	FCH domain only protein 2 [Zootermopsis nevadensis]
lva-miR-2898	down	TRINITY_DN47455_c4_g12_i1	up	fibrinogen-related protein 2 [Litopenaeus vannamei]
lva-miR-2898	down	TRINITY_DN47455_c4_g2_i1	up	fibrinogen-related protein 2 [Litopenaeus vannamei]
lva-miR-2898	down	TRINITY_DN47455_c4_g3_i1	up	fibrinogen-related protein 2 [Litopenaeus vannamei]
lva-miR-2898	down	TRINITY_DN47455_c4_g3_i2	up	fibrinogen-related protein 2 [Litopenaeus vannamei]
lva-miR902l-5p	down	TRINITY_DN46392_c3_g9_i2	up	fibronectin
lva-miR-502b-3p	down	TRINITY_DN46392_c3_g9_i2	up	fibronectin
lva-miR-3689c	down	TRINITY_DN46392_c3_g9_i2	up	fibronectin
lva-miR-2898	down	TRINITY_DN46392_c3_g9_i2	up	fibronectin
lva-miR902l-5p	down	TRINITY_DN31654_c1_g1_i1	up	fructose 1,6-biphosphate-aldolase A [Fenneropenaeus chinensis]
lva-miR-3689c	down	TRINITY_DN31654_c1_g1_i1	up	fructose 1,6-biphosphate-aldolase A [Fenneropenaeus chinensis]
lva-miR-2898	down	TRINITY_DN31654_c1_g1_i1	up	fructose 1,6-biphosphate-aldolase A [Fenneropenaeus chinensis]
lva-miR-7373b-3p	up	TRINITY_DN35744_c0_g2_i1	down	gamma-interferon-inducible lysosomal thiol reductase [Litopenaeus vannamei]
lva-miR-7278-5p	up	TRINITY_DN35744_c0_g2_i1	down	gamma-interferon-inducible lysosomal thiol reductase [Litopenaeus vannamei]
lva-miR902l-5p	down	TRINITY_DN34613_c0_g1_i1	up	glucose transporter 1 [Litopenaeus vannamei]
lva-miR-3689c	down	TRINITY_DN34613_c0_g1_i1	up	glucose transporter 1 [Litopenaeus vannamei]
lva-miR-2898	down	TRINITY_DN34613_c0_g1_i1	up	glucose transporter 1 [Litopenaeus vannamei]
lva-miR-7278-5p	up	TRINITY_DN45203_c0_g6_i1	down	glutathione s-transferase, partial [Callinectes sapidus]
lva-miR-6813-5p	up	TRINITY_DN45203_c0_g6_i1	down	glutathione s-transferase, partial [Callinectes sapidus]
lva-miR-6658-3p	up	TRINITY_DN45203_c0_g6_i1	down	glutathione s-transferase, partial [Callinectes sapidus]
lva-miR-7003-5p	up	TRINITY_DN47666_c1_g19_i1	down	Glycerol-3-phosphate transporter [Daphnia magna]
lva-miR-9000	up	TRINITY_DN46639_c3_g1_i4	down	G-protein signaling modulator, partial [Procambarus clarkii]
lva-miR-745b	up	TRINITY_DN46639_c3_g1_i4	down	G-protein signaling modulator, partial [Procambarus clarkii]
lva-miR-7373b-3p	up	TRINITY_DN46639_c3_g1_i4	down	G-protein signaling modulator, partial [Procambarus clarkii]
lva-miR-7278-5p	up	TRINITY_DN46639_c3_g1_i4	down	G-protein signaling modulator, partial [Procambarus clarkii]
lva-miR-6813-5p	up	TRINITY_DN46639_c3_g1_i4	down	G-protein signaling modulator, partial [Procambarus clarkii]
lva-miR-184	up	TRINITY_DN46639_c3_g1_i4	down	G-protein signaling modulator, partial [Procambarus clarkii]
lva-miR-7278-5p	up	TRINITY_DN44552_c2_g7_i2	down	Group 3 secretory phospholipase A2 [Orchesella cincta]
lva-miR-7003-5p	up	TRINITY_DN44552_c2_g7_i2	down	Group 3 secretory phospholipase A2 [Orchesella cincta]
lva-miR-6813-5p	up	TRINITY_DN44552_c2_g7_i2	down	Group 3 secretory phospholipase A2 [Orchesella cincta]
lva-miR-61	up	TRINITY_DN44552_c2_g7_i2	down	Group 3 secretory phospholipase A2 [Orchesella cincta]
lva-miR-184-3p	up	TRINITY_DN44552_c2_g7_i2	down	Group 3 secretory phospholipase A2 [Orchesella cincta]
lva-miR902l-5p	down	TRINITY_DN40630_c0_g1_i1	up	GST-N-Metaxin-like protein [Daphnia pulex]
lva-miR-3689c	down	TRINITY_DN40630_c0_g1_i1	up	GST-N-Metaxin-like protein [Daphnia pulex]
lva-miR-2898	down	TRINITY_DN40630_c0_g1_i1	up	GST-N-Metaxin-like protein [Daphnia pulex]
lva-miR-2898	down	TRINITY_DN46718_c0_g5_i1	up	guanine nucleotide-binding 3-like protein, partial [Triatoma infestans]
lva-miR902l-5p	down	TRINITY_DN45488_c0_g1_i12	up	guanylate cyclase PcGC-M2 precursor [Procambarus clarkii]
lva-miR8623c	down	TRINITY_DN45488_c0_g1_i12	up	guanylate cyclase PcGC-M2 precursor [Procambarus clarkii]
lva-miR-3689c	down	TRINITY_DN45488_c0_g1_i12	up	guanylate cyclase PcGC-M2 precursor [Procambarus clarkii]
lva-miR-745b	up	TRINITY_DN39839_c0_g2_i3	down	HEAT repeat-containing protein 5B [Zootermopsis nevadensis]
lva-miR-7373b-3p	up	TRINITY_DN39839_c0_g2_i3	down	HEAT repeat-containing protein 5B [Zootermopsis nevadensis]
lva-miR-7278-5p	up	TRINITY_DN39839_c0_g2_i3	down	HEAT repeat-containing protein 5B [Zootermopsis nevadensis]
lva-miR-6813-5p	up	TRINITY_DN39839_c0_g2_i3	down	HEAT repeat-containing protein 5B [Zootermopsis nevadensis]
lva-miR-6658-3p	up	TRINITY_DN39839_c0_g2_i3	down	HEAT repeat-containing protein 5B [Zootermopsis nevadensis]
lva-miR-61	up	TRINITY_DN39839_c0_g2_i3	down	HEAT repeat-containing protein 5B [Zootermopsis nevadensis]
lva-miR-279b-3p	up	TRINITY_DN39839_c0_g2_i3	down	HEAT repeat-containing protein 5B [Zootermopsis nevadensis]
lva-miR-184	up	TRINITY_DN39839_c0_g2_i3	down	HEAT repeat-containing protein 5B [Zootermopsis nevadensis]
lva-bantam	up	TRINITY_DN39839_c0_g2_i3	down	HEAT repeat-containing protein 5B [Zootermopsis nevadensis]
lva-miR-7373b-3p	up	TRINITY_DN41682_c1_g3_i3	down	heat shock protein 90 [Penaeus monodon]
lva-miR-61	up	TRINITY_DN41682_c1_g3_i3	down	heat shock protein 90 [Penaeus monodon]
lva-miR-9000	up	TRINITY_DN47395_c0_g1_i6	down	hect E3 ubiquitin ligase, putative [Pediculus humanus corporis]
lva-miR-745b	up	TRINITY_DN47395_c0_g1_i6	down	hect E3 ubiquitin ligase, putative [Pediculus humanus corporis]
lva-miR-7373b-3p	up	TRINITY_DN47395_c0_g1_i6	down	hect E3 ubiquitin ligase, putative [Pediculus humanus corporis]
lva-miR-7278-5p	up	TRINITY_DN47395_c0_g1_i6	down	hect E3 ubiquitin ligase, putative [Pediculus humanus corporis]
lva-miR-7003-5p	up	TRINITY_DN47395_c0_g1_i6	down	hect E3 ubiquitin ligase, putative [Pediculus humanus corporis]
lva-miR-70	up	TRINITY_DN47395_c0_g1_i6	down	hect E3 ubiquitin ligase, putative [Pediculus humanus corporis]
lva-miR-6813-5p	up	TRINITY_DN47395_c0_g1_i6	down	hect E3 ubiquitin ligase, putative [Pediculus humanus corporis]
lva-miR-6658-3p	up	TRINITY_DN47395_c0_g1_i6	down	hect E3 ubiquitin ligase, putative [Pediculus humanus corporis]
lva-miR-61	up	TRINITY_DN47395_c0_g1_i6	down	hect E3 ubiquitin ligase, putative [Pediculus humanus corporis]
lva-miR-279b-3p	up	TRINITY_DN47395_c0_g1_i6	down	hect E3 ubiquitin ligase, putative [Pediculus humanus corporis]
lva-miR-184	up	TRINITY_DN47395_c0_g1_i6	down	hect E3 ubiquitin ligase, putative [Pediculus humanus corporis]
lva-bantam	up	TRINITY_DN47395_c0_g1_i6	down	hect E3 ubiquitin ligase, putative [Pediculus humanus corporis]
lva-miR-7373b-3p	up	TRINITY_DN44522_c1_g1_i3	down	hemocyte kazal-type proteinase inhibitor [Penaeus monodon]
lva-miR-6813-5p	up	TRINITY_DN44522_c1_g1_i3	down	hemocyte kazal-type proteinase inhibitor [Penaeus monodon]
lva-miR-7278-5p	up	TRINITY_DN23734_c0_g1_i1	down	hemocyte transglutaminase [Litopenaeus vannamei]
lva-miR-2898	down	TRINITY_DN23734_c0_g1_i2	up	hemocyte transglutaminase [Litopenaeus vannamei]
lva-miR-9000	up	TRINITY_DN38184_c0_g1_i1	down	Heterogeneous nuclear ribonucleoprotein U protein 1 [Daphnia magna]
lva-miR902l-5p	down	TRINITY_DN46646_c2_g1_i13	up	hypothetical protein [Amblyomma aureolatum]
lva-miR902l-5p	down	TRINITY_DN46646_c2_g1_i15	up	hypothetical protein [Amblyomma aureolatum]
lva-miR-745b	up	TRINITY_DN46646_c2_g1_i1	down	hypothetical protein [Amblyomma aureolatum]
lva-miR-745b	up	TRINITY_DN46646_c2_g1_i14	down	hypothetical protein [Amblyomma aureolatum]
lva-miR-7373b-3p	up	TRINITY_DN46646_c2_g1_i1	down	hypothetical protein [Amblyomma aureolatum]
lva-miR-7373b-3p	up	TRINITY_DN46646_c2_g1_i14	down	hypothetical protein [Amblyomma aureolatum]
lva-miR-7373b-3p	up	TRINITY_DN46646_c2_g1_i8	down	hypothetical protein [Amblyomma aureolatum]
lva-miR-7278-5p	up	TRINITY_DN46646_c2_g1_i1	down	hypothetical protein [Amblyomma aureolatum]
lva-miR-7278-5p	up	TRINITY_DN46646_c2_g1_i14	down	hypothetical protein [Amblyomma aureolatum]
lva-miR-7003-5p	up	TRINITY_DN46646_c2_g1_i1	down	hypothetical protein [Amblyomma aureolatum]
lva-miR-7003-5p	up	TRINITY_DN46646_c2_g1_i14	down	hypothetical protein [Amblyomma aureolatum]
lva-miR-6813-5p	up	TRINITY_DN46646_c2_g1_i1	down	hypothetical protein [Amblyomma aureolatum]
lva-miR-6813-5p	up	TRINITY_DN46646_c2_g1_i14	down	hypothetical protein [Amblyomma aureolatum]
lva-miR-61	up	TRINITY_DN46646_c2_g1_i8	down	hypothetical protein [Amblyomma aureolatum]
lva-miR-61	up	TRINITY_DN46646_c2_g1_i1	down	hypothetical protein [Amblyomma aureolatum]
lva-miR-61	up	TRINITY_DN46646_c2_g1_i14	down	hypothetical protein [Amblyomma aureolatum]
lva-miR-502b-3p	down	TRINITY_DN46646_c2_g1_i13	up	hypothetical protein [Amblyomma aureolatum]
lva-miR-502b-3p	down	TRINITY_DN46646_c2_g1_i15	up	hypothetical protein [Amblyomma aureolatum]
lva-miR-3689c	down	TRINITY_DN46646_c2_g1_i13	up	hypothetical protein [Amblyomma aureolatum]
lva-miR-3689c	down	TRINITY_DN46646_c2_g1_i15	up	hypothetical protein [Amblyomma aureolatum]
lva-miR-2898	down	TRINITY_DN46646_c2_g1_i13	up	hypothetical protein [Amblyomma aureolatum]
lva-miR-2898	down	TRINITY_DN46646_c2_g1_i15	up	hypothetical protein [Amblyomma aureolatum]
lva-miR-279b-3p	up	TRINITY_DN46646_c2_g1_i8	down	hypothetical protein [Amblyomma aureolatum]
lva-miR-184-3p	up	TRINITY_DN46646_c2_g1_i1	down	hypothetical protein [Amblyomma aureolatum]
lva-miR-184-3p	up	TRINITY_DN46646_c2_g1_i14	down	hypothetical protein [Amblyomma aureolatum]
lva-miR-2898	down	TRINITY_DN24268_c0_g1_i1	up	hypothetical protein [Gallibacterium anatis]
lva-miR-7278-5p	up	TRINITY_DN40575_c0_g1_i3	down	hypothetical protein [Gammaproteobacteria bacterium 2W06]
lva-miR-6658-3p	up	TRINITY_DN45537_c1_g7_i1	down	hypothetical protein [Gammaproteobacteria bacterium 2W06]
lva-miR-184	up	TRINITY_DN40575_c0_g1_i3	down	hypothetical protein [Gammaproteobacteria bacterium 2W06]
lva-miR902l-5p	down	TRINITY_DN38043_c0_g1_i1	up	hypothetical protein [Photinus pyralis]
lva-miR902l-5p	down	TRINITY_DN39211_c1_g1_i3	up	hypothetical protein [Photinus pyralis]
lva-miR-9000	up	TRINITY_DN46101_c0_g2_i10	down	hypothetical protein [Photinus pyralis]
lva-miR8623c	down	TRINITY_DN39211_c1_g1_i3	up	hypothetical protein [Photinus pyralis]
lva-miR-745b	up	TRINITY_DN46101_c0_g2_i10	down	hypothetical protein [Photinus pyralis]
lva-miR-7373b-3p	up	TRINITY_DN46101_c0_g2_i10	down	hypothetical protein [Photinus pyralis]
lva-miR-70	up	TRINITY_DN46101_c0_g2_i10	down	hypothetical protein [Photinus pyralis]
lva-miR-6813-5p	up	TRINITY_DN46101_c0_g2_i10	down	hypothetical protein [Photinus pyralis]
lva-miR-502b-3p	down	TRINITY_DN38043_c0_g1_i1	up	hypothetical protein [Photinus pyralis]
lva-miR-502b-3p	down	TRINITY_DN39211_c1_g1_i3	up	hypothetical protein [Photinus pyralis]
lva-miR-3689c	down	TRINITY_DN38043_c0_g1_i1	up	hypothetical protein [Photinus pyralis]
lva-miR-2898	down	TRINITY_DN38043_c0_g1_i1	up	hypothetical protein [Photinus pyralis]
lva-miR902l-5p	down	TRINITY_DN45680_c2_g1_i2	up	hypothetical protein [Pseudoalteromonas flavipulchra]
lva-miR-9000	up	TRINITY_DN38500_c0_g2_i1	down	hypothetical protein [Scylla paramamosain]
lva-miR-9000	up	TRINITY_DN38500_c0_g21_i1	down	hypothetical protein [Scylla paramamosain]
lva-miR-9000	up	TRINITY_DN38500_c0_g5_i1	down	hypothetical protein [Scylla paramamosain]
lva-miR-9000	up	TRINITY_DN38500_c0_g6_i1	down	hypothetical protein [Scylla paramamosain]
lva-miR-9000	up	TRINITY_DN38500_c0_g8_i1	down	hypothetical protein [Scylla paramamosain]
lva-miR-9000	up	TRINITY_DN38500_c0_g9_i1	down	hypothetical protein [Scylla paramamosain]
lva-miR-6658-3p	up	TRINITY_DN38500_c0_g5_i1	down	hypothetical protein [Scylla paramamosain]
lva-miR-6658-3p	up	TRINITY_DN38500_c0_g6_i1	down	hypothetical protein [Scylla paramamosain]
lva-miR-6658-3p	up	TRINITY_DN38500_c0_g2_i1	down	hypothetical protein [Scylla paramamosain]
lva-miR-6658-3p	up	TRINITY_DN38500_c0_g21_i1	down	hypothetical protein [Scylla paramamosain]
lva-miR-6658-3p	up	TRINITY_DN38500_c0_g8_i1	down	hypothetical protein [Scylla paramamosain]
lva-miR-6658-3p	up	TRINITY_DN38500_c0_g9_i1	down	hypothetical protein [Scylla paramamosain]
lva-miR902l-5p	down	TRINITY_DN45003_c2_g3_i7	up	hypothetical protein [Sedimenticola thiotaurini]
lva-miR-3689c	down	TRINITY_DN39763_c3_g7_i1	up	hypothetical protein [Streptomyces rubellomurinus]
lva-miR-2898	down	TRINITY_DN44863_c0_g22_i2	up	hypothetical protein [Tardiphaga robiniae]
lva-miR-502b-3p	down	TRINITY_DN31805_c0_g1_i2	up	hypothetical protein A306_14257, partial [Columba livia]
lva-miR902l-5p	down	TRINITY_DN47318_c1_g3_i5	up	hypothetical protein AB894_15350, partial [Piscirickettsia salmonis]
lva-miR8623c	down	TRINITY_DN47318_c1_g3_i5	up	hypothetical protein AB894_15350, partial [Piscirickettsia salmonis]
lva-miR-502b-3p	down	TRINITY_DN47318_c1_g3_i5	up	hypothetical protein AB894_15350, partial [Piscirickettsia salmonis]
lva-miR-3689c	down	TRINITY_DN47318_c1_g3_i5	up	hypothetical protein AB894_15350, partial [Piscirickettsia salmonis]
lva-miR-2898	down	TRINITY_DN47318_c1_g3_i5	up	hypothetical protein AB894_15350, partial [Piscirickettsia salmonis]
lva-miR-745b	up	TRINITY_DN44322_c0_g8_i1	down	hypothetical protein AMK59_3591, partial [Oryctes borbonicus]
lva-miR-7373b-3p	up	TRINITY_DN44322_c0_g8_i1	down	hypothetical protein AMK59_3591, partial [Oryctes borbonicus]
lva-miR-61	up	TRINITY_DN44322_c0_g8_i1	down	hypothetical protein AMK59_3591, partial [Oryctes borbonicus]
lva-miR902l-5p	down	TRINITY_DN39017_c0_g1_i2	up	hypothetical protein AMK59_7147, partial [Oryctes borbonicus]
lva-miR-502b-3p	down	TRINITY_DN39017_c0_g1_i2	up	hypothetical protein AMK59_7147, partial [Oryctes borbonicus]
lva-miR-2898	down	TRINITY_DN39017_c0_g1_i2	up	hypothetical protein AMK59_7147, partial [Oryctes borbonicus]
lva-miR-745b	up	TRINITY_DN45141_c0_g2_i1	down	hypothetical protein BRAFLDRAFT_240825 [Branchiostoma floridae]
lva-miR-7373b-3p	up	TRINITY_DN45141_c0_g2_i1	down	hypothetical protein BRAFLDRAFT_240825 [Branchiostoma floridae]
lva-miR-7278-5p	up	TRINITY_DN45141_c0_g2_i1	down	hypothetical protein BRAFLDRAFT_240825 [Branchiostoma floridae]
lva-miR-7003-5p	up	TRINITY_DN45141_c0_g2_i1	down	hypothetical protein BRAFLDRAFT_240825 [Branchiostoma floridae]
lva-miR-6813-5p	up	TRINITY_DN45141_c0_g2_i1	down	hypothetical protein BRAFLDRAFT_240825 [Branchiostoma floridae]
lva-miR-61	up	TRINITY_DN45141_c0_g2_i1	down	hypothetical protein BRAFLDRAFT_240825 [Branchiostoma floridae]
lva-miR-184-3p	up	TRINITY_DN45141_c0_g2_i1	down	hypothetical protein BRAFLDRAFT_240825 [Branchiostoma floridae]
lva-miR-9000	up	TRINITY_DN40602_c0_g1_i16	down	hypothetical protein BRAFLDRAFT_68423 [Branchiostoma floridae]
lva-miR-745b	up	TRINITY_DN40602_c0_g1_i16	down	hypothetical protein BRAFLDRAFT_68423 [Branchiostoma floridae]
lva-miR-7278-5p	up	TRINITY_DN40602_c0_g1_i16	down	hypothetical protein BRAFLDRAFT_68423 [Branchiostoma floridae]
lva-miR-6813-5p	up	TRINITY_DN40602_c0_g1_i16	down	hypothetical protein BRAFLDRAFT_68423 [Branchiostoma floridae]
lva-miR-61	up	TRINITY_DN40602_c0_g1_i16	down	hypothetical protein BRAFLDRAFT_68423 [Branchiostoma floridae]
lva-miR902l-5p	down	TRINITY_DN46731_c0_g5_i6	up	hypothetical protein BRAFLDRAFT_83461 [Branchiostoma floridae]
lva-miR8623c	down	TRINITY_DN46731_c0_g5_i6	up	hypothetical protein BRAFLDRAFT_83461 [Branchiostoma floridae]
lva-miR-502b-3p	down	TRINITY_DN46731_c0_g5_i6	up	hypothetical protein BRAFLDRAFT_83461 [Branchiostoma floridae]
lva-miR-2898	down	TRINITY_DN46731_c0_g5_i6	up	hypothetical protein BRAFLDRAFT_83461 [Branchiostoma floridae]
lva-miR-61	up	TRINITY_DN46385_c2_g10_i1	down	hypothetical protein CAPTEDRAFT_169681 [Capitella teleta]
lva-miR-61	up	TRINITY_DN46385_c2_g9_i2	down	hypothetical protein CAPTEDRAFT_169681 [Capitella teleta]
lva-miR902l-5p	down	TRINITY_DN43230_c1_g1_i2	up	hypothetical protein CAPTEDRAFT_211086 [Capitella teleta]
lva-miR-502b-3p	down	TRINITY_DN43230_c1_g1_i2	up	hypothetical protein CAPTEDRAFT_211086 [Capitella teleta]
lva-miR-3689c	down	TRINITY_DN43230_c1_g1_i2	up	hypothetical protein CAPTEDRAFT_211086 [Capitella teleta]
lva-miR902l-5p	down	TRINITY_DN35845_c0_g2_i2	up	hypothetical protein CGI_10021010 [Crassostrea gigas]
lva-miR-745b	up	TRINITY_DN46766_c1_g4_i2	down	hypothetical protein CGI_10021010 [Crassostrea gigas]
lva-miR-7373b-3p	up	TRINITY_DN46766_c1_g4_i2	down	hypothetical protein CGI_10021010 [Crassostrea gigas]
lva-miR-7278-5p	up	TRINITY_DN46766_c1_g4_i2	down	hypothetical protein CGI_10021010 [Crassostrea gigas]
lva-miR-7003-5p	up	TRINITY_DN46766_c1_g4_i2	down	hypothetical protein CGI_10021010 [Crassostrea gigas]
lva-miR-6813-5p	up	TRINITY_DN46766_c1_g4_i2	down	hypothetical protein CGI_10021010 [Crassostrea gigas]
lva-miR-61	up	TRINITY_DN46766_c1_g4_i2	down	hypothetical protein CGI_10021010 [Crassostrea gigas]
lva-miR-502b-3p	down	TRINITY_DN35845_c0_g2_i2	up	hypothetical protein CGI_10021010 [Crassostrea gigas]
lva-bantam	up	TRINITY_DN46766_c1_g4_i2	down	hypothetical protein CGI_10021010 [Crassostrea gigas]
lva-miR902l-5p	down	TRINITY_DN43118_c0_g3_i4	up	hypothetical protein CICLE_v10020317mg [Citrus clementina]
lva-miR-745b	up	TRINITY_DN43118_c0_g3_i13	down	hypothetical protein CICLE_v10020317mg [Citrus clementina]
lva-miR-502b-3p	down	TRINITY_DN43118_c0_g3_i4	up	hypothetical protein CICLE_v10020317mg [Citrus clementina]
lva-miR-3689c	down	TRINITY_DN43118_c0_g3_i4	up	hypothetical protein CICLE_v10020317mg [Citrus clementina]
lva-miR-2898	down	TRINITY_DN47374_c1_g6_i1	up	hypothetical protein CLF_101455 [Clonorchis sinensis]
lva-miR902l-5p	down	TRINITY_DN29866_c0_g1_i1	up	hypothetical protein CLF_105554 [Clonorchis sinensis]
lva-miR-502b-3p	down	TRINITY_DN29866_c0_g1_i1	up	hypothetical protein CLF_105554 [Clonorchis sinensis]
lva-miR902l-5p	down	TRINITY_DN46077_c0_g1_i1	up	hypothetical protein DAPPUDRAFT_111204 [Daphnia pulex]
lva-miR-502b-3p	down	TRINITY_DN46077_c0_g1_i1	up	hypothetical protein DAPPUDRAFT_111204 [Daphnia pulex]
lva-miR-7373b-3p	up	TRINITY_DN44736_c1_g7_i1	down	hypothetical protein DAPPUDRAFT_201893 [Daphnia pulex]
lva-miR-7278-5p	up	TRINITY_DN44736_c1_g7_i1	down	hypothetical protein DAPPUDRAFT_201893 [Daphnia pulex]
lva-miR-9000	up	TRINITY_DN47688_c0_g7_i1	down	hypothetical protein DAPPUDRAFT_255495 [Daphnia pulex]
lva-miR-7373b-3p	up	TRINITY_DN47688_c0_g7_i1	down	hypothetical protein DAPPUDRAFT_255495 [Daphnia pulex]
lva-miR-9000	up	TRINITY_DN43080_c0_g1_i1	down	hypothetical protein DAPPUDRAFT_305386 [Daphnia pulex]
lva-miR-7373b-3p	up	TRINITY_DN43080_c0_g1_i1	down	hypothetical protein DAPPUDRAFT_305386 [Daphnia pulex]
lva-miR-6813-5p	up	TRINITY_DN43080_c0_g1_i1	down	hypothetical protein DAPPUDRAFT_305386 [Daphnia pulex]
lva-miR902l-5p	down	TRINITY_DN42629_c0_g1_i1	up	hypothetical protein DAPPUDRAFT_305412 [Daphnia pulex]
lva-miR8623c	down	TRINITY_DN42629_c0_g1_i1	up	hypothetical protein DAPPUDRAFT_305412 [Daphnia pulex]
lva-miR-502b-3p	down	TRINITY_DN42629_c0_g1_i1	up	hypothetical protein DAPPUDRAFT_305412 [Daphnia pulex]
lva-miR902l-5p	down	TRINITY_DN38890_c0_g3_i2	up	hypothetical protein DAPPUDRAFT_305518 [Daphnia pulex]
lva-miR-502b-3p	down	TRINITY_DN38890_c0_g3_i2	up	hypothetical protein DAPPUDRAFT_305518 [Daphnia pulex]
lva-miR-3689c	down	TRINITY_DN38890_c0_g3_i2	up	hypothetical protein DAPPUDRAFT_305518 [Daphnia pulex]
lva-miR-2898	down	TRINITY_DN38890_c0_g3_i2	up	hypothetical protein DAPPUDRAFT_305518 [Daphnia pulex]
lva-miR902l-5p	down	TRINITY_DN40043_c0_g1_i2	up	hypothetical protein DAPPUDRAFT_309130 [Daphnia pulex]
lva-miR8623c	down	TRINITY_DN40043_c0_g1_i2	up	hypothetical protein DAPPUDRAFT_309130 [Daphnia pulex]
lva-miR-502b-3p	down	TRINITY_DN40043_c0_g1_i2	up	hypothetical protein DAPPUDRAFT_309130 [Daphnia pulex]
lva-miR-2898	down	TRINITY_DN40043_c0_g1_i2	up	hypothetical protein DAPPUDRAFT_309130 [Daphnia pulex]
lva-miR-745b	up	TRINITY_DN36196_c0_g1_i4	down	hypothetical protein DAPPUDRAFT_310135 [Daphnia pulex]
lva-miR-7373b-3p	up	TRINITY_DN36196_c0_g1_i4	down	hypothetical protein DAPPUDRAFT_310135 [Daphnia pulex]
lva-miR-7278-5p	up	TRINITY_DN36196_c0_g1_i4	down	hypothetical protein DAPPUDRAFT_310135 [Daphnia pulex]
lva-miR-7003-5p	up	TRINITY_DN36196_c0_g1_i4	down	hypothetical protein DAPPUDRAFT_310135 [Daphnia pulex]
lva-miR-70	up	TRINITY_DN36196_c0_g1_i4	down	hypothetical protein DAPPUDRAFT_310135 [Daphnia pulex]
lva-miR-6813-5p	up	TRINITY_DN36196_c0_g1_i4	down	hypothetical protein DAPPUDRAFT_310135 [Daphnia pulex]
lva-miR902l-5p	down	TRINITY_DN39762_c0_g2_i1	up	hypothetical protein DAPPUDRAFT_322081 [Daphnia pulex]
lva-miR-3689c	down	TRINITY_DN46983_c0_g15_i1	up	hypothetical protein DAPPUDRAFT_43166, partial [Daphnia pulex]
lva-miR-2898	down	TRINITY_DN46983_c0_g15_i1	up	hypothetical protein DAPPUDRAFT_43166, partial [Daphnia pulex]
lva-miR-502b-3p	down	TRINITY_DN23474_c3_g50_i1	up	hypothetical protein DAPPUDRAFT_52566 [Daphnia pulex]
lva-miR-502b-3p	down	TRINITY_DN40220_c0_g7_i2	up	hypothetical protein EAI_06274, partial [Harpegnathos saltator]
lva-miR902l-5p	down	TRINITY_DN42198_c2_g3_i1	up	hypothetical protein EAI_14436, partial [Harpegnathos saltator]
lva-miR-502b-3p	down	TRINITY_DN42198_c2_g3_i1	up	hypothetical protein EAI_14436, partial [Harpegnathos saltator]
lva-miR-745b	up	TRINITY_DN25589_c2_g5_i1	down	hypothetical protein g.15067, partial [Clastoptera arizonana]
lva-miR902l-5p	down	TRINITY_DN43384_c0_g4_i1	up	hypothetical protein g.16817, partial [Pectinophora gossypiella]
lva-miR-745b	up	TRINITY_DN46122_c5_g7_i6	down	hypothetical protein g.17892, partial [Homalodisca liturata]
lva-miR-70	up	TRINITY_DN46122_c5_g7_i6	down	hypothetical protein g.17892, partial [Homalodisca liturata]
lva-miR-6813-5p	up	TRINITY_DN46122_c5_g7_i6	down	hypothetical protein g.17892, partial [Homalodisca liturata]
lva-miR-502b-3p	down	TRINITY_DN47632_c0_g2_i1	up	hypothetical protein g.23607, partial [Graphocephala atropunctata]
lva-miR-3689c	down	TRINITY_DN47632_c0_g2_i1	up	hypothetical protein g.23607, partial [Graphocephala atropunctata]
lva-miR-2898	down	TRINITY_DN47632_c0_g2_i1	up	hypothetical protein g.23607, partial [Graphocephala atropunctata]
lva-miR-745b	up	TRINITY_DN34343_c0_g1_i1	down	hypothetical protein g.24214, partial [Graphocephala atropunctata]
lva-miR-7373b-3p	up	TRINITY_DN34343_c0_g1_i1	down	hypothetical protein g.24214, partial [Graphocephala atropunctata]
lva-miR-7003-5p	up	TRINITY_DN34343_c0_g1_i1	down	hypothetical protein g.24214, partial [Graphocephala atropunctata]
lva-miR-279b-3p	up	TRINITY_DN34343_c0_g1_i1	down	hypothetical protein g.24214, partial [Graphocephala atropunctata]
lva-miR902l-5p	down	TRINITY_DN39180_c0_g1_i1	up	hypothetical protein g.24882, partial [Graphocephala atropunctata]
lva-miR8623c	down	TRINITY_DN39180_c0_g1_i1	up	hypothetical protein g.24882, partial [Graphocephala atropunctata]
lva-miR-3689c	down	TRINITY_DN39180_c0_g1_i1	up	hypothetical protein g.24882, partial [Graphocephala atropunctata]
lva-miR-2898	down	TRINITY_DN39180_c0_g1_i1	up	hypothetical protein g.24882, partial [Graphocephala atropunctata]
lva-miR902l-5p	down	TRINITY_DN44825_c0_g1_i6	up	hypothetical protein g.27052 [Homalodisca liturata]
lva-miR-3689c	down	TRINITY_DN44825_c0_g1_i6	up	hypothetical protein g.27052 [Homalodisca liturata]
lva-miR-2898	down	TRINITY_DN44825_c0_g1_i6	up	hypothetical protein g.27052 [Homalodisca liturata]
lva-miR902l-5p	down	TRINITY_DN15304_c0_g1_i3	up	hypothetical protein g.27398, partial [Clastoptera arizonana]
lva-miR8623c	down	TRINITY_DN15304_c0_g1_i3	up	hypothetical protein g.27398, partial [Clastoptera arizonana]
lva-miR-3689c	down	TRINITY_DN15304_c0_g1_i3	up	hypothetical protein g.27398, partial [Clastoptera arizonana]
lva-miR-2898	down	TRINITY_DN15304_c0_g1_i3	up	hypothetical protein g.27398, partial [Clastoptera arizonana]
lva-miR902l-5p	down	TRINITY_DN43156_c0_g1_i2	up	hypothetical protein g.32471, partial [Homalodisca liturata]
lva-miR8623c	down	TRINITY_DN43156_c0_g1_i2	up	hypothetical protein g.32471, partial [Homalodisca liturata]
lva-miR-502b-3p	down	TRINITY_DN43156_c0_g1_i2	up	hypothetical protein g.32471, partial [Homalodisca liturata]
lva-miR-2898	down	TRINITY_DN43156_c0_g1_i2	up	hypothetical protein g.32471, partial [Homalodisca liturata]
lva-miR-9000	up	TRINITY_DN46407_c3_g13_i1	down	hypothetical protein g.34467, partial [Cuerna arida]
lva-miR-745b	up	TRINITY_DN46407_c3_g13_i1	down	hypothetical protein g.34467, partial [Cuerna arida]
lva-miR-9000	up	TRINITY_DN3396_c0_g1_i1	down	hypothetical protein g.35829 [Clastoptera arizonana]
lva-miR-745b	up	TRINITY_DN3396_c0_g1_i1	down	hypothetical protein g.35829 [Clastoptera arizonana]
lva-miR-7278-5p	up	TRINITY_DN3396_c0_g1_i1	down	hypothetical protein g.35829 [Clastoptera arizonana]
lva-miR-6658-3p	up	TRINITY_DN3396_c0_g1_i1	down	hypothetical protein g.35829 [Clastoptera arizonana]
lva-miR-745b	up	TRINITY_DN44604_c0_g1_i2	down	hypothetical protein g.42485, partial [Homalodisca liturata]
lva-miR-7373b-3p	up	TRINITY_DN44604_c0_g1_i2	down	hypothetical protein g.42485, partial [Homalodisca liturata]
lva-miR-7278-5p	up	TRINITY_DN44604_c0_g1_i2	down	hypothetical protein g.42485, partial [Homalodisca liturata]
lva-miR-6813-5p	up	TRINITY_DN44604_c0_g1_i2	down	hypothetical protein g.42485, partial [Homalodisca liturata]
lva-miR902l-5p	down	TRINITY_DN46675_c2_g13_i2	up	hypothetical protein g.47351, partial [Graphocephala atropunctata]
lva-miR8623c	down	TRINITY_DN46675_c2_g13_i2	up	hypothetical protein g.47351, partial [Graphocephala atropunctata]
lva-miR-502b-3p	down	TRINITY_DN46675_c2_g13_i2	up	hypothetical protein g.47351, partial [Graphocephala atropunctata]
lva-miR-3689c	down	TRINITY_DN46675_c2_g13_i2	up	hypothetical protein g.47351, partial [Graphocephala atropunctata]
lva-miR-2898	down	TRINITY_DN46675_c2_g13_i2	up	hypothetical protein g.47351, partial [Graphocephala atropunctata]
lva-miR-7373b-3p	up	TRINITY_DN44552_c2_g4_i2	down	hypothetical protein g.7693 [Clastoptera arizonana]
lva-bantam	up	TRINITY_DN44552_c2_g4_i2	down	hypothetical protein g.7693 [Clastoptera arizonana]
lva-miR-9000	up	TRINITY_DN35497_c0_g1_i2	down	hypothetical protein g.8533 [Clastoptera arizonana]
lva-miR-745b	up	TRINITY_DN35497_c0_g1_i2	down	hypothetical protein g.8533 [Clastoptera arizonana]
lva-miR-7373b-3p	up	TRINITY_DN35497_c0_g1_i2	down	hypothetical protein g.8533 [Clastoptera arizonana]
lva-miR-7278-5p	up	TRINITY_DN35497_c0_g1_i2	down	hypothetical protein g.8533 [Clastoptera arizonana]
lva-miR-6813-5p	up	TRINITY_DN35497_c0_g1_i2	down	hypothetical protein g.8533 [Clastoptera arizonana]
lva-miR-6658-3p	up	TRINITY_DN35497_c0_g1_i2	down	hypothetical protein g.8533 [Clastoptera arizonana]
lva-miR-61	up	TRINITY_DN35497_c0_g1_i2	down	hypothetical protein g.8533 [Clastoptera arizonana]
lva-miR-70	up	TRINITY_DN45530_c0_g2_i1	down	hypothetical protein g.9055, partial [Cuerna arida]
lva-miR902l-5p	down	TRINITY_DN42150_c3_g17_i3	up	hypothetical protein g.947, partial [Graphocephala atropunctata]
lva-miR-502b-3p	down	TRINITY_DN42150_c3_g17_i3	up	hypothetical protein g.947, partial [Graphocephala atropunctata]
lva-miR902l-5p	down	TRINITY_DN42983_c0_g1_i3	up	hypothetical protein HMPREF1544_02938 [Mucor circinelloides f. circinelloides 1006PhL]
lva-miR-502b-3p	down	TRINITY_DN42983_c0_g1_i3	up	hypothetical protein HMPREF1544_02938 [Mucor circinelloides f. circinelloides 1006PhL]
lva-miR-2898	down	TRINITY_DN42983_c0_g1_i3	up	hypothetical protein HMPREF1544_02938 [Mucor circinelloides f. circinelloides 1006PhL]
lva-miR-184	up	TRINITY_DN32590_c0_g7_i1	down	hypothetical protein K432DRAFT_442840 [Lepidopterella palustris CBS 459.81]
lva-miR-502b-3p	down	TRINITY_DN43965_c0_g1_i3	up	hypothetical protein L798_00297 [Zootermopsis nevadensis]
lva-miR-3689c	down	TRINITY_DN42122_c0_g1_i3	up	hypothetical protein L798_01642 [Zootermopsis nevadensis]
lva-miR-2898	down	TRINITY_DN42122_c0_g1_i3	up	hypothetical protein L798_01642 [Zootermopsis nevadensis]
lva-miR-9000	up	TRINITY_DN42869_c0_g1_i2	down	hypothetical protein L798_07553, partial [Zootermopsis nevadensis]
lva-miR-7373b-3p	up	TRINITY_DN42869_c0_g1_i2	down	hypothetical protein L798_07553, partial [Zootermopsis nevadensis]
lva-miR-7278-5p	up	TRINITY_DN42869_c0_g1_i2	down	hypothetical protein L798_07553, partial [Zootermopsis nevadensis]
lva-miR-7003-5p	up	TRINITY_DN42869_c0_g1_i2	down	hypothetical protein L798_07553, partial [Zootermopsis nevadensis]
lva-miR-70	up	TRINITY_DN42869_c0_g1_i2	down	hypothetical protein L798_07553, partial [Zootermopsis nevadensis]
lva-miR-6813-5p	up	TRINITY_DN42869_c0_g1_i2	down	hypothetical protein L798_07553, partial [Zootermopsis nevadensis]
lva-miR-61	up	TRINITY_DN42869_c0_g1_i2	down	hypothetical protein L798_07553, partial [Zootermopsis nevadensis]
lva-miR-184	up	TRINITY_DN42869_c0_g1_i2	down	hypothetical protein L798_07553, partial [Zootermopsis nevadensis]
lva-bantam	up	TRINITY_DN42869_c0_g1_i2	down	hypothetical protein L798_07553, partial [Zootermopsis nevadensis]
lva-miR-7373b-3p	up	TRINITY_DN47767_c1_g2_i1	down	hypothetical protein L798_11919, partial [Zootermopsis nevadensis]
lva-miR-7278-5p	up	TRINITY_DN47767_c1_g2_i1	down	hypothetical protein L798_11919, partial [Zootermopsis nevadensis]
lva-miR-7003-5p	up	TRINITY_DN47767_c1_g2_i1	down	hypothetical protein L798_11919, partial [Zootermopsis nevadensis]
lva-miR-70	up	TRINITY_DN47767_c1_g2_i1	down	hypothetical protein L798_11919, partial [Zootermopsis nevadensis]
lva-miR-6813-5p	up	TRINITY_DN47767_c1_g2_i1	down	hypothetical protein L798_11919, partial [Zootermopsis nevadensis]
lva-miR-279b-3p	up	TRINITY_DN47767_c1_g2_i1	down	hypothetical protein L798_11919, partial [Zootermopsis nevadensis]
lva-miR-2898	down	TRINITY_DN38926_c0_g13_i1	up	hypothetical protein L798_15219 [Zootermopsis nevadensis]
lva-miR902l-5p	down	TRINITY_DN42799_c3_g2_i1	up	hypothetical protein LOTGIDRAFT_173717 [Lottia gigantea]
lva-miR-2898	down	TRINITY_DN42799_c3_g2_i1	up	hypothetical protein LOTGIDRAFT_173717 [Lottia gigantea]
lva-miR902l-5p	down	TRINITY_DN23130_c0_g1_i1	up	hypothetical protein LOTGIDRAFT_179232 [Lottia gigantea]
lva-miR-2898	down	TRINITY_DN23130_c0_g1_i1	up	hypothetical protein LOTGIDRAFT_179232 [Lottia gigantea]
lva-miR902l-5p	down	TRINITY_DN39058_c1_g2_i1	up	hypothetical protein LOTGIDRAFT_81966, partial [Lottia gigantea]
lva-miR-3689c	down	TRINITY_DN39058_c1_g2_i1	up	hypothetical protein LOTGIDRAFT_81966, partial [Lottia gigantea]
lva-miR-2898	down	TRINITY_DN39058_c1_g2_i1	up	hypothetical protein LOTGIDRAFT_81966, partial [Lottia gigantea]
lva-miR902l-5p	down	TRINITY_DN44273_c0_g5_i1	up	hypothetical protein M513_08995 [Trichuris suis]
lva-miR-3689c	down	TRINITY_DN44273_c0_g5_i1	up	hypothetical protein M513_08995 [Trichuris suis]
lva-miR-7373b-3p	up	TRINITY_DN43903_c0_g2_i5	down	hypothetical protein M513_09789 [Trichuris suis]
lva-miR-7278-5p	up	TRINITY_DN43903_c0_g2_i5	down	hypothetical protein M513_09789 [Trichuris suis]
lva-miR-279b-3p	up	TRINITY_DN43903_c0_g2_i5	down	hypothetical protein M513_09789 [Trichuris suis]
lva-miR-502b-3p	down	TRINITY_DN40220_c0_g4_i1	up	hypothetical protein M91_19417, partial [Bos mutus]
lva-miR902l-5p	down	TRINITY_DN32067_c0_g1_i1	up	hypothetical protein MS3_07017 [Schistosoma haematobium]
lva-miR-502b-3p	down	TRINITY_DN32067_c0_g1_i1	up	hypothetical protein MS3_07017 [Schistosoma haematobium]
lva-miR-7373b-3p	up	TRINITY_DN41991_c3_g1_i1	down	hypothetical protein OCBIM_22017531mg, partial [Octopus bimaculoides]
lva-miR-7278-5p	up	TRINITY_DN41991_c3_g1_i1	down	hypothetical protein OCBIM_22017531mg, partial [Octopus bimaculoides]
lva-bantam	up	TRINITY_DN41991_c3_g1_i1	down	hypothetical protein OCBIM_22017531mg, partial [Octopus bimaculoides]
lva-miR902l-5p	down	TRINITY_DN46021_c0_g2_i1	up	hypothetical protein OCBIM_22031577mg, partial [Octopus bimaculoides]
lva-miR-3689c	down	TRINITY_DN46021_c0_g2_i1	up	hypothetical protein OCBIM_22031577mg, partial [Octopus bimaculoides]
lva-miR-745b	up	TRINITY_DN16737_c0_g1_i1	down	hypothetical protein Ocin01_07119 [Orchesella cincta]
lva-miR-6658-3p	up	TRINITY_DN16737_c0_g1_i1	down	hypothetical protein Ocin01_07119 [Orchesella cincta]
lva-miR902l-5p	down	TRINITY_DN32077_c1_g2_i1	up	hypothetical protein RR46_00674 [Papilio xuthus]
lva-miR-502b-3p	down	TRINITY_DN32077_c1_g2_i1	up	hypothetical protein RR46_00674 [Papilio xuthus]
lva-miR-2898	down	TRINITY_DN32077_c1_g2_i1	up	hypothetical protein RR46_00674 [Papilio xuthus]
lva-miR-2898	down	TRINITY_DN43377_c2_g1_i1	up	hypothetical protein RvY_13822 [Ramazzottius varieornatus]
lva-miR-9000	up	TRINITY_DN12565_c0_g2_i1	down	hypothetical protein SEECHS44_09300 [Salmonella enterica subsp. enterica serovar Enteritidis str. CHS44]
lva-miR-745b	up	TRINITY_DN12565_c0_g2_i1	down	hypothetical protein SEECHS44_09300 [Salmonella enterica subsp. enterica serovar Enteritidis str. CHS44]
lva-miR-6658-3p	up	TRINITY_DN12565_c0_g2_i1	down	hypothetical protein SEECHS44_09300 [Salmonella enterica subsp. enterica serovar Enteritidis str. CHS44]
lva-miR-184	up	TRINITY_DN12565_c0_g2_i1	down	hypothetical protein SEECHS44_09300 [Salmonella enterica subsp. enterica serovar Enteritidis str. CHS44]
lva-miR-7278-5p	up	TRINITY_DN45433_c1_g3_i2	down	hypothetical protein T4E_12067, partial [Trichinella pseudospiralis]
lva-miR-2898	down	TRINITY_DN41881_c8_g3_i3	up	hypothetical protein T4E_12067, partial [Trichinella pseudospiralis]
lva-bantam	up	TRINITY_DN26709_c0_g1_i1	down	hypothetical protein T4E_12067, partial [Trichinella pseudospiralis]
lva-miR902l-5p	down	TRINITY_DN46452_c0_g1_i1	up	hypothetical protein WN51_06408 [Melipona quadrifasciata]
lva-miR-2898	down	TRINITY_DN46452_c0_g1_i1	up	hypothetical protein WN51_06408 [Melipona quadrifasciata]
lva-miR902l-5p	down	TRINITY_DN31685_c0_g1_i1	up	hypothetical protein XENTR_v90017491mg [Xenopus tropicalis]
lva-miR-2898	down	TRINITY_DN31685_c0_g1_i1	up	hypothetical protein XENTR_v90017491mg [Xenopus tropicalis]
lva-miR-2898	down	TRINITY_DN39644_c7_g5_i1	up	hypothetical protein Y032_0076g1060 [Ancylostoma ceylanicum]
lva-miR8623c	down	TRINITY_DN36371_c0_g2_i2	up	hypothetical protein YQE_08418, partial [Dendroctonus ponderosae]
lva-miR-502b-3p	down	TRINITY_DN36371_c0_g2_i2	up	hypothetical protein YQE_08418, partial [Dendroctonus ponderosae]
lva-miR-3689c	down	TRINITY_DN36371_c0_g2_i2	up	hypothetical protein YQE_08418, partial [Dendroctonus ponderosae]
lva-miR-7373b-3p	up	TRINITY_DN36638_c0_g8_i1	down	hypothetical protein, partial [Bactrocera oleae]
lva-miR-6658-3p	up	TRINITY_DN36638_c0_g8_i1	down	hypothetical protein, partial [Bactrocera oleae]
lva-miR-7278-5p	up	TRINITY_DN45670_c1_g2_i1	down	hypothetical protein, partial [Lygus hesperus]
lva-miR-6813-5p	up	TRINITY_DN45670_c1_g2_i1	down	hypothetical protein, partial [Lygus hesperus]
lva-miR-9000	up	TRINITY_DN32720_c0_g1_i1	down	hypothetical protein, partial [Photinus pyralis]
lva-miR-7278-5p	up	TRINITY_DN32158_c0_g3_i1	down	hypothetical protein, partial [Photinus pyralis]
lva-miR-7003-5p	up	TRINITY_DN32720_c0_g1_i1	down	hypothetical protein, partial [Photinus pyralis]
lva-miR-6813-5p	up	TRINITY_DN32158_c0_g3_i1	down	hypothetical protein, partial [Photinus pyralis]
lva-miR-7373b-3p	up	TRINITY_DN22828_c0_g1_i2	down	hypothetical protein, partial [Scylla paramamosain]
lva-miR-6658-3p	up	TRINITY_DN22828_c0_g1_i2	down	hypothetical protein, partial [Scylla paramamosain]
lva-miR-745b	up	TRINITY_DN37702_c0_g1_i1	down	IKKepsilon1 [Litopenaeus vannamei]
lva-miR-7278-5p	up	TRINITY_DN37702_c0_g1_i1	down	IKKepsilon1 [Litopenaeus vannamei]
lva-miR-6813-5p	up	TRINITY_DN37702_c0_g1_i1	down	IKKepsilon1 [Litopenaeus vannamei]
lva-miR-61	up	TRINITY_DN37702_c0_g1_i1	down	IKKepsilon1 [Litopenaeus vannamei]
lva-miR-279b-3p	up	TRINITY_DN37702_c0_g1_i1	down	IKKepsilon1 [Litopenaeus vannamei]
lva-bantam	up	TRINITY_DN37702_c0_g1_i1	down	IKKepsilon1 [Litopenaeus vannamei]
lva-miR-745b	up	TRINITY_DN28815_c0_g1_i3	down	Importin subunit alpha-7 [Zootermopsis nevadensis]
lva-miR-61	up	TRINITY_DN28815_c0_g1_i3	down	Importin subunit alpha-7 [Zootermopsis nevadensis]
lva-miR-9000	up	TRINITY_DN35688_c0_g2_i2	down	Importin-7 [Zootermopsis nevadensis]
lva-miR-745b	up	TRINITY_DN35688_c0_g2_i2	down	Importin-7 [Zootermopsis nevadensis]
lva-miR-7373b-3p	up	TRINITY_DN35688_c0_g2_i2	down	Importin-7 [Zootermopsis nevadensis]
lva-miR-70	up	TRINITY_DN35688_c0_g2_i2	down	Importin-7 [Zootermopsis nevadensis]
lva-miR-6813-5p	up	TRINITY_DN35688_c0_g2_i2	down	Importin-7 [Zootermopsis nevadensis]
lva-bantam	up	TRINITY_DN35688_c0_g2_i2	down	Importin-7 [Zootermopsis nevadensis]
lva-miR-745b	up	TRINITY_DN38313_c0_g8_i1	down	innexin 2 [Penaeus monodon]
lva-bantam	up	TRINITY_DN38313_c0_g8_i1	down	innexin 2 [Penaeus monodon]
lva-miR-6658-3p	up	TRINITY_DN36055_c1_g1_i1	down	innexin 7 [Homarus americanus]
lva-miR-61	up	TRINITY_DN36055_c1_g1_i1	down	innexin 7 [Homarus americanus]
lva-miR-745b	up	TRINITY_DN47157_c2_g11_i2	down	integrin alpha 5 [Fenneropenaeus chinensis]
lva-miR-7373b-3p	up	TRINITY_DN47157_c2_g11_i2	down	integrin alpha 5 [Fenneropenaeus chinensis]
lva-miR-7278-5p	up	TRINITY_DN47157_c2_g14_i1	down	integrin alpha 5 [Fenneropenaeus chinensis]
lva-miR-184	up	TRINITY_DN47157_c2_g11_i2	down	integrin alpha 5 [Fenneropenaeus chinensis]
lva-miR-7278-5p	up	TRINITY_DN43188_c1_g15_i1	down	JHE-like carboxylesterase 1 [Pandalopsis japonica]
lva-miR902l-5p	down	TRINITY_DN46287_c1_g1_i6	up	juvenile hormone epoxide hydrolase [Macrobrachium rosenbergii]
lva-miR-9000	up	TRINITY_DN46287_c1_g1_i2	down	juvenile hormone epoxide hydrolase [Macrobrachium rosenbergii]
lva-miR-9000	up	TRINITY_DN46287_c1_g1_i8	down	juvenile hormone epoxide hydrolase [Macrobrachium rosenbergii]
lva-miR8623c	down	TRINITY_DN46287_c1_g1_i6	up	juvenile hormone epoxide hydrolase [Macrobrachium rosenbergii]
lva-miR-7003-5p	up	TRINITY_DN46287_c1_g1_i2	down	juvenile hormone epoxide hydrolase [Macrobrachium rosenbergii]
lva-miR-7003-5p	up	TRINITY_DN46287_c1_g1_i8	down	juvenile hormone epoxide hydrolase [Macrobrachium rosenbergii]
lva-miR-6813-5p	up	TRINITY_DN46287_c1_g1_i2	down	juvenile hormone epoxide hydrolase [Macrobrachium rosenbergii]
lva-miR-6813-5p	up	TRINITY_DN46287_c1_g1_i8	down	juvenile hormone epoxide hydrolase [Macrobrachium rosenbergii]
lva-miR-502b-3p	down	TRINITY_DN46287_c1_g1_i6	up	juvenile hormone epoxide hydrolase [Macrobrachium rosenbergii]
lva-miR-3689c	down	TRINITY_DN46287_c1_g1_i6	up	juvenile hormone epoxide hydrolase [Macrobrachium rosenbergii]
lva-miR-2898	down	TRINITY_DN81814_c0_g1_i1	up	juvenile hormone esterase-like carboxylesterase 2 [Eriocheir sinensis]
lva-miR-745b	up	TRINITY_DN39094_c5_g1_i11	down	KIAA0907 isoform 2 [Homo sapiens]
lva-miR-7373b-3p	up	TRINITY_DN39094_c5_g1_i11	down	KIAA0907 isoform 2 [Homo sapiens]
lva-miR-7278-5p	up	TRINITY_DN39094_c5_g1_i11	down	KIAA0907 isoform 2 [Homo sapiens]
lva-miR-184	up	TRINITY_DN39094_c5_g1_i11	down	KIAA0907 isoform 2 [Homo sapiens]
lva-bantam	up	TRINITY_DN39094_c5_g1_i11	down	KIAA0907 isoform 2 [Homo sapiens]
lva-miR-745b	up	TRINITY_DN46661_c0_g6_i1	down	Kinase DC2 protein [Daphnia magna]
lva-miR-745b	up	TRINITY_DN22533_c0_g1_i1	down	KPI2 [Litopenaeus vannamei]
lva-miR-2898	down	TRINITY_DN37593_c0_g1_i5	up	LIM domain-containing protein, putative [Ixodes scapularis]
lva-miR902l-5p	down	TRINITY_DN35576_c0_g1_i1	up	Lin-9-like protein [Zootermopsis nevadensis]
lva-miR-2898	down	TRINITY_DN35576_c0_g1_i1	up	Lin-9-like protein [Zootermopsis nevadensis]
lva-miR8623c	down	TRINITY_DN40531_c0_g1_i5	up	Lysosomal alpha-mannosidase, partial [Stegodyphus mimosarum]
lva-miR-2898	down	TRINITY_DN40531_c0_g1_i5	up	Lysosomal alpha-mannosidase, partial [Stegodyphus mimosarum]
lva-miR902l-5p	down	TRINITY_DN17680_c0_g1_i1	up	lysozyme [Litopenaeus vannamei]
lva-miR-502b-3p	down	TRINITY_DN17680_c0_g1_i1	up	lysozyme [Litopenaeus vannamei]
lva-miR902l-5p	down	TRINITY_DN33565_c0_g1_i1	up	mas [Litopenaeus vannamei]
lva-miR902l-5p	down	TRINITY_DN47246_c2_g22_i1	up	mas [Litopenaeus vannamei]
lva-miR-6658-3p	up	TRINITY_DN47246_c2_g11_i1	down	mas [Litopenaeus vannamei]
lva-miR-502b-3p	down	TRINITY_DN33565_c0_g1_i1	up	mas [Litopenaeus vannamei]
lva-miR-2898	down	TRINITY_DN47246_c2_g22_i1	up	mas [Litopenaeus vannamei]
lva-miR902l-5p	down	TRINITY_DN37877_c1_g1_i1	up	masquerade-like protein [Procambarus clarkii]
lva-miR-2898	down	TRINITY_DN43417_c1_g27_i1	up	masquerade-like serine proteinase-like protein 3 [Penaeus monodon]
lva-miR-2898	down	TRINITY_DN43417_c1_g46_i1	up	masquerade-like serine proteinase-like protein 3 [Penaeus monodon]
lva-miR-2898	down	TRINITY_DN43417_c1_g65_i1	up	masquerade-like serine proteinase-like protein 3 [Penaeus monodon]
lva-miR902l-5p	down	TRINITY_DN38811_c1_g2_i2	up	Methylmalonic aciduria and homocystinuria type D [Daphnia magna]
lva-miR-745b	up	TRINITY_DN36696_c1_g3_i2	down	Methyltransferase-like protein 14-like protein [Zootermopsis nevadensis]
lva-miR-7373b-3p	up	TRINITY_DN36696_c1_g3_i2	down	Methyltransferase-like protein 14-like protein [Zootermopsis nevadensis]
lva-miR-7278-5p	up	TRINITY_DN36696_c1_g3_i2	down	Methyltransferase-like protein 14-like protein [Zootermopsis nevadensis]
lva-miR-6813-5p	up	TRINITY_DN36696_c1_g3_i2	down	Methyltransferase-like protein 14-like protein [Zootermopsis nevadensis]
lva-miR-745b	up	TRINITY_DN47646_c1_g11_i1	down	MFS transporter [Streptomyces sp. MOE7]
lva-miR902l-5p	down	TRINITY_DN40391_c0_g1_i2	up	mitochondrial cytochrome c oxidase subunit VIb [Litopenaeus vannamei]
lva-miR-502b-3p	down	TRINITY_DN40391_c0_g1_i2	up	mitochondrial cytochrome c oxidase subunit VIb [Litopenaeus vannamei]
lva-miR-3689c	down	TRINITY_DN40391_c0_g1_i2	up	mitochondrial cytochrome c oxidase subunit VIb [Litopenaeus vannamei]
lva-miR-7373b-3p	up	TRINITY_DN31899_c0_g1_i2	down	Mitotic spindle assembly checkpoint protein MAD2A [Lepeophtheirus salmonis]
lva-miR-502b-3p	down	TRINITY_DN44596_c0_g1_i1	up	NADH dehydrogenase [ubiquinone] flavoprotein 1 [Cricetulus griseus]
lva-miR-745b	up	TRINITY_DN28140_c0_g1_i1	down	nuclear autoantigenic sperm protein [Litopenaeus vannamei]
lva-miR-7373b-3p	up	TRINITY_DN28140_c0_g1_i1	down	nuclear autoantigenic sperm protein [Litopenaeus vannamei]
lva-miR-7278-5p	up	TRINITY_DN28140_c0_g1_i1	down	nuclear autoantigenic sperm protein [Litopenaeus vannamei]
lva-miR-745b	up	TRINITY_DN36921_c0_g1_i1	down	Nucleolar and coiled-body phosphoprotein 1 [Lygus hesperus]
lva-miR-7373b-3p	up	TRINITY_DN36921_c0_g1_i1	down	Nucleolar and coiled-body phosphoprotein 1 [Lygus hesperus]
lva-miR-6813-5p	up	TRINITY_DN36921_c0_g1_i1	down	Nucleolar and coiled-body phosphoprotein 1 [Lygus hesperus]
lva-miR-6813-5p	up	TRINITY_DN32287_c1_g8_i1	down	NudC domain-containing protein, putative [Ixodes scapularis]
lva-miR-7278-5p	up	TRINITY_DN47666_c1_g24_i1	down	Origin recognition complex subunit 2 [Colletotrichum higginsianum IMI 349063]
lva-miR-2898	down	TRINITY_DN44467_c2_g10_i1	up	Ornithine decarboxylase, partial [Stegodyphus mimosarum]
lva-miR-745b	up	TRINITY_DN42843_c2_g3_i6	down	p53 protein, partial [Eriocheir sinensis]
lva-miR-7373b-3p	up	TRINITY_DN42843_c2_g3_i6	down	p53 protein, partial [Eriocheir sinensis]
lva-miR-7278-5p	up	TRINITY_DN42843_c2_g3_i6	down	p53 protein, partial [Eriocheir sinensis]
lva-miR-7003-5p	up	TRINITY_DN42843_c2_g3_i6	down	p53 protein, partial [Eriocheir sinensis]
lva-miR-6813-5p	up	TRINITY_DN42843_c2_g3_i6	down	p53 protein, partial [Eriocheir sinensis]
lva-miR-61	up	TRINITY_DN42843_c2_g3_i6	down	p53 protein, partial [Eriocheir sinensis]
lva-miR-279b-3p	up	TRINITY_DN42843_c2_g3_i6	down	p53 protein, partial [Eriocheir sinensis]
lva-bantam	up	TRINITY_DN42843_c2_g3_i6	down	p53 protein, partial [Eriocheir sinensis]
lva-miR-502b-3p	down	TRINITY_DN46088_c1_g5_i2	up	PDZ and LIM domain protein Zasp [Trachymyrmex zeteki]
lva-miR-2898	down	TRINITY_DN46088_c1_g5_i2	up	PDZ and LIM domain protein Zasp [Trachymyrmex zeteki]
lva-miR902l-5p	down	TRINITY_DN31153_c0_g1_i1	up	Peptidylglycine alpha-hydroxylating [Daphnia magna]
lva-miR-502b-3p	down	TRINITY_DN31153_c0_g1_i1	up	Peptidylglycine alpha-hydroxylating [Daphnia magna]
lva-miR-2898	down	TRINITY_DN31153_c0_g1_i1	up	Peptidylglycine alpha-hydroxylating [Daphnia magna]
lva-miR-502b-3p	down	TRINITY_DN42582_c1_g1_i1	up	peptidylglycine alpha-hydroxylating monooxygenase [Lasius niger]
lva-miR-2898	down	TRINITY_DN42582_c1_g1_i1	up	peptidylglycine alpha-hydroxylating monooxygenase [Lasius niger]
lva-miR-7373b-3p	up	TRINITY_DN45347_c0_g2_i1	down	period-like protein [Nephrops norvegicus]
lva-miR-7278-5p	up	TRINITY_DN45347_c0_g2_i1	down	period-like protein [Nephrops norvegicus]
lva-miR-70	up	TRINITY_DN45347_c0_g2_i1	down	period-like protein [Nephrops norvegicus]
lva-miR-6813-5p	up	TRINITY_DN45347_c0_g2_i1	down	period-like protein [Nephrops norvegicus]
lva-miR-6658-3p	up	TRINITY_DN45347_c0_g2_i1	down	period-like protein [Nephrops norvegicus]
lva-miR902l-5p	down	TRINITY_DN46476_c2_g15_i1	up	peroxiredoxin-5 [Palaemon carinicauda]
lva-miR-745b	up	TRINITY_DN4404_c0_g1_i1	down	phage infection protein [Listeria monocytogenes]
lva-miR-7373b-3p	up	TRINITY_DN4404_c0_g1_i1	down	phage infection protein [Listeria monocytogenes]
lva-miR-6813-5p	up	TRINITY_DN4404_c0_g1_i1	down	phage infection protein [Listeria monocytogenes]
lva-miR-6813-5p	up	TRINITY_DN44114_c0_g25_i1	down	phosphogluconate dehydrogenase, partial [Libinia emarginata]
lva-miR-6813-5p	up	TRINITY_DN44114_c0_g3_i1	down	phosphogluconate dehydrogenase, partial [Libinia emarginata]
lva-miR-9000	up	TRINITY_DN45721_c1_g5_i1	down	phospholipase D delta-like [Arachis ipaensis]
lva-miR-9000	up	TRINITY_DN40314_c0_g1_i1	down	PiggyBac transposable element-derived protein 4, partial [Harpegnathos saltator]
lva-miR-70	up	TRINITY_DN40314_c0_g1_i1	down	PiggyBac transposable element-derived protein 4, partial [Harpegnathos saltator]
lva-miR-6813-5p	up	TRINITY_DN40314_c0_g1_i1	down	PiggyBac transposable element-derived protein 4, partial [Harpegnathos saltator]
lva-bantam	up	TRINITY_DN40314_c0_g1_i1	down	PiggyBac transposable element-derived protein 4, partial [Harpegnathos saltator]
lva-miR902l-5p	down	TRINITY_DN32198_c0_g1_i1	up	Pinx1, partial [Litopenaeus vannamei]
lva-miR-7278-5p	up	TRINITY_DN47751_c5_g2_i1	down	PL10A [Fenneropenaeus chinensis]
lva-miR-9000	up	TRINITY_DN46407_c3_g12_i2	down	plasma membrane calcium ATPase [Callinectes sapidus]
lva-miR-745b	up	TRINITY_DN46407_c3_g12_i2	down	plasma membrane calcium ATPase [Callinectes sapidus]
lva-miR-7373b-3p	up	TRINITY_DN46407_c3_g12_i2	down	plasma membrane calcium ATPase [Callinectes sapidus]
lva-miR-7278-5p	up	TRINITY_DN46407_c3_g12_i2	down	plasma membrane calcium ATPase [Callinectes sapidus]
lva-miR-70	up	TRINITY_DN46407_c3_g12_i2	down	plasma membrane calcium ATPase [Callinectes sapidus]
lva-bantam	up	TRINITY_DN46407_c3_g12_i2	down	plasma membrane calcium ATPase [Callinectes sapidus]
lva-miR-745b	up	TRINITY_DN46928_c0_g15_i1	down	PREDICTED: 11-cis retinol dehydrogenase-like [Hyalella azteca]
lva-miR-745b	up	TRINITY_DN46928_c0_g3_i1	down	PREDICTED: 11-cis retinol dehydrogenase-like [Hyalella azteca]
lva-miR8623c	down	TRINITY_DN43792_c1_g2_i3	up	PREDICTED: 2-acylglycerol O-acyltransferase 1-like [Hyalella azteca]
lva-miR-9000	up	TRINITY_DN46573_c0_g2_i7	down	PREDICTED: 39S ribosomal protein L42, mitochondrial-like [Hyalella azteca]
lva-miR-745b	up	TRINITY_DN46573_c0_g2_i7	down	PREDICTED: 39S ribosomal protein L42, mitochondrial-like [Hyalella azteca]
lva-miR-6813-5p	up	TRINITY_DN46573_c0_g2_i7	down	PREDICTED: 39S ribosomal protein L42, mitochondrial-like [Hyalella azteca]
lva-miR-7003-5p	up	TRINITY_DN15282_c0_g3_i1	down	PREDICTED: 40S ribosomal protein S11, partial [Mesitornis unicolor]
lva-miR-6813-5p	up	TRINITY_DN44114_c0_g11_i1	down	PREDICTED: 6-phosphogluconate dehydrogenase, decarboxylating-like [Branchiostoma belcheri]
lva-miR-6813-5p	up	TRINITY_DN44114_c0_g55_i1	down	PREDICTED: 6-phosphogluconate dehydrogenase, decarboxylating-like [Branchiostoma belcheri]
lva-miR-7278-5p	up	TRINITY_DN43348_c4_g1_i1	down	PREDICTED: adenylosuccinate synthetase isozyme 1 B-like [Hyalella azteca]
lva-miR-7003-5p	up	TRINITY_DN43348_c4_g1_i1	down	PREDICTED: adenylosuccinate synthetase isozyme 1 B-like [Hyalella azteca]
lva-miR-6813-5p	up	TRINITY_DN43348_c4_g1_i1	down	PREDICTED: adenylosuccinate synthetase isozyme 1 B-like [Hyalella azteca]
lva-bantam	up	TRINITY_DN43348_c4_g1_i1	down	PREDICTED: adenylosuccinate synthetase isozyme 1 B-like [Hyalella azteca]
lva-miR-502b-3p	down	TRINITY_DN46485_c1_g4_i5	up	PREDICTED: alpha-2-macroglobulin receptor-associated protein-like [Hyalella azteca]
lva-miR-7003-5p	up	TRINITY_DN44962_c0_g15_i1	down	PREDICTED: alpha-actinin, sarcomeric-like isoform X1 [Hyalella azteca]
lva-miR-6813-5p	up	TRINITY_DN44962_c0_g15_i1	down	PREDICTED: alpha-actinin, sarcomeric-like isoform X1 [Hyalella azteca]
lva-miR902l-5p	down	TRINITY_DN42356_c4_g2_i4	up	PREDICTED: alpha-N-acetylgalactosaminidase isoform X1 [Polistes dominula]
lva-miR-502b-3p	down	TRINITY_DN42356_c4_g2_i4	up	PREDICTED: alpha-N-acetylgalactosaminidase isoform X1 [Polistes dominula]
lva-miR-3689c	down	TRINITY_DN42356_c4_g2_i4	up	PREDICTED: alpha-N-acetylgalactosaminidase isoform X1 [Polistes dominula]
lva-miR-2898	down	TRINITY_DN42356_c4_g2_i4	up	PREDICTED: alpha-N-acetylgalactosaminidase isoform X1 [Polistes dominula]
lva-miR-7278-5p	up	TRINITY_DN44429_c3_g1_i1	down	PREDICTED: ancient ubiquitous protein 1-like [Priapulus caudatus]
lva-miR-9000	up	TRINITY_DN44589_c0_g1_i1	down	PREDICTED: ankyrin repeat and IBR domain-containing protein 1 [Tribolium castaneum]
lva-miR-7373b-3p	up	TRINITY_DN44589_c0_g1_i1	down	PREDICTED: ankyrin repeat and IBR domain-containing protein 1 [Tribolium castaneum]
lva-miR-7278-5p	up	TRINITY_DN44589_c0_g1_i1	down	PREDICTED: ankyrin repeat and IBR domain-containing protein 1 [Tribolium castaneum]
lva-miR-6813-5p	up	TRINITY_DN44589_c0_g1_i1	down	PREDICTED: ankyrin repeat and IBR domain-containing protein 1 [Tribolium castaneum]
lva-miR-6658-3p	up	TRINITY_DN44589_c0_g1_i1	down	PREDICTED: ankyrin repeat and IBR domain-containing protein 1 [Tribolium castaneum]
lva-miR-61	up	TRINITY_DN44589_c0_g1_i1	down	PREDICTED: ankyrin repeat and IBR domain-containing protein 1 [Tribolium castaneum]
lva-miR-279b-3p	up	TRINITY_DN44589_c0_g1_i1	down	PREDICTED: ankyrin repeat and IBR domain-containing protein 1 [Tribolium castaneum]
lva-miR-184	up	TRINITY_DN44589_c0_g1_i1	down	PREDICTED: ankyrin repeat and IBR domain-containing protein 1 [Tribolium castaneum]
lva-bantam	up	TRINITY_DN44589_c0_g1_i1	down	PREDICTED: ankyrin repeat and IBR domain-containing protein 1 [Tribolium castaneum]
lva-miR902l-5p	down	TRINITY_DN43641_c0_g2_i2	up	PREDICTED: anoctamin-7-like isoform X2 [Hyalella azteca]
lva-miR8623c	down	TRINITY_DN43641_c0_g2_i2	up	PREDICTED: anoctamin-7-like isoform X2 [Hyalella azteca]
lva-miR-3689c	down	TRINITY_DN43641_c0_g2_i2	up	PREDICTED: anoctamin-7-like isoform X2 [Hyalella azteca]
lva-miR-2898	down	TRINITY_DN43641_c0_g2_i2	up	PREDICTED: anoctamin-7-like isoform X2 [Hyalella azteca]
lva-miR8623c	down	TRINITY_DN46174_c0_g18_i1	up	PREDICTED: arylsulfatase D-like [Chaetura pelagica]
lva-miR-745b	up	TRINITY_DN46174_c0_g37_i1	down	PREDICTED: arylsulfatase D-like [Hyalella azteca]
lva-miR902l-5p	down	TRINITY_DN38250_c0_g1_i1	up	PREDICTED: ATP synthase subunit s, mitochondrial-like [Hyalella azteca]
lva-miR-502b-3p	down	TRINITY_DN38250_c0_g1_i1	up	PREDICTED: ATP synthase subunit s, mitochondrial-like [Hyalella azteca]
lva-miR902l-5p	down	TRINITY_DN43413_c1_g2_i2	up	PREDICTED: Bardet-Biedl syndrome 2 protein homolog [Hyalella azteca]
lva-miR8623c	down	TRINITY_DN43413_c1_g2_i2	up	PREDICTED: Bardet-Biedl syndrome 2 protein homolog [Hyalella azteca]
lva-miR-6658-3p	up	TRINITY_DN37247_c0_g1_i3	down	PREDICTED: beta-1,3-galactosyltransferase 1-like [Branchiostoma belcheri]
lva-miR-745b	up	TRINITY_DN30984_c0_g1_i2	down	PREDICTED: brefeldin A-inhibited guanine nucleotide-exchange protein 1-like isoform X2 [Hyalella azteca]
lva-miR-7373b-3p	up	TRINITY_DN30984_c0_g1_i2	down	PREDICTED: brefeldin A-inhibited guanine nucleotide-exchange protein 1-like isoform X2 [Hyalella azteca]
lva-miR-7278-5p	up	TRINITY_DN30984_c0_g1_i2	down	PREDICTED: brefeldin A-inhibited guanine nucleotide-exchange protein 1-like isoform X2 [Hyalella azteca]
lva-miR-7003-5p	up	TRINITY_DN30984_c0_g1_i2	down	PREDICTED: brefeldin A-inhibited guanine nucleotide-exchange protein 1-like isoform X2 [Hyalella azteca]
lva-miR-6813-5p	up	TRINITY_DN30984_c0_g1_i2	down	PREDICTED: brefeldin A-inhibited guanine nucleotide-exchange protein 1-like isoform X2 [Hyalella azteca]
lva-bantam	up	TRINITY_DN30984_c0_g1_i2	down	PREDICTED: brefeldin A-inhibited guanine nucleotide-exchange protein 1-like isoform X2 [Hyalella azteca]
lva-miR-745b	up	TRINITY_DN44687_c1_g1_i2	down	PREDICTED: bromodomain adjacent to zinc finger domain protein 2B-like isoform X4 [Linepithema humile]
lva-miR-7373b-3p	up	TRINITY_DN44687_c1_g1_i2	down	PREDICTED: bromodomain adjacent to zinc finger domain protein 2B-like isoform X4 [Linepithema humile]
lva-miR-7278-5p	up	TRINITY_DN44687_c1_g1_i2	down	PREDICTED: bromodomain adjacent to zinc finger domain protein 2B-like isoform X4 [Linepithema humile]
lva-miR-7003-5p	up	TRINITY_DN44687_c1_g1_i2	down	PREDICTED: bromodomain adjacent to zinc finger domain protein 2B-like isoform X4 [Linepithema humile]
lva-miR-70	up	TRINITY_DN44687_c1_g1_i2	down	PREDICTED: bromodomain adjacent to zinc finger domain protein 2B-like isoform X4 [Linepithema humile]
lva-miR-6658-3p	up	TRINITY_DN44687_c1_g1_i2	down	PREDICTED: bromodomain adjacent to zinc finger domain protein 2B-like isoform X4 [Linepithema humile]
lva-miR-61	up	TRINITY_DN44687_c1_g1_i2	down	PREDICTED: bromodomain adjacent to zinc finger domain protein 2B-like isoform X4 [Linepithema humile]
lva-miR-184	up	TRINITY_DN44687_c1_g1_i2	down	PREDICTED: bromodomain adjacent to zinc finger domain protein 2B-like isoform X4 [Linepithema humile]
lva-bantam	up	TRINITY_DN44687_c1_g1_i2	down	PREDICTED: bromodomain adjacent to zinc finger domain protein 2B-like isoform X4 [Linepithema humile]
lva-miR-745b	up	TRINITY_DN42322_c0_g4_i3	down	PREDICTED: bromodomain-containing protein 8-like [Hyalella azteca]
lva-miR-6813-5p	up	TRINITY_DN42322_c0_g4_i3	down	PREDICTED: bromodomain-containing protein 8-like [Hyalella azteca]
lva-miR-6813-5p	up	TRINITY_DN42322_c0_g4_i6	down	PREDICTED: bromodomain-containing protein 8-like [Hyalella azteca]
lva-miR902l-5p	down	TRINITY_DN40965_c0_g2_i2	up	PREDICTED: BTB/POZ domain-containing protein 10-like isoform X1 [Hyalella azteca]
lva-miR-502b-3p	down	TRINITY_DN40965_c0_g2_i2	up	PREDICTED: BTB/POZ domain-containing protein 10-like isoform X1 [Hyalella azteca]
lva-miR-3689c	down	TRINITY_DN40965_c0_g2_i2	up	PREDICTED: BTB/POZ domain-containing protein 10-like isoform X1 [Hyalella azteca]
lva-miR-2898	down	TRINITY_DN40965_c0_g2_i2	up	PREDICTED: BTB/POZ domain-containing protein 10-like isoform X1 [Hyalella azteca]
lva-miR-9000	up	TRINITY_DN41724_c1_g2_i2	down	PREDICTED: Ca(2+)/calmodulin-responsive adenylate cyclase-like isoform X8 [Agrilus planipennis]
lva-miR-745b	up	TRINITY_DN41724_c1_g2_i2	down	PREDICTED: Ca(2+)/calmodulin-responsive adenylate cyclase-like isoform X8 [Agrilus planipennis]
lva-miR-7373b-3p	up	TRINITY_DN41724_c1_g2_i2	down	PREDICTED: Ca(2+)/calmodulin-responsive adenylate cyclase-like isoform X8 [Agrilus planipennis]
lva-miR-7278-5p	up	TRINITY_DN41724_c1_g2_i2	down	PREDICTED: Ca(2+)/calmodulin-responsive adenylate cyclase-like isoform X8 [Agrilus planipennis]
lva-miR-6813-5p	up	TRINITY_DN41724_c1_g2_i2	down	PREDICTED: Ca(2+)/calmodulin-responsive adenylate cyclase-like isoform X8 [Agrilus planipennis]
lva-miR-61	up	TRINITY_DN41724_c1_g2_i2	down	PREDICTED: Ca(2+)/calmodulin-responsive adenylate cyclase-like isoform X8 [Agrilus planipennis]
lva-miR-279b-3p	up	TRINITY_DN41724_c1_g2_i2	down	PREDICTED: Ca(2+)/calmodulin-responsive adenylate cyclase-like isoform X8 [Agrilus planipennis]
lva-miR-9000	up	TRINITY_DN23682_c0_g5_i1	down	PREDICTED: calcium/calmodulin-dependent protein kinase type 1-like isoform X3 [Hyalella azteca]
lva-miR-7278-5p	up	TRINITY_DN23682_c0_g5_i1	down	PREDICTED: calcium/calmodulin-dependent protein kinase type 1-like isoform X3 [Hyalella azteca]
lva-miR902l-5p	down	TRINITY_DN42934_c0_g1_i1	up	PREDICTED: calmodulin-lysine N-methyltransferase-like [Aplysia californica]
lva-miR-502b-3p	down	TRINITY_DN42934_c0_g1_i1	up	PREDICTED: calmodulin-lysine N-methyltransferase-like [Aplysia californica]
lva-miR-745b	up	TRINITY_DN40354_c1_g1_i10	down	PREDICTED: calponin homology domain-containing protein DDB_G0272472-like isoform X1 [Hyalella azteca]
lva-miR-7278-5p	up	TRINITY_DN40354_c1_g1_i10	down	PREDICTED: calponin homology domain-containing protein DDB_G0272472-like isoform X1 [Hyalella azteca]
lva-miR-70	up	TRINITY_DN40354_c1_g1_i10	down	PREDICTED: calponin homology domain-containing protein DDB_G0272472-like isoform X1 [Hyalella azteca]
lva-miR-6813-5p	up	TRINITY_DN40354_c1_g1_i10	down	PREDICTED: calponin homology domain-containing protein DDB_G0272472-like isoform X1 [Hyalella azteca]
lva-miR-61	up	TRINITY_DN40354_c1_g1_i10	down	PREDICTED: calponin homology domain-containing protein DDB_G0272472-like isoform X1 [Hyalella azteca]
lva-miR-184	up	TRINITY_DN40354_c1_g1_i10	down	PREDICTED: calponin homology domain-containing protein DDB_G0272472-like isoform X1 [Hyalella azteca]
lva-bantam	up	TRINITY_DN40354_c1_g1_i10	down	PREDICTED: calponin homology domain-containing protein DDB_G0272472-like isoform X1 [Hyalella azteca]
lva-miR-745b	up	TRINITY_DN42025_c2_g1_i1	down	PREDICTED: cAMP-dependent protein kinase type II regulatory subunit-like [Hyalella azteca]
lva-miR-6813-5p	up	TRINITY_DN42025_c2_g1_i1	down	PREDICTED: cAMP-dependent protein kinase type II regulatory subunit-like [Hyalella azteca]
lva-miR-9000	up	TRINITY_DN38728_c1_g2_i1	down	PREDICTED: carboxypeptidase B-like [Hyalella azteca]
lva-miR-745b	up	TRINITY_DN38728_c1_g2_i1	down	PREDICTED: carboxypeptidase B-like [Hyalella azteca]
lva-miR-7278-5p	up	TRINITY_DN38728_c1_g2_i1	down	PREDICTED: carboxypeptidase B-like [Hyalella azteca]
lva-miR-6813-5p	up	TRINITY_DN38728_c1_g2_i1	down	PREDICTED: carboxypeptidase B-like [Hyalella azteca]
lva-miR-6658-3p	up	TRINITY_DN38728_c1_g2_i1	down	PREDICTED: carboxypeptidase B-like [Hyalella azteca]
lva-bantam	up	TRINITY_DN38728_c1_g2_i1	down	PREDICTED: carboxypeptidase B-like [Hyalella azteca]
lva-miR-2898	down	TRINITY_DN47202_c3_g7_i1	up	PREDICTED: cartilage oligomeric matrix protein-like isoform X1 [Hyalella azteca]
lva-miR-2898	down	TRINITY_DN47202_c3_g21_i1	up	PREDICTED: cartilage oligomeric matrix protein-like isoform X2 [Hyalella azteca]
lva-miR-3689c	down	TRINITY_DN47202_c3_g19_i1	up	PREDICTED: cartilage oligomeric matrix protein-like isoform X3 [Hyalella azteca]
lva-miR-2898	down	TRINITY_DN47202_c3_g19_i1	up	PREDICTED: cartilage oligomeric matrix protein-like isoform X3 [Hyalella azteca]
lva-miR-2898	down	TRINITY_DN47202_c3_g22_i1	up	PREDICTED: cartilage oligomeric matrix protein-like isoform X3 [Hyalella azteca]
lva-miR-2898	down	TRINITY_DN47202_c3_g27_i1	up	PREDICTED: cartilage oligomeric matrix protein-like isoform X3 [Hyalella azteca]
lva-miR-2898	down	TRINITY_DN47202_c3_g28_i1	up	PREDICTED: cartilage oligomeric matrix protein-like isoform X3 [Hyalella azteca]
lva-miR-2898	down	TRINITY_DN47202_c3_g32_i1	up	PREDICTED: cartilage oligomeric matrix protein-like isoform X3 [Hyalella azteca]
lva-miR-2898	down	TRINITY_DN47202_c3_g9_i1	up	PREDICTED: cartilage oligomeric matrix protein-like isoform X3 [Hyalella azteca]
lva-miR-7278-5p	up	TRINITY_DN47408_c1_g13_i1	down	PREDICTED: CCAAT/enhancer-binding protein epsilon-like [Hyalella azteca]
lva-miR-7278-5p	up	TRINITY_DN47408_c1_g20_i1	down	PREDICTED: CCAAT/enhancer-binding protein epsilon-like [Hyalella azteca]
lva-miR-6658-3p	up	TRINITY_DN47408_c1_g13_i1	down	PREDICTED: CCAAT/enhancer-binding protein epsilon-like [Hyalella azteca]
lva-miR-6658-3p	up	TRINITY_DN47408_c1_g20_i1	down	PREDICTED: CCAAT/enhancer-binding protein epsilon-like [Hyalella azteca]
lva-miR902l-5p	down	TRINITY_DN30884_c0_g2_i1	up	PREDICTED: CCR4-NOT transcription complex subunit 2-like isoform X2 [Limulus polyphemus]
lva-miR8623c	down	TRINITY_DN30884_c0_g2_i1	up	PREDICTED: CCR4-NOT transcription complex subunit 2-like isoform X2 [Limulus polyphemus]
lva-miR-9000	up	TRINITY_DN44109_c0_g1_i2	down	PREDICTED: CD151 antigen-like isoform X2 [Limulus polyphemus]
lva-miR-9000	up	TRINITY_DN44109_c0_g1_i3	down	PREDICTED: CD151 antigen-like isoform X2 [Limulus polyphemus]
lva-miR-7373b-3p	up	TRINITY_DN44109_c0_g1_i3	down	PREDICTED: CD151 antigen-like isoform X2 [Limulus polyphemus]
lva-miR-7373b-3p	up	TRINITY_DN44109_c0_g1_i2	down	PREDICTED: CD151 antigen-like isoform X2 [Limulus polyphemus]
lva-miR-7278-5p	up	TRINITY_DN44109_c0_g1_i2	down	PREDICTED: CD151 antigen-like isoform X2 [Limulus polyphemus]
lva-miR-7278-5p	up	TRINITY_DN44109_c0_g1_i3	down	PREDICTED: CD151 antigen-like isoform X2 [Limulus polyphemus]
lva-miR-6813-5p	up	TRINITY_DN44109_c0_g1_i2	down	PREDICTED: CD151 antigen-like isoform X2 [Limulus polyphemus]
lva-miR-6813-5p	up	TRINITY_DN44109_c0_g1_i3	down	PREDICTED: CD151 antigen-like isoform X2 [Limulus polyphemus]
lva-bantam	up	TRINITY_DN44109_c0_g1_i2	down	PREDICTED: CD151 antigen-like isoform X2 [Limulus polyphemus]
lva-bantam	up	TRINITY_DN44109_c0_g1_i3	down	PREDICTED: CD151 antigen-like isoform X2 [Limulus polyphemus]
lva-miR-9000	up	TRINITY_DN39481_c0_g2_i2	down	PREDICTED: cell division cycle protein 20 homolog isoform X1 [Hyalella azteca]
lva-miR-9000	up	TRINITY_DN39481_c0_g2_i3	down	PREDICTED: cell division cycle protein 20 homolog isoform X1 [Hyalella azteca]
lva-miR-745b	up	TRINITY_DN39481_c0_g2_i2	down	PREDICTED: cell division cycle protein 20 homolog isoform X1 [Hyalella azteca]
lva-miR-745b	up	TRINITY_DN39481_c0_g2_i3	down	PREDICTED: cell division cycle protein 20 homolog isoform X1 [Hyalella azteca]
lva-miR-7373b-3p	up	TRINITY_DN39481_c0_g2_i2	down	PREDICTED: cell division cycle protein 20 homolog isoform X1 [Hyalella azteca]
lva-miR-7373b-3p	up	TRINITY_DN39481_c0_g2_i3	down	PREDICTED: cell division cycle protein 20 homolog isoform X1 [Hyalella azteca]
lva-miR-7278-5p	up	TRINITY_DN39481_c0_g2_i2	down	PREDICTED: cell division cycle protein 20 homolog isoform X1 [Hyalella azteca]
lva-miR-7278-5p	up	TRINITY_DN39481_c0_g2_i3	down	PREDICTED: cell division cycle protein 20 homolog isoform X1 [Hyalella azteca]
lva-miR-6813-5p	up	TRINITY_DN39481_c0_g2_i2	down	PREDICTED: cell division cycle protein 20 homolog isoform X1 [Hyalella azteca]
lva-miR-6813-5p	up	TRINITY_DN39481_c0_g2_i3	down	PREDICTED: cell division cycle protein 20 homolog isoform X1 [Hyalella azteca]
lva-miR-61	up	TRINITY_DN39481_c0_g2_i2	down	PREDICTED: cell division cycle protein 20 homolog isoform X1 [Hyalella azteca]
lva-miR-61	up	TRINITY_DN39481_c0_g2_i3	down	PREDICTED: cell division cycle protein 20 homolog isoform X1 [Hyalella azteca]
lva-miR-184	up	TRINITY_DN39481_c0_g2_i2	down	PREDICTED: cell division cycle protein 20 homolog isoform X1 [Hyalella azteca]
lva-miR-184-3p	up	TRINITY_DN39481_c0_g2_i3	down	PREDICTED: cell division cycle protein 20 homolog isoform X1 [Hyalella azteca]
lva-bantam	up	TRINITY_DN39481_c0_g2_i3	down	PREDICTED: cell division cycle protein 20 homolog isoform X1 [Hyalella azteca]
lva-miR902l-5p	down	TRINITY_DN43414_c1_g2_i5	up	PREDICTED: cell division cycle-associated protein 3-like [Hyalella azteca]
lva-miR-745b	up	TRINITY_DN43414_c1_g2_i6	down	PREDICTED: cell division cycle-associated protein 3-like [Hyalella azteca]
lva-miR-7278-5p	up	TRINITY_DN43414_c1_g2_i6	down	PREDICTED: cell division cycle-associated protein 3-like [Hyalella azteca]
lva-miR-6813-5p	up	TRINITY_DN43414_c1_g2_i6	down	PREDICTED: cell division cycle-associated protein 3-like [Hyalella azteca]
lva-miR-502b-3p	down	TRINITY_DN43414_c1_g2_i5	up	PREDICTED: cell division cycle-associated protein 3-like [Hyalella azteca]
lva-bantam	up	TRINITY_DN43414_c1_g2_i6	down	PREDICTED: cell division cycle-associated protein 3-like [Hyalella azteca]
lva-miR-745b	up	TRINITY_DN38943_c0_g1_i2	down	PREDICTED: centromere/kinetochore protein zw10 homolog [Priapulus caudatus]
lva-miR-184	up	TRINITY_DN37543_c0_g1_i1	down	PREDICTED: centromere-associated protein E [Setaria italica]
lva-miR-2898	down	TRINITY_DN45813_c2_g24_i1	up	PREDICTED: choline transporter-like protein 2 [Hyalella azteca]
lva-miR-745b	up	TRINITY_DN38618_c0_g1_i1	down	PREDICTED: coatomer subunit delta-like isoform X2 [Hyalella azteca]
lva-miR-7278-5p	up	TRINITY_DN38618_c0_g1_i1	down	PREDICTED: coatomer subunit delta-like isoform X2 [Hyalella azteca]
lva-miR-7003-5p	up	TRINITY_DN38618_c0_g1_i1	down	PREDICTED: coatomer subunit delta-like isoform X2 [Hyalella azteca]
lva-miR-6813-5p	up	TRINITY_DN38618_c0_g1_i1	down	PREDICTED: coatomer subunit delta-like isoform X2 [Hyalella azteca]
lva-miR-6658-3p	up	TRINITY_DN38618_c0_g1_i1	down	PREDICTED: coatomer subunit delta-like isoform X2 [Hyalella azteca]
lva-miR-184	up	TRINITY_DN38618_c0_g1_i1	down	PREDICTED: coatomer subunit delta-like isoform X2 [Hyalella azteca]
lva-miR902l-5p	down	TRINITY_DN47510_c0_g16_i2	up	PREDICTED: collagen alpha-1(XVIII) chain-like [Hyalella azteca]
lva-miR-502b-3p	down	TRINITY_DN34360_c0_g6_i2	up	PREDICTED: craniofacial development protein 2-like [Branchiostoma belcheri]
lva-miR902l-5p	down	TRINITY_DN27257_c0_g3_i1	up	PREDICTED: craniofacial development protein 2-like [Diaphorina citri]
lva-miR-502b-3p	down	TRINITY_DN27257_c0_g3_i1	up	PREDICTED: craniofacial development protein 2-like [Diaphorina citri]
lva-miR902l-5p	down	TRINITY_DN45404_c2_g14_i1	up	PREDICTED: cyclin-dependent kinase 11B [Cuculus canorus]
lva-miR-7278-5p	up	TRINITY_DN42039_c1_g1_i3	down	PREDICTED: cyclin-dependent kinase inhibitor 1B-like [Cyprinodon variegatus]
lva-miR-6658-3p	up	TRINITY_DN42039_c1_g1_i3	down	PREDICTED: cyclin-dependent kinase inhibitor 1B-like [Cyprinodon variegatus]
lva-miR-9000	up	TRINITY_DN45168_c1_g2_i4	down	PREDICTED: D-2-hydroxyglutarate dehydrogenase, mitochondrial-like isoform X1 [Lingula anatina]
lva-miR-745b	up	TRINITY_DN45168_c1_g2_i4	down	PREDICTED: D-2-hydroxyglutarate dehydrogenase, mitochondrial-like isoform X1 [Lingula anatina]
lva-miR-7278-5p	up	TRINITY_DN45168_c1_g2_i4	down	PREDICTED: D-2-hydroxyglutarate dehydrogenase, mitochondrial-like isoform X1 [Lingula anatina]
lva-miR-7003-5p	up	TRINITY_DN45168_c1_g2_i4	down	PREDICTED: D-2-hydroxyglutarate dehydrogenase, mitochondrial-like isoform X1 [Lingula anatina]
lva-miR-70	up	TRINITY_DN45168_c1_g2_i4	down	PREDICTED: D-2-hydroxyglutarate dehydrogenase, mitochondrial-like isoform X1 [Lingula anatina]
lva-miR-6813-5p	up	TRINITY_DN45168_c1_g2_i4	down	PREDICTED: D-2-hydroxyglutarate dehydrogenase, mitochondrial-like isoform X1 [Lingula anatina]
lva-bantam	up	TRINITY_DN45168_c1_g2_i4	down	PREDICTED: D-2-hydroxyglutarate dehydrogenase, mitochondrial-like isoform X1 [Lingula anatina]
lva-miR902l-5p	down	TRINITY_DN42956_c0_g1_i6	up	PREDICTED: dedicator of cytokinesis protein 9-like [Hyalella azteca]
lva-miR-745b	up	TRINITY_DN42956_c0_g1_i5	down	PREDICTED: dedicator of cytokinesis protein 9-like [Hyalella azteca]
lva-miR-7278-5p	up	TRINITY_DN42956_c0_g1_i5	down	PREDICTED: dedicator of cytokinesis protein 9-like [Hyalella azteca]
lva-miR-2898	down	TRINITY_DN42956_c0_g1_i6	up	PREDICTED: dedicator of cytokinesis protein 9-like [Hyalella azteca]
lva-miR902l-5p	down	TRINITY_DN41721_c0_g1_i2	up	PREDICTED: dentin sialophosphoprotein-like [Hyalella azteca]
lva-miR-502b-3p	down	TRINITY_DN41721_c0_g1_i2	up	PREDICTED: dentin sialophosphoprotein-like [Hyalella azteca]
lva-miR-3689c	down	TRINITY_DN45610_c0_g1_i1	up	PREDICTED: diacylglycerol kinase theta isoform X5 [Polistes dominula]
lva-miR-3689c	down	TRINITY_DN45610_c0_g16_i2	up	PREDICTED: diacylglycerol kinase theta isoform X7 [Polistes dominula]
lva-miR-2898	down	TRINITY_DN45610_c0_g16_i2	up	PREDICTED: diacylglycerol kinase theta isoform X7 [Polistes dominula]
lva-miR902l-5p	down	TRINITY_DN45610_c0_g3_i1	up	PREDICTED: diacylglycerol kinase theta-like [Hyalella azteca]
lva-miR-2898	down	TRINITY_DN45610_c0_g3_i1	up	PREDICTED: diacylglycerol kinase theta-like [Hyalella azteca]
lva-miR902l-5p	down	TRINITY_DN41770_c1_g1_i1	up	PREDICTED: diacylglycerol O-acyltransferase 1-like [Hyalella azteca]
lva-miR-502b-3p	down	TRINITY_DN41770_c1_g1_i1	up	PREDICTED: diacylglycerol O-acyltransferase 1-like [Hyalella azteca]
lva-miR902l-5p	down	TRINITY_DN43814_c2_g4_i13	up	PREDICTED: differentially expressed in FDCP 8 homolog isoform X1 [Notothenia coriiceps]
lva-miR-502b-3p	down	TRINITY_DN43814_c2_g4_i13	up	PREDICTED: differentially expressed in FDCP 8 homolog isoform X1 [Notothenia coriiceps]
lva-miR-3689c	down	TRINITY_DN43814_c2_g4_i13	up	PREDICTED: differentially expressed in FDCP 8 homolog isoform X1 [Notothenia coriiceps]
lva-miR-2898	down	TRINITY_DN43814_c2_g4_i13	up	PREDICTED: differentially expressed in FDCP 8 homolog isoform X1 [Notothenia coriiceps]
lva-miR-9000	up	TRINITY_DN42571_c0_g1_i8	down	PREDICTED: disks large homolog 5-like [Hyalella azteca]
lva-miR-745b	up	TRINITY_DN42571_c0_g1_i8	down	PREDICTED: disks large homolog 5-like [Hyalella azteca]
lva-miR-7373b-3p	up	TRINITY_DN42571_c0_g1_i8	down	PREDICTED: disks large homolog 5-like [Hyalella azteca]
lva-miR-7278-5p	up	TRINITY_DN42571_c0_g1_i8	down	PREDICTED: disks large homolog 5-like [Hyalella azteca]
lva-miR-7003-5p	up	TRINITY_DN42571_c0_g1_i8	down	PREDICTED: disks large homolog 5-like [Hyalella azteca]
lva-miR-6813-5p	up	TRINITY_DN42571_c0_g1_i8	down	PREDICTED: disks large homolog 5-like [Hyalella azteca]
lva-bantam	up	TRINITY_DN42571_c0_g1_i8	down	PREDICTED: disks large homolog 5-like [Hyalella azteca]
lva-miR902l-5p	down	TRINITY_DN39094_c5_g1_i4	up	PREDICTED: DNA N6-methyl adenine demethylase-like isoform X2 [Hyalella azteca]
lva-miR-502b-3p	down	TRINITY_DN39094_c5_g1_i4	up	PREDICTED: DNA N6-methyl adenine demethylase-like isoform X2 [Hyalella azteca]
lva-miR-3689c	down	TRINITY_DN39094_c5_g1_i4	up	PREDICTED: DNA N6-methyl adenine demethylase-like isoform X2 [Hyalella azteca]
lva-miR-2898	down	TRINITY_DN39094_c5_g1_i4	up	PREDICTED: DNA N6-methyl adenine demethylase-like isoform X2 [Hyalella azteca]
lva-miR-9000	up	TRINITY_DN45004_c0_g14_i2	down	PREDICTED: DNA primase large subunit-like [Hyalella azteca]
lva-miR-745b	up	TRINITY_DN45004_c0_g14_i2	down	PREDICTED: DNA primase large subunit-like [Hyalella azteca]
lva-miR-7278-5p	up	TRINITY_DN45004_c0_g14_i2	down	PREDICTED: DNA primase large subunit-like [Hyalella azteca]
lva-miR-745b	up	TRINITY_DN34963_c0_g1_i3	down	PREDICTED: DNA repair-scaffolding protein [Cyprinus carpio]
lva-miR-7373b-3p	up	TRINITY_DN34963_c0_g1_i3	down	PREDICTED: DNA repair-scaffolding protein [Cyprinus carpio]
lva-miR-7278-5p	up	TRINITY_DN34963_c0_g1_i3	down	PREDICTED: DNA repair-scaffolding protein [Cyprinus carpio]
lva-miR-6813-5p	up	TRINITY_DN34963_c0_g1_i3	down	PREDICTED: DNA repair-scaffolding protein [Cyprinus carpio]
lva-miR-6658-3p	up	TRINITY_DN34963_c0_g1_i3	down	PREDICTED: DNA repair-scaffolding protein [Cyprinus carpio]
lva-bantam	up	TRINITY_DN34963_c0_g1_i3	down	PREDICTED: DNA repair-scaffolding protein [Cyprinus carpio]
lva-miR-745b	up	TRINITY_DN29616_c0_g2_i1	down	PREDICTED: DNA replication complex GINS protein PSF3-like [Hyalella azteca]
lva-miR-6813-5p	up	TRINITY_DN29616_c0_g2_i1	down	PREDICTED: DNA replication complex GINS protein PSF3-like [Hyalella azteca]
lva-miR902l-5p	down	TRINITY_DN44934_c0_g7_i2	up	PREDICTED: DNA topoisomerase I, mitochondrial-like isoform X2 [Lingula anatina]
lva-miR-502b-3p	down	TRINITY_DN44934_c0_g7_i2	up	PREDICTED: DNA topoisomerase I, mitochondrial-like isoform X2 [Lingula anatina]
lva-miR-9000	up	TRINITY_DN42848_c1_g1_i1	down	PREDICTED: DNA-directed RNA polymerase I subunit RPA49-like [Branchiostoma belcheri]
lva-miR-7278-5p	up	TRINITY_DN42848_c1_g1_i1	down	PREDICTED: DNA-directed RNA polymerase I subunit RPA49-like [Branchiostoma belcheri]
lva-miR-6813-5p	up	TRINITY_DN42848_c1_g1_i1	down	PREDICTED: DNA-directed RNA polymerase I subunit RPA49-like [Branchiostoma belcheri]
lva-miR902l-5p	down	TRINITY_DN35475_c1_g8_i1	up	PREDICTED: double-stranded RNA-specific editase 1-like [Hyalella azteca]
lva-miR-502b-3p	down	TRINITY_DN35475_c1_g8_i1	up	PREDICTED: double-stranded RNA-specific editase 1-like [Hyalella azteca]
lva-miR-502b-3p	down	TRINITY_DN25384_c0_g3_i1	up	PREDICTED: dual oxidase 2-like [Biomphalaria glabrata]
lva-miR-502b-3p	down	TRINITY_DN7485_c0_g1_i1	up	PREDICTED: dynamin isoform X5 [Orussus abietinus]
lva-miR902l-5p	down	TRINITY_DN42217_c0_g2_i3	up	PREDICTED: dynamin-binding protein-like [Lingula anatina]
lva-miR8623c	down	TRINITY_DN42217_c0_g2_i3	up	PREDICTED: dynamin-binding protein-like [Lingula anatina]
lva-miR-502b-3p	down	TRINITY_DN42217_c0_g2_i3	up	PREDICTED: dynamin-binding protein-like [Lingula anatina]
lva-miR-3689c	down	TRINITY_DN42217_c0_g2_i3	up	PREDICTED: dynamin-binding protein-like [Lingula anatina]
lva-miR-2898	down	TRINITY_DN42217_c0_g2_i3	up	PREDICTED: dynamin-binding protein-like [Lingula anatina]
lva-miR902l-5p	down	TRINITY_DN45416_c0_g2_i7	up	PREDICTED: dynamin-like 120 kDa protein, mitochondrial [Hyalella azteca]
lva-miR-502b-3p	down	TRINITY_DN45416_c0_g2_i7	up	PREDICTED: dynamin-like 120 kDa protein, mitochondrial [Hyalella azteca]
lva-miR-184	up	TRINITY_DN47662_c2_g5_i1	down	PREDICTED: E3 SUMO-protein ligase RanBP2-like isoform X3 [Hyalella azteca]
lva-miR-745b	up	TRINITY_DN45189_c2_g11_i3	down	PREDICTED: E3 ubiquitin-protein ligase RING1 [Bombus impatiens]
lva-miR-7278-5p	up	TRINITY_DN45189_c2_g11_i3	down	PREDICTED: E3 ubiquitin-protein ligase RING1 [Bombus impatiens]
lva-miR-6813-5p	up	TRINITY_DN45189_c2_g11_i3	down	PREDICTED: E3 ubiquitin-protein ligase RING1 [Bombus impatiens]
lva-miR-61	up	TRINITY_DN45189_c2_g11_i3	down	PREDICTED: E3 ubiquitin-protein ligase RING1 [Bombus impatiens]
lva-bantam	up	TRINITY_DN45189_c2_g11_i3	down	PREDICTED: E3 ubiquitin-protein ligase RING1 [Bombus impatiens]
lva-miR-3689c	down	TRINITY_DN17560_c0_g1_i1	up	PREDICTED: E3 ubiquitin-protein ligase SMURF2-like, partial [Limulus polyphemus]
lva-miR-2898	down	TRINITY_DN17560_c0_g1_i1	up	PREDICTED: E3 ubiquitin-protein ligase SMURF2-like, partial [Limulus polyphemus]
lva-miR-745b	up	TRINITY_DN47519_c1_g12_i1	down	PREDICTED: EH domain-containing protein 1-like isoform X2 [Hyalella azteca]
lva-miR-7278-5p	up	TRINITY_DN47519_c1_g12_i1	down	PREDICTED: EH domain-containing protein 1-like isoform X2 [Hyalella azteca]
lva-miR-6658-3p	up	TRINITY_DN47519_c1_g12_i1	down	PREDICTED: EH domain-containing protein 1-like isoform X2 [Hyalella azteca]
lva-miR-6658-3p	up	TRINITY_DN35758_c0_g2_i1	down	PREDICTED: epidermal growth factor receptor kinase substrate 8-like protein 1 [Dufourea novaeangliae]
lva-miR-184	up	TRINITY_DN35758_c0_g2_i1	down	PREDICTED: epidermal growth factor receptor kinase substrate 8-like protein 1 [Dufourea novaeangliae]
lva-miR-9000	up	TRINITY_DN46928_c0_g19_i2	down	PREDICTED: estradiol 17-beta-dehydrogenase 2-like [Hyalella azteca]
lva-miR-6658-3p	up	TRINITY_DN46928_c0_g19_i2	down	PREDICTED: estradiol 17-beta-dehydrogenase 2-like [Hyalella azteca]
lva-miR8623c	down	TRINITY_DN47236_c0_g2_i1	up	PREDICTED: ethanolamine-phosphate cytidylyltransferase-like [Hyalella azteca]
lva-miR-3689c	down	TRINITY_DN47236_c0_g2_i1	up	PREDICTED: ethanolamine-phosphate cytidylyltransferase-like [Hyalella azteca]
lva-miR-745b	up	TRINITY_DN39225_c1_g1_i4	down	PREDICTED: ETS-related transcription factor Elf-4-like [Hyalella azteca]
lva-miR-745b	up	TRINITY_DN39225_c1_g1_i5	down	PREDICTED: ETS-related transcription factor Elf-4-like [Hyalella azteca]
lva-miR-7278-5p	up	TRINITY_DN39225_c1_g1_i4	down	PREDICTED: ETS-related transcription factor Elf-4-like [Hyalella azteca]
lva-miR-7373b-3p	up	TRINITY_DN40242_c2_g2_i3	down	PREDICTED: eukaryotic translation initiation factor 4 gamma 2-like [Hyalella azteca]
lva-miR-7278-5p	up	TRINITY_DN40242_c2_g2_i3	down	PREDICTED: eukaryotic translation initiation factor 4 gamma 2-like [Hyalella azteca]
lva-miR-6813-5p	up	TRINITY_DN40242_c2_g2_i3	down	PREDICTED: eukaryotic translation initiation factor 4 gamma 2-like [Hyalella azteca]
lva-bantam	up	TRINITY_DN40242_c2_g2_i3	down	PREDICTED: eukaryotic translation initiation factor 4 gamma 2-like [Hyalella azteca]
lva-miR902l-5p	down	TRINITY_DN40978_c0_g4_i9	up	PREDICTED: exonuclease 3'-5' domain-containing protein 2-like [Hyalella azteca]
lva-miR-9000	up	TRINITY_DN40978_c0_g4_i5	down	PREDICTED: exonuclease 3'-5' domain-containing protein 2-like [Hyalella azteca]
lva-miR8623c	down	TRINITY_DN40978_c0_g4_i9	up	PREDICTED: exonuclease 3'-5' domain-containing protein 2-like [Hyalella azteca]
lva-miR-745b	up	TRINITY_DN40978_c0_g4_i5	down	PREDICTED: exonuclease 3'-5' domain-containing protein 2-like [Hyalella azteca]
lva-miR-7373b-3p	up	TRINITY_DN40978_c0_g4_i5	down	PREDICTED: exonuclease 3'-5' domain-containing protein 2-like [Hyalella azteca]
lva-miR-7278-5p	up	TRINITY_DN40978_c0_g4_i5	down	PREDICTED: exonuclease 3'-5' domain-containing protein 2-like [Hyalella azteca]
lva-miR-70	up	TRINITY_DN40978_c0_g4_i5	down	PREDICTED: exonuclease 3'-5' domain-containing protein 2-like [Hyalella azteca]
lva-miR-6813-5p	up	TRINITY_DN40978_c0_g4_i5	down	PREDICTED: exonuclease 3'-5' domain-containing protein 2-like [Hyalella azteca]
lva-miR-6658-3p	up	TRINITY_DN40978_c0_g4_i5	down	PREDICTED: exonuclease 3'-5' domain-containing protein 2-like [Hyalella azteca]
lva-miR-3689c	down	TRINITY_DN40978_c0_g4_i9	up	PREDICTED: exonuclease 3'-5' domain-containing protein 2-like [Hyalella azteca]
lva-miR-2898	down	TRINITY_DN40978_c0_g4_i9	up	PREDICTED: exonuclease 3'-5' domain-containing protein 2-like [Hyalella azteca]
lva-miR-184	up	TRINITY_DN40978_c0_g4_i5	down	PREDICTED: exonuclease 3'-5' domain-containing protein 2-like [Hyalella azteca]
lva-bantam	up	TRINITY_DN40978_c0_g4_i5	down	PREDICTED: exonuclease 3'-5' domain-containing protein 2-like [Hyalella azteca]
lva-miR-7278-5p	up	TRINITY_DN47421_c1_g12_i1	down	PREDICTED: failed axon connections, partial [Diaphorina citri]
lva-miR-279b-3p	up	TRINITY_DN44039_c0_g4_i1	down	PREDICTED: FAST kinase domain-containing protein 5, mitochondrial-like isoform X1 [Hyalella azteca]
lva-miR-745b	up	TRINITY_DN44657_c0_g2_i2	down	PREDICTED: ferrochelatase, mitochondrial-like [Hyalella azteca]
lva-miR-2898	down	TRINITY_DN46954_c2_g7_i1	up	PREDICTED: fibrillin-1-like isoform X8 [Hyalella azteca]
lva-miR902l-5p	down	TRINITY_DN45367_c0_g1_i2	up	PREDICTED: gastrula zinc finger protein XlCGF57.1-like isoform X2 [Larimichthys crocea]
lva-miR-502b-3p	down	TRINITY_DN45367_c0_g1_i2	up	PREDICTED: gastrula zinc finger protein XlCGF57.1-like isoform X2 [Larimichthys crocea]
lva-miR-3689c	down	TRINITY_DN45367_c0_g1_i2	up	PREDICTED: gastrula zinc finger protein XlCGF57.1-like isoform X2 [Larimichthys crocea]
lva-miR-2898	down	TRINITY_DN45367_c0_g1_i2	up	PREDICTED: gastrula zinc finger protein XlCGF57.1-like isoform X2 [Larimichthys crocea]
lva-miR902l-5p	down	TRINITY_DN33570_c0_g1_i1	up	PREDICTED: gastrula zinc finger protein XlCGF8.2DB-like [Sinocyclocheilus grahami]
lva-miR-502b-3p	down	TRINITY_DN33570_c0_g1_i1	up	PREDICTED: gastrula zinc finger protein XlCGF8.2DB-like [Sinocyclocheilus grahami]
lva-miR-3689c	down	TRINITY_DN33570_c0_g1_i1	up	PREDICTED: gastrula zinc finger protein XlCGF8.2DB-like [Sinocyclocheilus grahami]
lva-miR902l-5p	down	TRINITY_DN35395_c0_g1_i1	up	PREDICTED: GDP-fucose transporter 1-like [Hyalella azteca]
lva-miR-9000	up	TRINITY_DN35395_c0_g1_i3	down	PREDICTED: GDP-fucose transporter 1-like [Hyalella azteca]
lva-miR-745b	up	TRINITY_DN35395_c0_g1_i3	down	PREDICTED: GDP-fucose transporter 1-like [Hyalella azteca]
lva-miR-502b-3p	down	TRINITY_DN35395_c0_g1_i1	up	PREDICTED: GDP-fucose transporter 1-like [Hyalella azteca]
lva-miR-7373b-3p	up	TRINITY_DN43017_c0_g1_i1	down	PREDICTED: general transcription factor IIF subunit 2 [Microplitis demolitor]
lva-miR-61	up	TRINITY_DN43017_c0_g1_i1	down	PREDICTED: general transcription factor IIF subunit 2 [Microplitis demolitor]
lva-miR-279b-3p	up	TRINITY_DN43017_c0_g1_i1	down	PREDICTED: general transcription factor IIF subunit 2 [Microplitis demolitor]
lva-miR902l-5p	down	TRINITY_DN46010_c2_g2_i1	up	PREDICTED: glucosamine-6-phosphate isomerase isoform X2 [Solenopsis invicta]
lva-miR-502b-3p	down	TRINITY_DN46010_c2_g2_i1	up	PREDICTED: glucosamine-6-phosphate isomerase isoform X2 [Solenopsis invicta]
lva-miR-7278-5p	up	TRINITY_DN45203_c0_g4_i1	down	PREDICTED: glutathione S-transferase 1 [Ciona intestinalis]
lva-miR902l-5p	down	TRINITY_DN44353_c0_g1_i4	up	PREDICTED: glutathione S-transferase C-terminal domain-containing protein homolog [Hyalella azteca]
lva-miR-502b-3p	down	TRINITY_DN44353_c0_g1_i4	up	PREDICTED: glutathione S-transferase C-terminal domain-containing protein homolog [Hyalella azteca]
lva-miR-7373b-3p	up	TRINITY_DN42240_c2_g1_i2	down	PREDICTED: glycogenin-1-like isoform X3 [Hyalella azteca]
lva-miR-7003-5p	up	TRINITY_DN42240_c2_g1_i2	down	PREDICTED: glycogenin-1-like isoform X3 [Hyalella azteca]
lva-miR-745b	up	TRINITY_DN39169_c1_g1_i2	down	PREDICTED: golgin-45-like [Limulus polyphemus]
lva-miR-6813-5p	up	TRINITY_DN39169_c1_g1_i2	down	PREDICTED: golgin-45-like [Limulus polyphemus]
lva-miR-61	up	TRINITY_DN39169_c1_g1_i2	down	PREDICTED: golgin-45-like [Limulus polyphemus]
lva-miR902l-5p	down	TRINITY_DN44689_c0_g1_i3	up	PREDICTED: Golgi-specific brefeldin A-resistance guanine nucleotide exchange factor 1-like isoform X2 [Hyalella azteca]
lva-miR-502b-3p	down	TRINITY_DN44689_c0_g1_i3	up	PREDICTED: Golgi-specific brefeldin A-resistance guanine nucleotide exchange factor 1-like isoform X2 [Hyalella azteca]
lva-miR-3689c	down	TRINITY_DN44689_c0_g1_i3	up	PREDICTED: Golgi-specific brefeldin A-resistance guanine nucleotide exchange factor 1-like isoform X2 [Hyalella azteca]
lva-miR-2898	down	TRINITY_DN44689_c0_g1_i3	up	PREDICTED: Golgi-specific brefeldin A-resistance guanine nucleotide exchange factor 1-like isoform X2 [Hyalella azteca]
lva-miR902l-5p	down	TRINITY_DN37142_c0_g1_i5	up	PREDICTED: GPI ethanolamine phosphate transferase 3-like [Hyalella azteca]
lva-miR-502b-3p	down	TRINITY_DN37142_c0_g1_i5	up	PREDICTED: GPI ethanolamine phosphate transferase 3-like [Hyalella azteca]
lva-miR-2898	down	TRINITY_DN37142_c0_g1_i5	up	PREDICTED: GPI ethanolamine phosphate transferase 3-like [Hyalella azteca]
lva-miR902l-5p	down	TRINITY_DN42506_c0_g6_i1	up	PREDICTED: guanine deaminase-like [Hyalella azteca]
lva-miR-2898	down	TRINITY_DN42506_c0_g6_i1	up	PREDICTED: guanine deaminase-like [Hyalella azteca]
lva-miR-2898	down	TRINITY_DN42506_c0_g9_i2	up	PREDICTED: guanine deaminase-like [Hyalella azteca]
lva-miR-3689c	down	TRINITY_DN32706_c0_g2_i1	up	PREDICTED: guanine nucleotide-binding protein subunit gamma-e [Orussus abietinus]
lva-miR-3689c	down	TRINITY_DN32706_c0_g6_i1	up	PREDICTED: guanine nucleotide-binding protein subunit gamma-e [Orussus abietinus]
lva-miR-2898	down	TRINITY_DN32706_c0_g2_i1	up	PREDICTED: guanine nucleotide-binding protein subunit gamma-e [Orussus abietinus]
lva-miR-2898	down	TRINITY_DN32706_c0_g6_i1	up	PREDICTED: guanine nucleotide-binding protein subunit gamma-e [Orussus abietinus]
lva-miR-2898	down	TRINITY_DN46718_c0_g7_i1	up	PREDICTED: guanine nucleotide-binding protein-like 3 homolog isoform X2 [Limulus polyphemus]
lva-miR902l-5p	down	TRINITY_DN46718_c0_g1_i1	up	PREDICTED: guanine nucleotide-binding protein-like 3 homolog, partial [Lingula anatina]
lva-miR-2898	down	TRINITY_DN46718_c0_g1_i1	up	PREDICTED: guanine nucleotide-binding protein-like 3 homolog, partial [Lingula anatina]
lva-miR-9000	up	TRINITY_DN44605_c1_g1_i3	down	PREDICTED: gypsy retrotransposon integrase-like protein 1 isoform X3 [Ovis aries]
lva-miR-745b	up	TRINITY_DN44605_c1_g1_i3	down	PREDICTED: gypsy retrotransposon integrase-like protein 1 isoform X3 [Ovis aries]
lva-miR-7278-5p	up	TRINITY_DN44605_c1_g1_i3	down	PREDICTED: gypsy retrotransposon integrase-like protein 1 isoform X3 [Ovis aries]
lva-miR-70	up	TRINITY_DN44605_c1_g1_i3	down	PREDICTED: gypsy retrotransposon integrase-like protein 1 isoform X3 [Ovis aries]
lva-miR-6813-5p	up	TRINITY_DN44605_c1_g1_i3	down	PREDICTED: gypsy retrotransposon integrase-like protein 1 isoform X3 [Ovis aries]
lva-miR-6658-3p	up	TRINITY_DN44605_c1_g1_i3	down	PREDICTED: gypsy retrotransposon integrase-like protein 1 isoform X3 [Ovis aries]
lva-bantam	up	TRINITY_DN44605_c1_g1_i3	down	PREDICTED: gypsy retrotransposon integrase-like protein 1 isoform X3 [Ovis aries]
lva-miR902l-5p	down	TRINITY_DN42006_c0_g1_i3	up	PREDICTED: H/ACA ribonucleoprotein complex subunit 4-like [Agrilus planipennis]
lva-miR8623c	down	TRINITY_DN42006_c0_g1_i3	up	PREDICTED: H/ACA ribonucleoprotein complex subunit 4-like [Agrilus planipennis]
lva-miR-3689c	down	TRINITY_DN42006_c0_g1_i3	up	PREDICTED: H/ACA ribonucleoprotein complex subunit 4-like [Agrilus planipennis]
lva-miR-2898	down	TRINITY_DN42006_c0_g1_i3	up	PREDICTED: H/ACA ribonucleoprotein complex subunit 4-like [Agrilus planipennis]
lva-miR-502b-3p	down	TRINITY_DN45988_c2_g3_i1	up	PREDICTED: headcase protein-like [Limulus polyphemus]
lva-miR902l-5p	down	TRINITY_DN20086_c0_g1_i1	up	PREDICTED: helicase SRCAP-like [Hyalella azteca]
lva-miR-2898	down	TRINITY_DN20086_c0_g1_i1	up	PREDICTED: helicase SRCAP-like [Hyalella azteca]
lva-miR-7373b-3p	up	TRINITY_DN29828_c0_g2_i1	down	PREDICTED: histone H2A-like [Hyalella azteca]
lva-miR-7278-5p	up	TRINITY_DN29828_c0_g2_i1	down	PREDICTED: histone H2A-like [Hyalella azteca]
lva-miR-7373b-3p	up	TRINITY_DN47055_c2_g2_i1	down	PREDICTED: histone-lysine N-methyltransferase 2D-like [Hyalella azteca]
lva-miR-7278-5p	up	TRINITY_DN47055_c2_g2_i1	down	PREDICTED: histone-lysine N-methyltransferase 2D-like [Hyalella azteca]
lva-miR-6813-5p	up	TRINITY_DN47055_c2_g2_i1	down	PREDICTED: histone-lysine N-methyltransferase 2D-like [Hyalella azteca]
lva-miR-9000	up	TRINITY_DN44072_c0_g1_i1	down	PREDICTED: hyaluronan mediated motility receptor-like, partial [Hyalella azteca]
lva-miR-745b	up	TRINITY_DN44072_c0_g1_i1	down	PREDICTED: hyaluronan mediated motility receptor-like, partial [Hyalella azteca]
lva-miR-7373b-3p	up	TRINITY_DN44072_c0_g1_i1	down	PREDICTED: hyaluronan mediated motility receptor-like, partial [Hyalella azteca]
lva-miR-7278-5p	up	TRINITY_DN44072_c0_g1_i1	down	PREDICTED: hyaluronan mediated motility receptor-like, partial [Hyalella azteca]
lva-miR-6813-5p	up	TRINITY_DN44072_c0_g1_i1	down	PREDICTED: hyaluronan mediated motility receptor-like, partial [Hyalella azteca]
lva-miR-61	up	TRINITY_DN44072_c0_g1_i1	down	PREDICTED: hyaluronan mediated motility receptor-like, partial [Hyalella azteca]
lva-bantam	up	TRINITY_DN44072_c0_g1_i1	down	PREDICTED: hyaluronan mediated motility receptor-like, partial [Hyalella azteca]
lva-miR902l-5p	down	TRINITY_DN47109_c2_g3_i2	up	PREDICTED: hypoxia up-regulated protein 1 [Trichogramma pretiosum]
lva-miR-502b-3p	down	TRINITY_DN47109_c2_g3_i2	up	PREDICTED: hypoxia up-regulated protein 1 [Trichogramma pretiosum]
lva-miR-2898	down	TRINITY_DN47109_c2_g3_i2	up	PREDICTED: hypoxia up-regulated protein 1 [Trichogramma pretiosum]
lva-miR-502b-3p	down	TRINITY_DN13397_c0_g1_i1	up	PREDICTED: inosine-5'-monophosphate dehydrogenase 1b [Eufriesea mexicana]
lva-miR-9000	up	TRINITY_DN41189_c0_g1_i2	down	PREDICTED: insulin-like growth factor 2 mRNA-binding protein 1 isoform X14 [Harpegnathos saltator]
lva-miR-745b	up	TRINITY_DN41189_c0_g1_i2	down	PREDICTED: insulin-like growth factor 2 mRNA-binding protein 1 isoform X14 [Harpegnathos saltator]
lva-miR-7278-5p	up	TRINITY_DN41189_c0_g1_i2	down	PREDICTED: insulin-like growth factor 2 mRNA-binding protein 1 isoform X14 [Harpegnathos saltator]
lva-miR-6658-3p	up	TRINITY_DN41189_c0_g1_i2	down	PREDICTED: insulin-like growth factor 2 mRNA-binding protein 1 isoform X14 [Harpegnathos saltator]
lva-miR-61	up	TRINITY_DN41189_c0_g1_i2	down	PREDICTED: insulin-like growth factor 2 mRNA-binding protein 1 isoform X14 [Harpegnathos saltator]
lva-miR-279b-3p	up	TRINITY_DN41189_c0_g1_i2	down	PREDICTED: insulin-like growth factor 2 mRNA-binding protein 1 isoform X14 [Harpegnathos saltator]
lva-miR-184	up	TRINITY_DN41189_c0_g1_i2	down	PREDICTED: insulin-like growth factor 2 mRNA-binding protein 1 isoform X14 [Harpegnathos saltator]
lva-bantam	up	TRINITY_DN41189_c0_g1_i2	down	PREDICTED: insulin-like growth factor 2 mRNA-binding protein 1 isoform X14 [Harpegnathos saltator]
lva-miR-9000	up	TRINITY_DN36517_c0_g1_i1	down	PREDICTED: integrin-linked protein kinase [Drosophila navojoa]
lva-miR-70	up	TRINITY_DN36517_c0_g1_i1	down	PREDICTED: integrin-linked protein kinase [Drosophila navojoa]
lva-miR902l-5p	down	TRINITY_DN34834_c0_g1_i6	up	PREDICTED: josephin-1-like [Hyalella azteca]
lva-miR-502b-3p	down	TRINITY_DN34834_c0_g1_i6	up	PREDICTED: josephin-1-like [Hyalella azteca]
lva-miR-745b	up	TRINITY_DN39218_c0_g1_i2	down	PREDICTED: kinesin-like protein KIF23 isoform X2 [Hyalella azteca]
lva-miR-6813-5p	up	TRINITY_DN39218_c0_g1_i2	down	PREDICTED: kinesin-like protein KIF23 isoform X2 [Hyalella azteca]
lva-miR-502b-3p	down	TRINITY_DN41111_c1_g1_i4	up	PREDICTED: kynurenine formamidase-like [Hyalella azteca]
lva-miR902l-5p	down	TRINITY_DN34234_c0_g3_i2	up	PREDICTED: la protein homolog [Hyalella azteca]
lva-miR-7278-5p	up	TRINITY_DN46385_c2_g11_i1	down	PREDICTED: lactoylglutathione lyase [Cimex lectularius]
lva-miR-6813-5p	up	TRINITY_DN46385_c2_g11_i1	down	PREDICTED: lactoylglutathione lyase [Cimex lectularius]
lva-miR-7278-5p	up	TRINITY_DN46385_c2_g13_i2	down	PREDICTED: lactoylglutathione lyase [Halyomorpha halys]
lva-miR-6813-5p	up	TRINITY_DN46385_c2_g13_i2	down	PREDICTED: lactoylglutathione lyase [Halyomorpha halys]
lva-miR902l-5p	down	TRINITY_DN33796_c0_g1_i1	up	PREDICTED: liver carboxylesterase 1-like [Hyalella azteca]
lva-miR-502b-3p	down	TRINITY_DN33796_c0_g1_i1	up	PREDICTED: liver carboxylesterase 1-like [Hyalella azteca]
lva-miR-6658-3p	up	TRINITY_DN44490_c0_g7_i1	down	PREDICTED: long-chain-fatty-acid--CoA ligase ACSBG2-like isoform X3 [Hyalella azteca]
lva-miR-7373b-3p	up	TRINITY_DN44490_c0_g22_i1	down	PREDICTED: long-chain-fatty-acid--CoA ligase ACSBG2-like isoform X4 [Hyalella azteca]
lva-miR-7373b-3p	up	TRINITY_DN44490_c0_g6_i1	down	PREDICTED: long-chain-fatty-acid--CoA ligase ACSBG2-like isoform X4 [Hyalella azteca]
lva-miR-7278-5p	up	TRINITY_DN44490_c0_g6_i1	down	PREDICTED: long-chain-fatty-acid--CoA ligase ACSBG2-like isoform X4 [Hyalella azteca]
lva-miR-70	up	TRINITY_DN44490_c0_g22_i1	down	PREDICTED: long-chain-fatty-acid--CoA ligase ACSBG2-like isoform X4 [Hyalella azteca]
lva-miR-6658-3p	up	TRINITY_DN44490_c0_g23_i2	down	PREDICTED: long-chain-fatty-acid--CoA ligase ACSBG2-like isoform X4 [Hyalella azteca]
lva-miR-6658-3p	up	TRINITY_DN44490_c0_g5_i1	down	PREDICTED: long-chain-fatty-acid--CoA ligase ACSBG2-like isoform X4 [Hyalella azteca]
lva-miR-6658-3p	up	TRINITY_DN44490_c0_g6_i1	down	PREDICTED: long-chain-fatty-acid--CoA ligase ACSBG2-like isoform X4 [Hyalella azteca]
lva-miR-6658-3p	up	TRINITY_DN46495_c2_g1_i3	down	PREDICTED: LOW QUALITY PROTEIN: phosphorylase b kinase gamma catalytic chain, liver/testis isoform-like [Hyalella azteca]
lva-miR-502b-3p	down	TRINITY_DN46545_c3_g4_i1	up	PREDICTED: LOW QUALITY PROTEIN: RNA-binding protein 5-like [Hyalella azteca]
lva-miR-3689c	down	TRINITY_DN46545_c3_g4_i1	up	PREDICTED: LOW QUALITY PROTEIN: RNA-binding protein 5-like [Hyalella azteca]
lva-miR-2898	down	TRINITY_DN46545_c3_g4_i1	up	PREDICTED: LOW QUALITY PROTEIN: RNA-binding protein 5-like [Hyalella azteca]
lva-miR-745b	up	TRINITY_DN45343_c0_g8_i1	down	PREDICTED: LOW QUALITY PROTEIN: selT-like protein [Hyalella azteca]
lva-miR-7373b-3p	up	TRINITY_DN45343_c0_g9_i1	down	PREDICTED: LOW QUALITY PROTEIN: selT-like protein [Hyalella azteca]
lva-miR-7373b-3p	up	TRINITY_DN47511_c4_g43_i1	down	PREDICTED: LOW QUALITY PROTEIN: sodium/myo-inositol cotransporter 2-like [Hyalella azteca]
lva-miR-7373b-3p	up	TRINITY_DN44736_c1_g17_i1	down	PREDICTED: LOW QUALITY PROTEIN: sterol regulatory element-binding protein 1-like [Aethina tumida]
lva-miR-7373b-3p	up	TRINITY_DN44736_c1_g9_i1	down	PREDICTED: LOW QUALITY PROTEIN: sterol regulatory element-binding protein 1-like [Aethina tumida]
lva-miR8623c	down	TRINITY_DN47263_c2_g1_i1	up	PREDICTED: LOW QUALITY PROTEIN: uncharacterized protein LOC108682654 [Hyalella azteca]
lva-miR-7278-5p	up	TRINITY_DN44731_c0_g14_i1	down	PREDICTED: LOW QUALITY PROTEIN: uncharacterized protein LOC108682922 [Hyalella azteca]
lva-miR-502b-3p	down	TRINITY_DN38604_c0_g4_i1	up	PREDICTED: low-density lipoprotein receptor-related protein 2 [Gekko japonicus]
lva-miR902l-5p	down	TRINITY_DN42908_c0_g1_i3	up	PREDICTED: maestro heat-like repeat-containing protein family member 1 isoform X1 [Acropora digitifera]
lva-miR-502b-3p	down	TRINITY_DN42908_c0_g1_i3	up	PREDICTED: maestro heat-like repeat-containing protein family member 1 isoform X1 [Acropora digitifera]
lva-miR-3689c	down	TRINITY_DN42908_c0_g1_i3	up	PREDICTED: maestro heat-like repeat-containing protein family member 1 isoform X1 [Acropora digitifera]
lva-miR-2898	down	TRINITY_DN42908_c0_g1_i3	up	PREDICTED: maestro heat-like repeat-containing protein family member 1 isoform X1 [Acropora digitifera]
lva-miR-745b	up	TRINITY_DN37668_c0_g2_i4	down	PREDICTED: mastermind-like protein 3 [Cyphomyrmex costatus]
lva-miR-745b	up	TRINITY_DN37668_c0_g2_i5	down	PREDICTED: mastermind-like protein 3 [Cyphomyrmex costatus]
lva-miR-7278-5p	up	TRINITY_DN37668_c0_g2_i4	down	PREDICTED: mastermind-like protein 3 [Cyphomyrmex costatus]
lva-miR-7278-5p	up	TRINITY_DN37668_c0_g2_i5	down	PREDICTED: mastermind-like protein 3 [Cyphomyrmex costatus]
lva-miR-6658-3p	up	TRINITY_DN37668_c0_g2_i4	down	PREDICTED: mastermind-like protein 3 [Cyphomyrmex costatus]
lva-miR-6658-3p	up	TRINITY_DN37668_c0_g2_i5	down	PREDICTED: mastermind-like protein 3 [Cyphomyrmex costatus]
lva-miR-745b	up	TRINITY_DN39743_c0_g1_i1	down	PREDICTED: membrane metallo-endopeptidase-like 1 [Hyalella azteca]
lva-miR-7373b-3p	up	TRINITY_DN39743_c0_g1_i1	down	PREDICTED: membrane metallo-endopeptidase-like 1 [Hyalella azteca]
lva-miR-7278-5p	up	TRINITY_DN39743_c0_g1_i1	down	PREDICTED: membrane metallo-endopeptidase-like 1 [Hyalella azteca]
lva-miR-6813-5p	up	TRINITY_DN39743_c0_g1_i1	down	PREDICTED: membrane metallo-endopeptidase-like 1 [Hyalella azteca]
lva-miR902l-5p	down	TRINITY_DN42247_c0_g1_i1	up	PREDICTED: metallo-beta-lactamase domain-containing protein 1-like [Plutella xylostella]
lva-miR-7278-5p	up	TRINITY_DN42799_c5_g3_i2	down	PREDICTED: metaxin-1-like [Hyalella azteca]
lva-miR-7278-5p	up	TRINITY_DN42799_c5_g3_i6	down	PREDICTED: metaxin-1-like [Hyalella azteca]
lva-miR-6813-5p	up	TRINITY_DN42799_c5_g3_i2	down	PREDICTED: metaxin-1-like [Hyalella azteca]
lva-miR-6813-5p	up	TRINITY_DN42799_c5_g3_i6	down	PREDICTED: metaxin-1-like [Hyalella azteca]
lva-bantam	up	TRINITY_DN42799_c5_g3_i2	down	PREDICTED: metaxin-1-like [Hyalella azteca]
lva-bantam	up	TRINITY_DN42799_c5_g3_i6	down	PREDICTED: metaxin-1-like [Hyalella azteca]
lva-miR902l-5p	down	TRINITY_DN45981_c0_g1_i1	up	PREDICTED: methylcrotonoyl-CoA carboxylase beta chain, mitochondrial-like [Priapulus caudatus]
lva-miR-9000	up	TRINITY_DN45981_c0_g1_i7	down	PREDICTED: methylcrotonoyl-CoA carboxylase beta chain, mitochondrial-like [Priapulus caudatus]
lva-miR-745b	up	TRINITY_DN45981_c0_g1_i7	down	PREDICTED: methylcrotonoyl-CoA carboxylase beta chain, mitochondrial-like [Priapulus caudatus]
lva-miR-7373b-3p	up	TRINITY_DN45981_c0_g1_i7	down	PREDICTED: methylcrotonoyl-CoA carboxylase beta chain, mitochondrial-like [Priapulus caudatus]
lva-miR-7278-5p	up	TRINITY_DN45981_c0_g1_i7	down	PREDICTED: methylcrotonoyl-CoA carboxylase beta chain, mitochondrial-like [Priapulus caudatus]
lva-miR-7003-5p	up	TRINITY_DN45981_c0_g1_i7	down	PREDICTED: methylcrotonoyl-CoA carboxylase beta chain, mitochondrial-like [Priapulus caudatus]
lva-miR-70	up	TRINITY_DN45981_c0_g1_i7	down	PREDICTED: methylcrotonoyl-CoA carboxylase beta chain, mitochondrial-like [Priapulus caudatus]
lva-miR-502b-3p	down	TRINITY_DN45981_c0_g1_i1	up	PREDICTED: methylcrotonoyl-CoA carboxylase beta chain, mitochondrial-like [Priapulus caudatus]
lva-miR-3689c	down	TRINITY_DN45981_c0_g1_i1	up	PREDICTED: methylcrotonoyl-CoA carboxylase beta chain, mitochondrial-like [Priapulus caudatus]
lva-miR-2898	down	TRINITY_DN45981_c0_g1_i1	up	PREDICTED: methylcrotonoyl-CoA carboxylase beta chain, mitochondrial-like [Priapulus caudatus]
lva-miR-279b-3p	up	TRINITY_DN45981_c0_g1_i7	down	PREDICTED: methylcrotonoyl-CoA carboxylase beta chain, mitochondrial-like [Priapulus caudatus]
lva-miR-9000	up	TRINITY_DN42150_c3_g17_i11	down	PREDICTED: methyltransferase-like protein 25 [Branchiostoma belcheri]
lva-miR-7003-5p	up	TRINITY_DN42150_c3_g17_i11	down	PREDICTED: methyltransferase-like protein 25 [Branchiostoma belcheri]
lva-miR-6813-5p	up	TRINITY_DN42150_c3_g17_i11	down	PREDICTED: methyltransferase-like protein 25 [Branchiostoma belcheri]
lva-miR-2898	down	TRINITY_DN33563_c0_g2_i2	up	PREDICTED: microtubule-associated proteins 1A/1B light chain 3C-like [Priapulus caudatus]
lva-miR902l-5p	down	TRINITY_DN47723_c0_g1_i1	up	PREDICTED: midasin isoform X3 [Parus major]
lva-miR8623c	down	TRINITY_DN47723_c0_g1_i1	up	PREDICTED: midasin isoform X3 [Parus major]
lva-miR-502b-3p	down	TRINITY_DN47723_c0_g1_i1	up	PREDICTED: midasin isoform X3 [Parus major]
lva-miR-3689c	down	TRINITY_DN47723_c0_g1_i1	up	PREDICTED: midasin isoform X3 [Parus major]
lva-miR-2898	down	TRINITY_DN47723_c0_g1_i1	up	PREDICTED: midasin isoform X3 [Parus major]
lva-miR-745b	up	TRINITY_DN45472_c2_g1_i1	down	PREDICTED: mitochondrial import inner membrane translocase subunit Tim21-like [Hyalella azteca]
lva-miR-6813-5p	up	TRINITY_DN45472_c2_g1_i1	down	PREDICTED: mitochondrial import inner membrane translocase subunit Tim21-like [Hyalella azteca]
lva-miR902l-5p	down	TRINITY_DN36478_c0_g1_i2	up	PREDICTED: mitochondrial import inner membrane translocase subunit TIM44-like isoform X1 [Hyalella azteca]
lva-miR-3689c	down	TRINITY_DN36478_c0_g1_i2	up	PREDICTED: mitochondrial import inner membrane translocase subunit TIM44-like isoform X1 [Hyalella azteca]
lva-miR-7373b-3p	up	TRINITY_DN31770_c0_g2_i2	down	PREDICTED: mitochondrial uncoupling protein 4-like isoform X1 [Hyalella azteca]
lva-miR902l-5p	down	TRINITY_DN31770_c0_g2_i1	up	PREDICTED: mitochondrial uncoupling protein 4-like isoform X4 [Hyalella azteca]
lva-miR-502b-3p	down	TRINITY_DN40476_c1_g2_i1	up	PREDICTED: mitochondrial-processing peptidase subunit alpha [Equus przewalskii]
lva-miR-2898	down	TRINITY_DN40476_c1_g2_i1	up	PREDICTED: mitochondrial-processing peptidase subunit alpha [Equus przewalskii]
lva-miR-2898	down	TRINITY_DN36587_c0_g1_i2	up	PREDICTED: mucin-12-like [Hyalella azteca]
lva-miR-502b-3p	down	TRINITY_DN31325_c0_g2_i1	up	PREDICTED: mucin-22-like isoform X6 [Hyalella azteca]
lva-miR-2898	down	TRINITY_DN31325_c0_g2_i1	up	PREDICTED: mucin-22-like isoform X6 [Hyalella azteca]
lva-miR-745b	up	TRINITY_DN38898_c0_g2_i3	down	PREDICTED: muskelin-like [Octopus bimaculoides]
lva-miR-7278-5p	up	TRINITY_DN38898_c0_g2_i3	down	PREDICTED: muskelin-like [Octopus bimaculoides]
lva-miR-70	up	TRINITY_DN38898_c0_g2_i3	down	PREDICTED: muskelin-like [Octopus bimaculoides]
lva-miR-6813-5p	up	TRINITY_DN38898_c0_g2_i3	down	PREDICTED: muskelin-like [Octopus bimaculoides]
lva-miR-6658-3p	up	TRINITY_DN38898_c0_g2_i3	down	PREDICTED: muskelin-like [Octopus bimaculoides]
lva-miR902l-5p	down	TRINITY_DN45003_c2_g3_i1	up	PREDICTED: mycophenolic acid acyl-glucuronide esterase, mitochondrial-like [Branchiostoma belcheri]
lva-miR-3689c	down	TRINITY_DN45748_c0_g3_i1	up	PREDICTED: N-acetylglucosamine-6-phosphate deacetylase isoform X2 [Atta colombica]
lva-miR-7278-5p	up	TRINITY_DN44081_c0_g2_i1	down	PREDICTED: nef-associated protein 1-like [Saccoglossus kowalevskii]
lva-miR-6813-5p	up	TRINITY_DN44081_c0_g2_i1	down	PREDICTED: nef-associated protein 1-like [Saccoglossus kowalevskii]
lva-miR902l-5p	down	TRINITY_DN44850_c0_g1_i1	up	PREDICTED: neurobeachin isoform X7 [Orussus abietinus]
lva-miR902l-5p	down	TRINITY_DN44850_c0_g1_i5	up	PREDICTED: neurobeachin isoform X7 [Orussus abietinus]
lva-miR902l-5p	down	TRINITY_DN44850_c0_g1_i7	up	PREDICTED: neurobeachin isoform X7 [Orussus abietinus]
lva-miR-9000	up	TRINITY_DN44850_c0_g1_i4	down	PREDICTED: neurobeachin isoform X7 [Orussus abietinus]
lva-miR8623c	down	TRINITY_DN44850_c0_g1_i1	up	PREDICTED: neurobeachin isoform X7 [Orussus abietinus]
lva-miR8623c	down	TRINITY_DN44850_c0_g1_i5	up	PREDICTED: neurobeachin isoform X7 [Orussus abietinus]
lva-miR8623c	down	TRINITY_DN44850_c0_g1_i7	up	PREDICTED: neurobeachin isoform X7 [Orussus abietinus]
lva-miR-745b	up	TRINITY_DN44850_c0_g1_i4	down	PREDICTED: neurobeachin isoform X7 [Orussus abietinus]
lva-miR-7373b-3p	up	TRINITY_DN44850_c0_g1_i4	down	PREDICTED: neurobeachin isoform X7 [Orussus abietinus]
lva-miR-7278-5p	up	TRINITY_DN44850_c0_g1_i4	down	PREDICTED: neurobeachin isoform X7 [Orussus abietinus]
lva-miR-7003-5p	up	TRINITY_DN44850_c0_g1_i4	down	PREDICTED: neurobeachin isoform X7 [Orussus abietinus]
lva-miR-70	up	TRINITY_DN44850_c0_g1_i4	down	PREDICTED: neurobeachin isoform X7 [Orussus abietinus]
lva-miR-6813-5p	up	TRINITY_DN44850_c0_g1_i4	down	PREDICTED: neurobeachin isoform X7 [Orussus abietinus]
lva-miR-61	up	TRINITY_DN44850_c0_g1_i4	down	PREDICTED: neurobeachin isoform X7 [Orussus abietinus]
lva-miR-502b-3p	down	TRINITY_DN44850_c0_g1_i1	up	PREDICTED: neurobeachin isoform X7 [Orussus abietinus]
lva-miR-502b-3p	down	TRINITY_DN44850_c0_g1_i5	up	PREDICTED: neurobeachin isoform X7 [Orussus abietinus]
lva-miR-502b-3p	down	TRINITY_DN44850_c0_g1_i7	up	PREDICTED: neurobeachin isoform X7 [Orussus abietinus]
lva-miR-3689c	down	TRINITY_DN44850_c0_g1_i1	up	PREDICTED: neurobeachin isoform X7 [Orussus abietinus]
lva-miR-3689c	down	TRINITY_DN44850_c0_g1_i5	up	PREDICTED: neurobeachin isoform X7 [Orussus abietinus]
lva-miR-3689c	down	TRINITY_DN44850_c0_g1_i7	up	PREDICTED: neurobeachin isoform X7 [Orussus abietinus]
lva-miR-2898	down	TRINITY_DN44850_c0_g1_i1	up	PREDICTED: neurobeachin isoform X7 [Orussus abietinus]
lva-miR-2898	down	TRINITY_DN44850_c0_g1_i5	up	PREDICTED: neurobeachin isoform X7 [Orussus abietinus]
lva-miR-2898	down	TRINITY_DN44850_c0_g1_i7	up	PREDICTED: neurobeachin isoform X7 [Orussus abietinus]
lva-miR-184-3p	up	TRINITY_DN44850_c0_g1_i4	down	PREDICTED: neurobeachin isoform X7 [Orussus abietinus]
lva-miR-745b	up	TRINITY_DN27428_c0_g1_i1	down	PREDICTED: neurotrypsin, partial [Tinamus guttatus]
lva-miR-7373b-3p	up	TRINITY_DN27428_c0_g1_i1	down	PREDICTED: neurotrypsin, partial [Tinamus guttatus]
lva-miR-70	up	TRINITY_DN27428_c0_g1_i1	down	PREDICTED: neurotrypsin, partial [Tinamus guttatus]
lva-miR-6658-3p	up	TRINITY_DN27428_c0_g1_i1	down	PREDICTED: neurotrypsin, partial [Tinamus guttatus]
lva-miR902l-5p	down	TRINITY_DN45237_c0_g2_i2	up	PREDICTED: nidogen-2-like, partial [Hyalella azteca]
lva-miR902l-5p	down	TRINITY_DN45237_c0_g2_i3	up	PREDICTED: nidogen-2-like, partial [Hyalella azteca]
lva-miR-3689c	down	TRINITY_DN45237_c0_g2_i1	up	PREDICTED: nidogen-2-like, partial [Hyalella azteca]
lva-miR-3689c	down	TRINITY_DN45237_c0_g2_i2	up	PREDICTED: nidogen-2-like, partial [Hyalella azteca]
lva-miR-3689c	down	TRINITY_DN45237_c0_g2_i3	up	PREDICTED: nidogen-2-like, partial [Hyalella azteca]
lva-miR-2898	down	TRINITY_DN45237_c0_g2_i2	up	PREDICTED: nidogen-2-like, partial [Hyalella azteca]
lva-miR-3689c	down	TRINITY_DN39840_c0_g1_i9	up	PREDICTED: nucleoporin p58/p45-like isoform X1 [Hyalella azteca]
lva-miR-2898	down	TRINITY_DN39840_c0_g1_i9	up	PREDICTED: nucleoporin p58/p45-like isoform X1 [Hyalella azteca]
lva-miR902l-5p	down	TRINITY_DN39171_c0_g1_i4	up	PREDICTED: olfactory receptor 49-like [Python bivittatus]
lva-miR902l-5p	down	TRINITY_DN39171_c0_g1_i5	up	PREDICTED: olfactory receptor 49-like [Python bivittatus]
lva-miR8623c	down	TRINITY_DN39171_c0_g1_i4	up	PREDICTED: olfactory receptor 49-like [Python bivittatus]
lva-miR8623c	down	TRINITY_DN39171_c0_g1_i5	up	PREDICTED: olfactory receptor 49-like [Python bivittatus]
lva-miR-502b-3p	down	TRINITY_DN39171_c0_g1_i4	up	PREDICTED: olfactory receptor 49-like [Python bivittatus]
lva-miR-502b-3p	down	TRINITY_DN39171_c0_g1_i5	up	PREDICTED: olfactory receptor 49-like [Python bivittatus]
lva-miR-2898	down	TRINITY_DN39171_c0_g1_i4	up	PREDICTED: olfactory receptor 49-like [Python bivittatus]
lva-miR-2898	down	TRINITY_DN39171_c0_g1_i5	up	PREDICTED: olfactory receptor 49-like [Python bivittatus]
lva-miR-745b	up	TRINITY_DN44045_c2_g2_i1	down	PREDICTED: oxidoreductase NAD-binding domain-containing protein 1-like isoform X2 [Branchiostoma belcheri]
lva-miR-6813-5p	up	TRINITY_DN44045_c2_g2_i1	down	PREDICTED: oxidoreductase NAD-binding domain-containing protein 1-like isoform X2 [Branchiostoma belcheri]
lva-bantam	up	TRINITY_DN44045_c2_g2_i1	down	PREDICTED: oxidoreductase NAD-binding domain-containing protein 1-like isoform X2 [Branchiostoma belcheri]
lva-miR902l-5p	down	TRINITY_DN46577_c4_g21_i3	up	PREDICTED: PDZ and LIM domain protein Zasp-like isoform X5 [Hyalella azteca]
lva-miR8623c	down	TRINITY_DN46577_c4_g14_i1	up	PREDICTED: PDZ and LIM domain protein Zasp-like isoform X5 [Hyalella azteca]
lva-miR-502b-3p	down	TRINITY_DN46577_c4_g21_i3	up	PREDICTED: PDZ and LIM domain protein Zasp-like isoform X5 [Hyalella azteca]
lva-miR-2898	down	TRINITY_DN46577_c4_g15_i1	up	PREDICTED: PDZ and LIM domain protein Zasp-like isoform X5 [Hyalella azteca]
lva-miR-2898	down	TRINITY_DN46577_c4_g21_i3	up	PREDICTED: PDZ and LIM domain protein Zasp-like isoform X5 [Hyalella azteca]
lva-miR-6658-3p	up	TRINITY_DN46088_c1_g10_i3	down	PREDICTED: PDZ and LIM domain protein Zasp-like isoform X6 [Hyalella azteca]
lva-miR-184	up	TRINITY_DN46088_c1_g10_i3	down	PREDICTED: PDZ and LIM domain protein Zasp-like isoform X6 [Hyalella azteca]
lva-miR902l-5p	down	TRINITY_DN45267_c2_g1_i3	up	PREDICTED: peroxisome assembly factor 2-like [Lingula anatina]
lva-miR8623c	down	TRINITY_DN45267_c2_g1_i3	up	PREDICTED: peroxisome assembly factor 2-like [Lingula anatina]
lva-miR-502b-3p	down	TRINITY_DN45267_c2_g1_i3	up	PREDICTED: peroxisome assembly factor 2-like [Lingula anatina]
lva-miR-2898	down	TRINITY_DN45267_c2_g1_i3	up	PREDICTED: peroxisome assembly factor 2-like [Lingula anatina]
lva-miR-9000	up	TRINITY_DN46898_c0_g4_i1	down	PREDICTED: phosphatidylinositol N-acetylglucosaminyltransferase subunit P isoform X1 [Bemisia tabaci]
lva-miR-7003-5p	up	TRINITY_DN46898_c0_g4_i1	down	PREDICTED: phosphatidylinositol N-acetylglucosaminyltransferase subunit P isoform X1 [Bemisia tabaci]
lva-miR-6813-5p	up	TRINITY_DN46898_c0_g4_i1	down	PREDICTED: phosphatidylinositol N-acetylglucosaminyltransferase subunit P isoform X1 [Bemisia tabaci]
lva-miR902l-5p	down	TRINITY_DN45687_c4_g1_i1	up	PREDICTED: phosphatidylinositol transfer protein alpha isoform-like [Crassostrea gigas]
lva-miR8623c	down	TRINITY_DN45687_c4_g1_i1	up	PREDICTED: phosphatidylinositol transfer protein alpha isoform-like [Crassostrea gigas]
lva-miR-9000	up	TRINITY_DN45721_c1_g3_i1	down	PREDICTED: phospholipase D alpha 1-like [Hyalella azteca]
lva-miR-9000	up	TRINITY_DN45721_c1_g6_i1	down	PREDICTED: phospholipase D alpha 1-like [Hyalella azteca]
lva-miR-745b	up	TRINITY_DN45721_c1_g17_i1	down	PREDICTED: phospholipase D alpha 1-like [Hyalella azteca]
lva-miR-6658-3p	up	TRINITY_DN45721_c1_g17_i1	down	PREDICTED: phospholipase D alpha 1-like [Hyalella azteca]
lva-miR-184	up	TRINITY_DN45721_c1_g17_i1	down	PREDICTED: phospholipase D alpha 1-like [Hyalella azteca]
lva-miR-6813-5p	up	TRINITY_DN29366_c1_g1_i1	down	PREDICTED: piggyBac transposable element-derived protein 3-like [Pundamilia nyererei]
lva-miR-6658-3p	up	TRINITY_DN29366_c1_g1_i1	down	PREDICTED: piggyBac transposable element-derived protein 3-like [Pundamilia nyererei]
lva-miR-7278-5p	up	TRINITY_DN46640_c2_g2_i1	down	PREDICTED: poly [ADP-ribose] polymerase 3-like [Larimichthys crocea]
lva-miR-9000	up	TRINITY_DN44633_c5_g18_i1	down	PREDICTED: polypyrimidine tract-binding protein 2-like isoform X7 [Hyalella azteca]
lva-miR-745b	up	TRINITY_DN44633_c5_g18_i1	down	PREDICTED: polypyrimidine tract-binding protein 2-like isoform X7 [Hyalella azteca]
lva-miR-7278-5p	up	TRINITY_DN44633_c5_g18_i1	down	PREDICTED: polypyrimidine tract-binding protein 2-like isoform X7 [Hyalella azteca]
lva-miR-6813-5p	up	TRINITY_DN44633_c5_g18_i1	down	PREDICTED: polypyrimidine tract-binding protein 2-like isoform X7 [Hyalella azteca]
lva-miR-184-3p	up	TRINITY_DN44633_c5_g18_i1	down	PREDICTED: polypyrimidine tract-binding protein 2-like isoform X7 [Hyalella azteca]
lva-miR902l-5p	down	TRINITY_DN45112_c3_g1_i2	up	PREDICTED: prenylcysteine oxidase 1 [Strongylocentrotus purpuratus]
lva-miR-745b	up	TRINITY_DN44603_c1_g2_i1	down	PREDICTED: prion-like-(Q/N-rich) domain-bearing protein 25 [Harpegnathos saltator]
lva-miR-7278-5p	up	TRINITY_DN44603_c1_g2_i1	down	PREDICTED: prion-like-(Q/N-rich) domain-bearing protein 25 [Harpegnathos saltator]
lva-miR-70	up	TRINITY_DN44603_c1_g2_i1	down	PREDICTED: prion-like-(Q/N-rich) domain-bearing protein 25 [Harpegnathos saltator]
lva-miR-6813-5p	up	TRINITY_DN44603_c1_g2_i1	down	PREDICTED: prion-like-(Q/N-rich) domain-bearing protein 25 [Harpegnathos saltator]
lva-bantam	up	TRINITY_DN44603_c1_g2_i1	down	PREDICTED: prion-like-(Q/N-rich) domain-bearing protein 25 [Harpegnathos saltator]
lva-miR902l-5p	down	TRINITY_DN42103_c0_g1_i5	up	PREDICTED: probable acyl-CoA dehydrogenase 6 [Branchiostoma belcheri]
lva-miR-502b-3p	down	TRINITY_DN42103_c0_g1_i5	up	PREDICTED: probable acyl-CoA dehydrogenase 6 [Branchiostoma belcheri]
lva-miR-745b	up	TRINITY_DN28451_c0_g1_i1	down	PREDICTED: probable acyl-CoA dehydrogenase fadE25 [Hyalella azteca]
lva-miR-184	up	TRINITY_DN28451_c0_g1_i1	down	PREDICTED: probable acyl-CoA dehydrogenase fadE25 [Hyalella azteca]
lva-miR-6813-5p	up	TRINITY_DN46946_c1_g1_i2	down	PREDICTED: probable cation-transporting ATPase 13A3 [Hyalella azteca]
lva-miR-184-3p	up	TRINITY_DN46946_c1_g1_i2	down	PREDICTED: probable cation-transporting ATPase 13A3 [Hyalella azteca]
lva-bantam	up	TRINITY_DN46946_c1_g1_i2	down	PREDICTED: probable cation-transporting ATPase 13A3 [Hyalella azteca]
lva-miR-3689c	down	TRINITY_DN42927_c0_g3_i3	up	PREDICTED: probable cation-transporting ATPase 13A3 [Limulus polyphemus]
lva-miR-2898	down	TRINITY_DN42927_c0_g3_i3	up	PREDICTED: probable cation-transporting ATPase 13A3 [Limulus polyphemus]
lva-miR902l-5p	down	TRINITY_DN36436_c0_g1_i4	up	PREDICTED: probable E3 ubiquitin-protein ligase DTX2 [Nomascus leucogenys]
lva-miR-9000	up	TRINITY_DN24844_c0_g1_i2	down	PREDICTED: probable E3 ubiquitin-protein ligase makorin-1 [Hyalella azteca]
lva-miR-745b	up	TRINITY_DN24844_c0_g1_i2	down	PREDICTED: probable E3 ubiquitin-protein ligase makorin-1 [Hyalella azteca]
lva-miR-6658-3p	up	TRINITY_DN24844_c0_g1_i2	down	PREDICTED: probable E3 ubiquitin-protein ligase makorin-1 [Hyalella azteca]
lva-bantam	up	TRINITY_DN24844_c0_g1_i2	down	PREDICTED: probable E3 ubiquitin-protein ligase makorin-1 [Hyalella azteca]
lva-miR902l-5p	down	TRINITY_DN42402_c0_g1_i5	up	PREDICTED: probable E3 ubiquitin-protein ligase MGRN1 isoform X1 [Neodiprion lecontei]
lva-miR8623c	down	TRINITY_DN42402_c0_g1_i5	up	PREDICTED: probable E3 ubiquitin-protein ligase MGRN1 isoform X1 [Neodiprion lecontei]
lva-miR-502b-3p	down	TRINITY_DN42402_c0_g1_i5	up	PREDICTED: probable E3 ubiquitin-protein ligase MGRN1 isoform X1 [Neodiprion lecontei]
lva-miR-3689c	down	TRINITY_DN42402_c0_g1_i5	up	PREDICTED: probable E3 ubiquitin-protein ligase MGRN1 isoform X1 [Neodiprion lecontei]
lva-miR-2898	down	TRINITY_DN42402_c0_g1_i5	up	PREDICTED: probable E3 ubiquitin-protein ligase MGRN1 isoform X1 [Neodiprion lecontei]
lva-miR902l-5p	down	TRINITY_DN35448_c1_g3_i1	up	PREDICTED: probable glutathione S-transferase 7 [Hyalella azteca]
lva-miR-7373b-3p	up	TRINITY_DN35448_c1_g12_i1	down	PREDICTED: probable glutathione S-transferase 7 [Hyalella azteca]
lva-miR-2898	down	TRINITY_DN35448_c1_g3_i1	up	PREDICTED: probable glutathione S-transferase 7 [Hyalella azteca]
lva-miR902l-5p	down	TRINITY_DN43221_c3_g8_i4	up	PREDICTED: probable peroxisomal acyl-coenzyme A oxidase 1 [Hyalella azteca]
lva-miR-3689c	down	TRINITY_DN43221_c3_g8_i4	up	PREDICTED: probable peroxisomal acyl-coenzyme A oxidase 1 [Hyalella azteca]
lva-miR-2898	down	TRINITY_DN36596_c2_g1_i1	up	PREDICTED: prostaglandin E2 receptor EP4 subtype-like [Hyalella azteca]
lva-miR-745b	up	TRINITY_DN43859_c0_g14_i1	down	PREDICTED: proteasome subunit beta type-2-like [Hyalella azteca]
lva-miR-7278-5p	up	TRINITY_DN43859_c0_g14_i1	down	PREDICTED: proteasome subunit beta type-2-like [Hyalella azteca]
lva-bantam	up	TRINITY_DN43859_c0_g14_i1	down	PREDICTED: proteasome subunit beta type-2-like [Hyalella azteca]
lva-miR902l-5p	down	TRINITY_DN45417_c1_g2_i4	up	PREDICTED: protein abrupt-like [Hyalella azteca]
lva-miR-502b-3p	down	TRINITY_DN45417_c1_g2_i4	up	PREDICTED: protein abrupt-like [Hyalella azteca]
lva-miR-3689c	down	TRINITY_DN45417_c1_g2_i4	up	PREDICTED: protein abrupt-like [Hyalella azteca]
lva-miR-745b	up	TRINITY_DN46886_c0_g1_i4	down	PREDICTED: protein canopy homolog 4-like [Hyalella azteca]
lva-miR-184	up	TRINITY_DN46886_c0_g1_i4	down	PREDICTED: protein canopy homolog 4-like [Hyalella azteca]
lva-miR-3689c	down	TRINITY_DN40909_c0_g3_i7	up	PREDICTED: protein FAM57A-like [Lingula anatina]
lva-miR-9000	up	TRINITY_DN45198_c3_g6_i1	down	PREDICTED: protein held out wings isoform X1 [Agrilus planipennis]
lva-miR-184-3p	up	TRINITY_DN45198_c3_g6_i1	down	PREDICTED: protein held out wings isoform X1 [Agrilus planipennis]
lva-miR-745b	up	TRINITY_DN44804_c1_g2_i6	down	PREDICTED: protein Hook homolog 3-like [Limulus polyphemus]
lva-miR-7373b-3p	up	TRINITY_DN44804_c1_g2_i6	down	PREDICTED: protein Hook homolog 3-like [Limulus polyphemus]
lva-miR-7278-5p	up	TRINITY_DN44804_c1_g2_i6	down	PREDICTED: protein Hook homolog 3-like [Limulus polyphemus]
lva-miR-70	up	TRINITY_DN44804_c1_g2_i6	down	PREDICTED: protein Hook homolog 3-like [Limulus polyphemus]
lva-miR-6813-5p	up	TRINITY_DN44804_c1_g2_i6	down	PREDICTED: protein Hook homolog 3-like [Limulus polyphemus]
lva-miR-61	up	TRINITY_DN44804_c1_g2_i6	down	PREDICTED: protein Hook homolog 3-like [Limulus polyphemus]
lva-miR-279b-3p	up	TRINITY_DN44804_c1_g2_i6	down	PREDICTED: protein Hook homolog 3-like [Limulus polyphemus]
lva-bantam	up	TRINITY_DN44804_c1_g2_i6	down	PREDICTED: protein Hook homolog 3-like [Limulus polyphemus]
lva-miR-3689c	down	TRINITY_DN45440_c0_g1_i3	up	PREDICTED: protein pigeon [Tribolium castaneum]
lva-miR8623c	down	TRINITY_DN45375_c0_g2_i2	up	PREDICTED: protein PTCD3 homolog, mitochondrial [Nicrophorus vespilloides]
lva-miR-502b-3p	down	TRINITY_DN45375_c0_g2_i2	up	PREDICTED: protein PTCD3 homolog, mitochondrial [Nicrophorus vespilloides]
lva-miR-502b-3p	down	TRINITY_DN44247_c0_g1_i4	up	PREDICTED: protein RRNAD1-like [Limulus polyphemus]
lva-miR902l-5p	down	TRINITY_DN45443_c0_g1_i1	up	PREDICTED: protein SON-like, partial [Limulus polyphemus]
lva-miR8623c	down	TRINITY_DN45443_c0_g1_i1	up	PREDICTED: protein SON-like, partial [Limulus polyphemus]
lva-miR-502b-3p	down	TRINITY_DN45443_c0_g1_i1	up	PREDICTED: protein SON-like, partial [Limulus polyphemus]
lva-miR-745b	up	TRINITY_DN38538_c0_g1_i1	down	PREDICTED: protein Spindly-like [Lingula anatina]
lva-bantam	up	TRINITY_DN38538_c0_g1_i1	down	PREDICTED: protein Spindly-like [Lingula anatina]
lva-miR-7278-5p	up	TRINITY_DN44947_c0_g5_i4	down	PREDICTED: protein spinster-like [Hyalella azteca]
lva-miR-745b	up	TRINITY_DN44672_c0_g1_i1	down	PREDICTED: protein transport protein Sec24C-like isoform X2 [Lingula anatina]
lva-miR-6813-5p	up	TRINITY_DN44672_c0_g1_i1	down	PREDICTED: protein transport protein Sec24C-like isoform X2 [Lingula anatina]
lva-miR-502b-3p	down	TRINITY_DN42957_c1_g2_i2	up	PREDICTED: protein transport protein Sec31A [Lepisosteus oculatus]
lva-miR-2898	down	TRINITY_DN42957_c1_g2_i2	up	PREDICTED: protein transport protein Sec31A [Lepisosteus oculatus]
lva-miR902l-5p	down	TRINITY_DN41469_c0_g2_i1	up	PREDICTED: putative cytochrome P450 120 [Lingula anatina]
lva-miR8623c	down	TRINITY_DN41469_c0_g2_i1	up	PREDICTED: putative cytochrome P450 120 [Lingula anatina]
lva-miR-502b-3p	down	TRINITY_DN41469_c0_g2_i1	up	PREDICTED: putative cytochrome P450 120 [Lingula anatina]
lva-miR-3689c	down	TRINITY_DN41469_c0_g2_i1	up	PREDICTED: putative cytochrome P450 120 [Lingula anatina]
lva-miR-9000	up	TRINITY_DN38495_c0_g1_i1	down	PREDICTED: putative ferric-chelate reductase 1 homolog isoform X2 [Hyalella azteca]
lva-miR-6658-3p	up	TRINITY_DN38495_c0_g1_i1	down	PREDICTED: putative ferric-chelate reductase 1 homolog isoform X2 [Hyalella azteca]
lva-miR-184	up	TRINITY_DN38495_c0_g1_i1	down	PREDICTED: putative ferric-chelate reductase 1 homolog isoform X2 [Hyalella azteca]
lva-miR-7373b-3p	up	TRINITY_DN29633_c0_g1_i1	down	PREDICTED: putative mediator of RNA polymerase II transcription subunit 12 [Hyalella azteca]
lva-miR-7278-5p	up	TRINITY_DN29633_c0_g1_i1	down	PREDICTED: putative mediator of RNA polymerase II transcription subunit 12 [Hyalella azteca]
lva-miR-6813-5p	up	TRINITY_DN29633_c0_g1_i1	down	PREDICTED: putative mediator of RNA polymerase II transcription subunit 12 [Hyalella azteca]
lva-miR-6658-3p	up	TRINITY_DN29633_c0_g1_i1	down	PREDICTED: putative mediator of RNA polymerase II transcription subunit 12 [Hyalella azteca]
lva-bantam	up	TRINITY_DN29633_c0_g1_i1	down	PREDICTED: putative mediator of RNA polymerase II transcription subunit 12 [Hyalella azteca]
lva-miR902l-5p	down	TRINITY_DN42968_c0_g5_i1	up	PREDICTED: putative polypeptide N-acetylgalactosaminyltransferase 9 isoform X4 [Hyalella azteca]
lva-miR8623c	down	TRINITY_DN42968_c0_g5_i1	up	PREDICTED: putative polypeptide N-acetylgalactosaminyltransferase 9 isoform X4 [Hyalella azteca]
lva-miR-502b-3p	down	TRINITY_DN42968_c0_g5_i1	up	PREDICTED: putative polypeptide N-acetylgalactosaminyltransferase 9 isoform X4 [Hyalella azteca]
lva-miR-3689c	down	TRINITY_DN42968_c0_g5_i1	up	PREDICTED: putative polypeptide N-acetylgalactosaminyltransferase 9 isoform X4 [Hyalella azteca]
lva-miR-2898	down	TRINITY_DN42968_c0_g5_i1	up	PREDICTED: putative polypeptide N-acetylgalactosaminyltransferase 9 isoform X4 [Hyalella azteca]
lva-miR-7373b-3p	up	TRINITY_DN37078_c2_g1_i6	down	PREDICTED: pyrroline-5-carboxylate reductase 3 [Tribolium castaneum]
lva-miR-7278-5p	up	TRINITY_DN37078_c2_g1_i6	down	PREDICTED: pyrroline-5-carboxylate reductase 3 [Tribolium castaneum]
lva-miR-6813-5p	up	TRINITY_DN37078_c2_g1_i6	down	PREDICTED: pyrroline-5-carboxylate reductase 3 [Tribolium castaneum]
lva-miR-745b	up	TRINITY_DN43575_c1_g1_i3	down	PREDICTED: ras-specific guanine nucleotide-releasing factor RalGPS1-like [Hyalella azteca]
lva-miR-7373b-3p	up	TRINITY_DN43575_c1_g1_i3	down	PREDICTED: ras-specific guanine nucleotide-releasing factor RalGPS1-like [Hyalella azteca]
lva-miR-7278-5p	up	TRINITY_DN43575_c1_g1_i3	down	PREDICTED: ras-specific guanine nucleotide-releasing factor RalGPS1-like [Hyalella azteca]
lva-miR-6813-5p	up	TRINITY_DN43575_c1_g1_i3	down	PREDICTED: ras-specific guanine nucleotide-releasing factor RalGPS1-like [Hyalella azteca]
lva-miR902l-5p	down	TRINITY_DN46392_c3_g16_i1	up	PREDICTED: receptor-type tyrosine-protein phosphatase C [Cerapachys biroi]
lva-miR-2898	down	TRINITY_DN46392_c3_g16_i1	up	PREDICTED: receptor-type tyrosine-protein phosphatase C [Cerapachys biroi]
lva-miR-6658-3p	up	TRINITY_DN44441_c0_g12_i1	down	PREDICTED: regulator of G-protein signaling 2-like [Hyalella azteca]
lva-miR902l-5p	down	TRINITY_DN46909_c0_g1_i20	up	PREDICTED: ribonuclease H1-like [Trachymyrmex cornetzi]
lva-miR-3689c	down	TRINITY_DN46909_c0_g1_i20	up	PREDICTED: ribonuclease H1-like [Trachymyrmex cornetzi]
lva-miR-502b-3p	down	TRINITY_DN29031_c0_g1_i2	up	PREDICTED: RNA-directed DNA polymerase from mobile element jockey-like, partial [Strongylocentrotus purpuratus]
lva-miR-3689c	down	TRINITY_DN29031_c0_g1_i2	up	PREDICTED: RNA-directed DNA polymerase from mobile element jockey-like, partial [Strongylocentrotus purpuratus]
lva-miR-9000	up	TRINITY_DN43728_c0_g1_i2	down	PREDICTED: rootletin-like [Hyalella azteca]
lva-miR-745b	up	TRINITY_DN43728_c0_g1_i2	down	PREDICTED: rootletin-like [Hyalella azteca]
lva-miR-7373b-3p	up	TRINITY_DN43728_c0_g1_i2	down	PREDICTED: rootletin-like [Hyalella azteca]
lva-miR-7278-5p	up	TRINITY_DN43728_c0_g1_i2	down	PREDICTED: rootletin-like [Hyalella azteca]
lva-miR-70	up	TRINITY_DN43728_c0_g1_i2	down	PREDICTED: rootletin-like [Hyalella azteca]
lva-miR-6813-5p	up	TRINITY_DN43728_c0_g1_i2	down	PREDICTED: rootletin-like [Hyalella azteca]
lva-miR-6658-3p	up	TRINITY_DN43728_c0_g1_i2	down	PREDICTED: rootletin-like [Hyalella azteca]
lva-miR-61	up	TRINITY_DN43728_c0_g1_i2	down	PREDICTED: rootletin-like [Hyalella azteca]
lva-miR-279b-3p	up	TRINITY_DN43728_c0_g1_i2	down	PREDICTED: rootletin-like [Hyalella azteca]
lva-miR-184	up	TRINITY_DN43728_c0_g1_i2	down	PREDICTED: rootletin-like [Hyalella azteca]
lva-miR902l-5p	down	TRINITY_DN45809_c0_g5_i2	up	PREDICTED: RRP12-like protein [Hyalella azteca]
lva-miR902l-5p	down	TRINITY_DN44028_c1_g3_i2	up	PREDICTED: RRP15-like protein-like [Neolamprologus brichardi]
lva-miR-7278-5p	up	TRINITY_DN47745_c2_g27_i1	down	PREDICTED: serine protease 42 [Tribolium castaneum]
lva-miR-7003-5p	up	TRINITY_DN47745_c2_g27_i1	down	PREDICTED: serine protease 42 [Tribolium castaneum]
lva-miR902l-5p	down	TRINITY_DN46363_c0_g2_i2	up	PREDICTED: serine/threonine-protein kinase greatwall isoform X1 [Xenopus laevis]
lva-miR-502b-3p	down	TRINITY_DN46363_c0_g2_i2	up	PREDICTED: serine/threonine-protein kinase greatwall isoform X1 [Xenopus laevis]
lva-miR-7278-5p	up	TRINITY_DN47485_c0_g1_i6	down	PREDICTED: serine/threonine-protein kinase MARK2-like isoform X3 [Trichogramma pretiosum]
lva-miR-6658-3p	up	TRINITY_DN47485_c0_g1_i6	down	PREDICTED: serine/threonine-protein kinase MARK2-like isoform X3 [Trichogramma pretiosum]
lva-miR8623c	down	TRINITY_DN38141_c0_g2_i3	up	PREDICTED: serine/threonine-protein kinase OSR1-like isoform X1 [Hyalella azteca]
lva-miR-3689c	down	TRINITY_DN38141_c0_g2_i3	up	PREDICTED: serine/threonine-protein kinase OSR1-like isoform X1 [Hyalella azteca]
lva-miR-2898	down	TRINITY_DN38141_c0_g2_i3	up	PREDICTED: serine/threonine-protein kinase OSR1-like isoform X1 [Hyalella azteca]
lva-miR-9000	up	TRINITY_DN46388_c2_g1_i3	down	PREDICTED: serine/threonine-protein kinase VRK1-like [Hyalella azteca]
lva-miR-745b	up	TRINITY_DN46388_c2_g1_i3	down	PREDICTED: serine/threonine-protein kinase VRK1-like [Hyalella azteca]
lva-miR-7373b-3p	up	TRINITY_DN46388_c2_g1_i3	down	PREDICTED: serine/threonine-protein kinase VRK1-like [Hyalella azteca]
lva-miR-7278-5p	up	TRINITY_DN46388_c2_g1_i3	down	PREDICTED: serine/threonine-protein kinase VRK1-like [Hyalella azteca]
lva-miR-70	up	TRINITY_DN46388_c2_g1_i3	down	PREDICTED: serine/threonine-protein kinase VRK1-like [Hyalella azteca]
lva-miR-6813-5p	up	TRINITY_DN46388_c2_g1_i3	down	PREDICTED: serine/threonine-protein kinase VRK1-like [Hyalella azteca]
lva-miR-61	up	TRINITY_DN46388_c2_g1_i3	down	PREDICTED: serine/threonine-protein kinase VRK1-like [Hyalella azteca]
lva-bantam	up	TRINITY_DN45135_c1_g4_i3	down	PREDICTED: serine/threonine-protein phosphatase 2A regulatory subunit B'' subunit gamma-like [Hyalella azteca]
lva-miR-502b-3p	down	TRINITY_DN41729_c0_g3_i2	up	PREDICTED: serine-rich adhesin for platelets [Cephus cinctus]
lva-miR-3689c	down	TRINITY_DN41729_c0_g3_i2	up	PREDICTED: serine-rich adhesin for platelets [Cephus cinctus]
lva-miR-2898	down	TRINITY_DN41729_c0_g3_i2	up	PREDICTED: serine-rich adhesin for platelets [Cephus cinctus]
lva-miR-9000	up	TRINITY_DN44259_c0_g1_i1	down	PREDICTED: serine-rich adhesin for platelets-like isoform X1 [Hyalella azteca]
lva-miR-745b	up	TRINITY_DN44259_c0_g1_i1	down	PREDICTED: serine-rich adhesin for platelets-like isoform X1 [Hyalella azteca]
lva-miR-7373b-3p	up	TRINITY_DN44259_c0_g1_i1	down	PREDICTED: serine-rich adhesin for platelets-like isoform X1 [Hyalella azteca]
lva-miR-7278-5p	up	TRINITY_DN44259_c0_g1_i1	down	PREDICTED: serine-rich adhesin for platelets-like isoform X1 [Hyalella azteca]
lva-miR-7003-5p	up	TRINITY_DN44259_c0_g1_i1	down	PREDICTED: serine-rich adhesin for platelets-like isoform X1 [Hyalella azteca]
lva-miR-70	up	TRINITY_DN44259_c0_g1_i1	down	PREDICTED: serine-rich adhesin for platelets-like isoform X1 [Hyalella azteca]
lva-miR-6813-5p	up	TRINITY_DN44259_c0_g1_i1	down	PREDICTED: serine-rich adhesin for platelets-like isoform X1 [Hyalella azteca]
lva-miR-6658-3p	up	TRINITY_DN44259_c0_g1_i1	down	PREDICTED: serine-rich adhesin for platelets-like isoform X1 [Hyalella azteca]
lva-miR-61	up	TRINITY_DN44259_c0_g1_i1	down	PREDICTED: serine-rich adhesin for platelets-like isoform X1 [Hyalella azteca]
lva-miR-279b-3p	up	TRINITY_DN44259_c0_g1_i1	down	PREDICTED: serine-rich adhesin for platelets-like isoform X1 [Hyalella azteca]
lva-bantam	up	TRINITY_DN44259_c0_g1_i1	down	PREDICTED: serine-rich adhesin for platelets-like isoform X1 [Hyalella azteca]
lva-miR-745b	up	TRINITY_DN17482_c0_g1_i1	down	PREDICTED: SH2 domain-containing protein 4A-like [Hyalella azteca]
lva-miR-70	up	TRINITY_DN17482_c0_g1_i1	down	PREDICTED: SH2 domain-containing protein 4A-like [Hyalella azteca]
lva-miR-6658-3p	up	TRINITY_DN17482_c0_g1_i1	down	PREDICTED: SH2 domain-containing protein 4A-like [Hyalella azteca]
lva-miR-745b	up	TRINITY_DN42443_c0_g2_i3	down	PREDICTED: ski oncogene-like [Biomphalaria glabrata]
lva-miR-7003-5p	up	TRINITY_DN42443_c0_g2_i3	down	PREDICTED: ski oncogene-like [Biomphalaria glabrata]
lva-miR-6813-5p	up	TRINITY_DN42443_c0_g2_i3	down	PREDICTED: ski oncogene-like [Biomphalaria glabrata]
lva-miR-6658-3p	up	TRINITY_DN42443_c0_g2_i3	down	PREDICTED: ski oncogene-like [Biomphalaria glabrata]
lva-miR-61	up	TRINITY_DN42443_c0_g2_i3	down	PREDICTED: ski oncogene-like [Biomphalaria glabrata]
lva-miR8623c	down	TRINITY_DN45207_c1_g5_i1	up	PREDICTED: sodium- and chloride-dependent creatine transporter 1-like [Hyalella azteca]
lva-miR-502b-3p	down	TRINITY_DN45207_c1_g2_i1	up	PREDICTED: sodium- and chloride-dependent creatine transporter 1-like [Hyalella azteca]
lva-miR-502b-3p	down	TRINITY_DN45207_c1_g5_i1	up	PREDICTED: sodium- and chloride-dependent creatine transporter 1-like [Hyalella azteca]
lva-miR-3689c	down	TRINITY_DN45207_c1_g5_i1	up	PREDICTED: sodium- and chloride-dependent creatine transporter 1-like [Hyalella azteca]
lva-miR-3689c	down	TRINITY_DN45207_c1_g2_i1	up	PREDICTED: sodium- and chloride-dependent creatine transporter 1-like [Hyalella azteca]
lva-miR-2898	down	TRINITY_DN45207_c1_g2_i1	up	PREDICTED: sodium- and chloride-dependent creatine transporter 1-like [Hyalella azteca]
lva-miR902l-5p	down	TRINITY_DN35881_c0_g1_i1	up	PREDICTED: sodium- and chloride-dependent glycine transporter 1-like [Hyalella azteca]
lva-miR-502b-3p	down	TRINITY_DN35881_c0_g1_i1	up	PREDICTED: sodium- and chloride-dependent glycine transporter 1-like [Hyalella azteca]
lva-miR-3689c	down	TRINITY_DN35881_c0_g1_i1	up	PREDICTED: sodium- and chloride-dependent glycine transporter 1-like [Hyalella azteca]
lva-miR-2898	down	TRINITY_DN35881_c0_g1_i1	up	PREDICTED: sodium- and chloride-dependent glycine transporter 1-like [Hyalella azteca]
lva-miR-6813-5p	up	TRINITY_DN37540_c0_g1_i1	down	PREDICTED: sodium/potassium-transporting ATPase subunit alpha-2-like [Astyanax mexicanus]
lva-miR-9000	up	TRINITY_DN47618_c2_g9_i1	down	PREDICTED: sodium-coupled monocarboxylate transporter 1-like [Hyalella azteca]
lva-miR-7373b-3p	up	TRINITY_DN47618_c2_g9_i1	down	PREDICTED: sodium-coupled monocarboxylate transporter 1-like [Hyalella azteca]
lva-miR-6813-5p	up	TRINITY_DN47618_c2_g9_i1	down	PREDICTED: sodium-coupled monocarboxylate transporter 1-like [Hyalella azteca]
lva-miR-6658-3p	up	TRINITY_DN47618_c2_g9_i1	down	PREDICTED: sodium-coupled monocarboxylate transporter 1-like [Hyalella azteca]
lva-miR-184	up	TRINITY_DN47618_c2_g9_i1	down	PREDICTED: sodium-coupled monocarboxylate transporter 1-like [Hyalella azteca]
lva-miR-502b-3p	down	TRINITY_DN47637_c1_g13_i1	up	PREDICTED: sodium-dependent nutrient amino acid transporter 1-like [Hyalella azteca]
lva-miR-3689c	down	TRINITY_DN47637_c1_g28_i2	up	PREDICTED: sodium-dependent nutrient amino acid transporter 1-like [Hyalella azteca]
lva-miR-3689c	down	TRINITY_DN47637_c1_g31_i1	up	PREDICTED: sodium-dependent nutrient amino acid transporter 1-like [Hyalella azteca]
lva-miR-2898	down	TRINITY_DN47637_c1_g28_i2	up	PREDICTED: sodium-dependent nutrient amino acid transporter 1-like [Hyalella azteca]
lva-miR-2898	down	TRINITY_DN47637_c1_g31_i1	up	PREDICTED: sodium-dependent nutrient amino acid transporter 1-like [Hyalella azteca]
lva-miR-745b	up	TRINITY_DN33067_c0_g1_i1	down	PREDICTED: solute carrier family 12 member 8 [Trichogramma pretiosum]
lva-miR-7373b-3p	up	TRINITY_DN33067_c0_g1_i1	down	PREDICTED: solute carrier family 12 member 8 [Trichogramma pretiosum]
lva-miR-6813-5p	up	TRINITY_DN33067_c0_g1_i1	down	PREDICTED: solute carrier family 12 member 8 [Trichogramma pretiosum]
lva-miR-6658-3p	up	TRINITY_DN33067_c0_g1_i1	down	PREDICTED: solute carrier family 12 member 8 [Trichogramma pretiosum]
lva-miR902l-5p	down	TRINITY_DN44983_c3_g1_i1	up	PREDICTED: solute carrier family 2, facilitated glucose transporter member 1-like isoform X1 [Cephus cinctus]
lva-miR902l-5p	down	TRINITY_DN44983_c3_g1_i2	up	PREDICTED: solute carrier family 2, facilitated glucose transporter member 1-like isoform X1 [Cephus cinctus]
lva-miR8623c	down	TRINITY_DN44983_c3_g1_i1	up	PREDICTED: solute carrier family 2, facilitated glucose transporter member 1-like isoform X1 [Cephus cinctus]
lva-miR8623c	down	TRINITY_DN44983_c3_g1_i2	up	PREDICTED: solute carrier family 2, facilitated glucose transporter member 1-like isoform X1 [Cephus cinctus]
lva-miR-502b-3p	down	TRINITY_DN44983_c3_g1_i1	up	PREDICTED: solute carrier family 2, facilitated glucose transporter member 1-like isoform X1 [Cephus cinctus]
lva-miR-502b-3p	down	TRINITY_DN44983_c3_g1_i2	up	PREDICTED: solute carrier family 2, facilitated glucose transporter member 1-like isoform X1 [Cephus cinctus]
lva-miR-3689c	down	TRINITY_DN44983_c3_g1_i1	up	PREDICTED: solute carrier family 2, facilitated glucose transporter member 1-like isoform X1 [Cephus cinctus]
lva-miR-3689c	down	TRINITY_DN44983_c3_g1_i2	up	PREDICTED: solute carrier family 2, facilitated glucose transporter member 1-like isoform X1 [Cephus cinctus]
lva-miR-2898	down	TRINITY_DN44983_c3_g1_i1	up	PREDICTED: solute carrier family 2, facilitated glucose transporter member 1-like isoform X1 [Cephus cinctus]
lva-miR-2898	down	TRINITY_DN44983_c3_g1_i2	up	PREDICTED: solute carrier family 2, facilitated glucose transporter member 1-like isoform X1 [Cephus cinctus]
lva-miR-9000	up	TRINITY_DN35859_c0_g1_i1	down	PREDICTED: sorting nexin-13-like [Hyalella azteca]
lva-miR-745b	up	TRINITY_DN35859_c0_g1_i1	down	PREDICTED: sorting nexin-13-like [Hyalella azteca]
lva-miR-7373b-3p	up	TRINITY_DN35859_c0_g1_i1	down	PREDICTED: sorting nexin-13-like [Hyalella azteca]
lva-miR-7278-5p	up	TRINITY_DN35859_c0_g1_i1	down	PREDICTED: sorting nexin-13-like [Hyalella azteca]
lva-miR-7003-5p	up	TRINITY_DN35859_c0_g1_i1	down	PREDICTED: sorting nexin-13-like [Hyalella azteca]
lva-miR-6813-5p	up	TRINITY_DN35859_c0_g1_i1	down	PREDICTED: sorting nexin-13-like [Hyalella azteca]
lva-bantam	up	TRINITY_DN35859_c0_g1_i1	down	PREDICTED: sorting nexin-13-like [Hyalella azteca]
lva-miR-9000	up	TRINITY_DN36637_c1_g1_i2	down	PREDICTED: spartin-like [Hyalella azteca]
lva-miR-745b	up	TRINITY_DN36637_c1_g1_i2	down	PREDICTED: spartin-like [Hyalella azteca]
lva-miR-7373b-3p	up	TRINITY_DN36637_c1_g1_i2	down	PREDICTED: spartin-like [Hyalella azteca]
lva-miR-7278-5p	up	TRINITY_DN36637_c1_g1_i2	down	PREDICTED: spartin-like [Hyalella azteca]
lva-miR-6813-5p	up	TRINITY_DN36637_c1_g1_i2	down	PREDICTED: spartin-like [Hyalella azteca]
lva-miR-502b-3p	down	TRINITY_DN39775_c1_g1_i2	up	PREDICTED: spermine synthase-like [Hyalella azteca]
lva-miR-2898	down	TRINITY_DN39775_c1_g1_i2	up	PREDICTED: spermine synthase-like [Hyalella azteca]
lva-miR-3689c	down	TRINITY_DN38511_c0_g1_i2	up	PREDICTED: splicing factor 45 [Papilio xuthus]
lva-miR-2898	down	TRINITY_DN38511_c0_g1_i2	up	PREDICTED: splicing factor 45 [Papilio xuthus]
lva-miR-9000	up	TRINITY_DN39219_c0_g3_i1	down	PREDICTED: structural maintenance of chromosomes protein 6-like [Hyalella azteca]
lva-miR-745b	up	TRINITY_DN39219_c0_g3_i1	down	PREDICTED: structural maintenance of chromosomes protein 6-like [Hyalella azteca]
lva-miR-6813-5p	up	TRINITY_DN39219_c0_g3_i1	down	PREDICTED: structural maintenance of chromosomes protein 6-like [Hyalella azteca]
lva-miR-61	up	TRINITY_DN39219_c0_g3_i1	down	PREDICTED: structural maintenance of chromosomes protein 6-like [Hyalella azteca]
lva-miR-745b	up	TRINITY_DN45930_c2_g12_i1	down	PREDICTED: TAF6-like RNA polymerase II p300/CBP-associated factor-associated factor 65 kDa subunit 6L [Hyalella azteca]
lva-miR-745b	up	TRINITY_DN44468_c0_g2_i6	down	PREDICTED: TBC1 domain family member 16-like [Hyalella azteca]
lva-miR-6813-5p	up	TRINITY_DN44468_c0_g2_i6	down	PREDICTED: TBC1 domain family member 16-like [Hyalella azteca]
lva-miR-6658-3p	up	TRINITY_DN44468_c0_g2_i6	down	PREDICTED: TBC1 domain family member 16-like [Hyalella azteca]
lva-miR-61	up	TRINITY_DN44468_c0_g2_i6	down	PREDICTED: TBC1 domain family member 16-like [Hyalella azteca]
lva-bantam	up	TRINITY_DN44468_c0_g2_i6	down	PREDICTED: TBC1 domain family member 16-like [Hyalella azteca]
lva-miR902l-5p	down	TRINITY_DN41885_c6_g1_i7	up	PREDICTED: techylectin-5B-like [Hyalella azteca]
lva-miR8623c	down	TRINITY_DN41885_c6_g1_i7	up	PREDICTED: techylectin-5B-like [Hyalella azteca]
lva-miR-745b	up	TRINITY_DN41885_c6_g1_i5	down	PREDICTED: techylectin-5B-like [Hyalella azteca]
lva-miR-7278-5p	up	TRINITY_DN41885_c6_g1_i5	down	PREDICTED: techylectin-5B-like [Hyalella azteca]
lva-miR-70	up	TRINITY_DN41885_c6_g1_i5	down	PREDICTED: techylectin-5B-like [Hyalella azteca]
lva-miR-6658-3p	up	TRINITY_DN41885_c6_g1_i5	down	PREDICTED: techylectin-5B-like [Hyalella azteca]
lva-miR-3689c	down	TRINITY_DN41885_c6_g1_i7	up	PREDICTED: techylectin-5B-like [Hyalella azteca]
lva-miR-2898	down	TRINITY_DN41885_c6_g1_i7	up	PREDICTED: techylectin-5B-like [Hyalella azteca]
lva-miR-9000	up	TRINITY_DN39627_c0_g1_i2	down	PREDICTED: tetraspanin-5-like isoform X1 [Hyalella azteca]
lva-miR-7373b-3p	up	TRINITY_DN39627_c0_g1_i2	down	PREDICTED: tetraspanin-5-like isoform X1 [Hyalella azteca]
lva-miR-7278-5p	up	TRINITY_DN39627_c0_g1_i2	down	PREDICTED: tetraspanin-5-like isoform X1 [Hyalella azteca]
lva-miR-7003-5p	up	TRINITY_DN39627_c0_g1_i2	down	PREDICTED: tetraspanin-5-like isoform X1 [Hyalella azteca]
lva-miR-70	up	TRINITY_DN39627_c0_g1_i2	down	PREDICTED: tetraspanin-5-like isoform X1 [Hyalella azteca]
lva-miR-6658-3p	up	TRINITY_DN39627_c0_g1_i2	down	PREDICTED: tetraspanin-5-like isoform X1 [Hyalella azteca]
lva-miR-61	up	TRINITY_DN39627_c0_g1_i2	down	PREDICTED: tetraspanin-5-like isoform X1 [Hyalella azteca]
lva-miR-279b-3p	up	TRINITY_DN39627_c0_g1_i2	down	PREDICTED: tetraspanin-5-like isoform X1 [Hyalella azteca]
lva-miR-184	up	TRINITY_DN39627_c0_g1_i2	down	PREDICTED: tetraspanin-5-like isoform X1 [Hyalella azteca]
lva-bantam	up	TRINITY_DN39627_c0_g1_i2	down	PREDICTED: tetraspanin-5-like isoform X1 [Hyalella azteca]
lva-miR-2898	down	TRINITY_DN40383_c0_g4_i1	up	PREDICTED: transcription elongation regulator 1-like isoform X2 [Hyalella azteca]
lva-miR-7278-5p	up	TRINITY_DN47482_c0_g1_i3	down	PREDICTED: transducin beta-like protein 2 [Limulus polyphemus]
lva-miR-6813-5p	up	TRINITY_DN47482_c0_g1_i3	down	PREDICTED: transducin beta-like protein 2 [Limulus polyphemus]
lva-miR-9000	up	TRINITY_DN43178_c2_g2_i3	down	PREDICTED: transmembrane protein 41A-A-like [Ciona intestinalis]
lva-miR-745b	up	TRINITY_DN43178_c2_g2_i3	down	PREDICTED: transmembrane protein 41A-A-like [Ciona intestinalis]
lva-miR-70	up	TRINITY_DN43178_c2_g2_i3	down	PREDICTED: transmembrane protein 41A-A-like [Ciona intestinalis]
lva-miR-6813-5p	up	TRINITY_DN43178_c2_g2_i3	down	PREDICTED: transmembrane protein 41A-A-like [Ciona intestinalis]
lva-miR8623c	down	TRINITY_DN43945_c1_g1_i1	up	PREDICTED: transmembrane protein 53-like [Hyalella azteca]
lva-miR-2898	down	TRINITY_DN43945_c1_g1_i1	up	PREDICTED: transmembrane protein 53-like [Hyalella azteca]
lva-miR-9000	up	TRINITY_DN40896_c0_g3_i1	down	PREDICTED: transmembrane protein 62-like [Hyalella azteca]
lva-miR-745b	up	TRINITY_DN40896_c0_g3_i1	down	PREDICTED: transmembrane protein 62-like [Hyalella azteca]
lva-miR-7003-5p	up	TRINITY_DN40896_c0_g3_i1	down	PREDICTED: transmembrane protein 62-like [Hyalella azteca]
lva-miR-6813-5p	up	TRINITY_DN40896_c0_g3_i1	down	PREDICTED: transmembrane protein 62-like [Hyalella azteca]
lva-miR-61	up	TRINITY_DN40896_c0_g3_i1	down	PREDICTED: transmembrane protein 62-like [Hyalella azteca]
lva-bantam	up	TRINITY_DN40896_c0_g3_i1	down	PREDICTED: transmembrane protein 62-like [Hyalella azteca]
lva-miR902l-5p	down	TRINITY_DN47457_c1_g1_i6	up	PREDICTED: trimethyllysine dioxygenase, mitochondrial-like isoform X2 [Hyalella azteca]
lva-miR8623c	down	TRINITY_DN47457_c1_g1_i6	up	PREDICTED: trimethyllysine dioxygenase, mitochondrial-like isoform X2 [Hyalella azteca]
lva-miR-502b-3p	down	TRINITY_DN47457_c1_g1_i6	up	PREDICTED: trimethyllysine dioxygenase, mitochondrial-like isoform X2 [Hyalella azteca]
lva-miR-6813-5p	up	TRINITY_DN40371_c0_g1_i1	down	PREDICTED: tRNA (guanine(37)-N1)-methyltransferase-like [Limulus polyphemus]
lva-bantam	up	TRINITY_DN40371_c0_g1_i1	down	PREDICTED: tRNA (guanine(37)-N1)-methyltransferase-like [Limulus polyphemus]
lva-miR-745b	up	TRINITY_DN46727_c0_g3_i1	down	PREDICTED: tRNA-dihydrouridine(20) synthase [NAD(P)+]-like [Hyalella azteca]
lva-miR-6813-5p	up	TRINITY_DN46727_c0_g3_i1	down	PREDICTED: tRNA-dihydrouridine(20) synthase [NAD(P)+]-like [Hyalella azteca]
lva-miR-745b	up	TRINITY_DN44798_c0_g2_i2	down	PREDICTED: tropomyosin, smooth muscle/fibroblast CTM1-like [Aedes albopictus]
lva-miR-6813-5p	up	TRINITY_DN44798_c0_g2_i2	down	PREDICTED: tropomyosin, smooth muscle/fibroblast CTM1-like [Aedes albopictus]
lva-miR902l-5p	down	TRINITY_DN44267_c0_g2_i1	up	PREDICTED: tubby-related protein 4 [Tribolium castaneum]
lva-miR-3689c	down	TRINITY_DN44267_c0_g2_i1	up	PREDICTED: tubby-related protein 4 [Tribolium castaneum]
lva-miR-2898	down	TRINITY_DN44267_c0_g2_i1	up	PREDICTED: tubby-related protein 4 [Tribolium castaneum]
lva-miR-6813-5p	up	TRINITY_DN19930_c0_g1_i1	down	PREDICTED: tubulin alpha-8 chain-like, partial [Sinocyclocheilus rhinocerous]
lva-miR902l-5p	down	TRINITY_DN45077_c1_g2_i5	up	PREDICTED: tubulin--tyrosine ligase-like protein 12 [Lingula anatina]
lva-miR-502b-3p	down	TRINITY_DN45077_c1_g2_i5	up	PREDICTED: tubulin--tyrosine ligase-like protein 12 [Lingula anatina]
lva-miR902l-5p	down	TRINITY_DN45391_c1_g1_i2	up	PREDICTED: tyrosine-protein phosphatase 69D-like, partial [Hyalella azteca]
lva-miR-502b-3p	down	TRINITY_DN45391_c1_g1_i2	up	PREDICTED: tyrosine-protein phosphatase 69D-like, partial [Hyalella azteca]
lva-miR902l-5p	down	TRINITY_DN46101_c0_g2_i7	up	PREDICTED: ubiquitin-protein ligase E3A-like [Dendroctonus ponderosae]
lva-miR-3689c	down	TRINITY_DN46101_c0_g2_i7	up	PREDICTED: ubiquitin-protein ligase E3A-like [Dendroctonus ponderosae]
lva-miR-9000	up	TRINITY_DN39934_c0_g4_i1	down	PREDICTED: uncharacterized Golgi apparatus membrane protein-like protein CG5021 isoform X3 [Copidosoma floridanum]
lva-miR-502b-3p	down	TRINITY_DN43158_c3_g1_i1	up	PREDICTED: uncharacterized protein C19orf43 homolog isoform X2 [Cimex lectularius]
lva-miR-2898	down	TRINITY_DN43158_c3_g1_i1	up	PREDICTED: uncharacterized protein C19orf43 homolog isoform X2 [Cimex lectularius]
lva-miR-745b	up	TRINITY_DN35117_c1_g1_i1	down	PREDICTED: uncharacterized protein C19orf44-like [Lingula anatina]
lva-miR-7373b-3p	up	TRINITY_DN35117_c1_g1_i1	down	PREDICTED: uncharacterized protein C19orf44-like [Lingula anatina]
lva-miR-6813-5p	up	TRINITY_DN35117_c1_g1_i1	down	PREDICTED: uncharacterized protein C19orf44-like [Lingula anatina]
lva-miR-61	up	TRINITY_DN35117_c1_g1_i1	down	PREDICTED: uncharacterized protein C19orf44-like [Lingula anatina]
lva-miR-279b-3p	up	TRINITY_DN35117_c1_g1_i1	down	PREDICTED: uncharacterized protein C19orf44-like [Lingula anatina]
lva-miR-184	up	TRINITY_DN35117_c1_g1_i1	down	PREDICTED: uncharacterized protein C19orf44-like [Lingula anatina]
lva-bantam	up	TRINITY_DN35117_c1_g1_i1	down	PREDICTED: uncharacterized protein C19orf44-like [Lingula anatina]
lva-miR902l-5p	down	TRINITY_DN30238_c0_g1_i2	up	PREDICTED: uncharacterized protein C3orf18-like [Priapulus caudatus]
lva-miR-502b-3p	down	TRINITY_DN30238_c0_g1_i2	up	PREDICTED: uncharacterized protein C3orf18-like [Priapulus caudatus]
lva-miR-3689c	down	TRINITY_DN30238_c0_g1_i2	up	PREDICTED: uncharacterized protein C3orf18-like [Priapulus caudatus]
lva-miR-2898	down	TRINITY_DN30238_c0_g1_i2	up	PREDICTED: uncharacterized protein C3orf18-like [Priapulus caudatus]
lva-miR-745b	up	TRINITY_DN41697_c0_g4_i5	down	PREDICTED: uncharacterized protein C9E9.15-like isoform X1 [Hyalella azteca]
lva-miR-7278-5p	up	TRINITY_DN41697_c0_g4_i5	down	PREDICTED: uncharacterized protein C9E9.15-like isoform X1 [Hyalella azteca]
lva-miR-6813-5p	up	TRINITY_DN41697_c0_g4_i5	down	PREDICTED: uncharacterized protein C9E9.15-like isoform X1 [Hyalella azteca]
lva-miR-9000	up	TRINITY_DN38658_c0_g1_i1	down	PREDICTED: uncharacterized protein F21D5.5-like isoform X2 [Hyalella azteca]
lva-miR-7278-5p	up	TRINITY_DN38658_c0_g1_i1	down	PREDICTED: uncharacterized protein F21D5.5-like isoform X2 [Hyalella azteca]
lva-miR-6658-3p	up	TRINITY_DN38658_c0_g1_i1	down	PREDICTED: uncharacterized protein F21D5.5-like isoform X2 [Hyalella azteca]
lva-miR-9000	up	TRINITY_DN41691_c0_g1_i6	down	PREDICTED: uncharacterized protein F54F2.9-like [Hyalella azteca]
lva-miR-7278-5p	up	TRINITY_DN41691_c0_g1_i6	down	PREDICTED: uncharacterized protein F54F2.9-like [Hyalella azteca]
lva-miR-6813-5p	up	TRINITY_DN41691_c0_g1_i6	down	PREDICTED: uncharacterized protein F54F2.9-like [Hyalella azteca]
lva-miR-6658-3p	up	TRINITY_DN41691_c0_g1_i6	down	PREDICTED: uncharacterized protein F54F2.9-like [Hyalella azteca]
lva-miR-279b-3p	up	TRINITY_DN41691_c0_g1_i6	down	PREDICTED: uncharacterized protein F54F2.9-like [Hyalella azteca]
lva-bantam	up	TRINITY_DN41691_c0_g1_i6	down	PREDICTED: uncharacterized protein F54F2.9-like [Hyalella azteca]
lva-miR-9000	up	TRINITY_DN39407_c0_g1_i1	down	PREDICTED: uncharacterized protein LOC101862415 [Aplysia californica]
lva-miR-7373b-3p	up	TRINITY_DN39407_c0_g1_i1	down	PREDICTED: uncharacterized protein LOC101862415 [Aplysia californica]
lva-miR-6813-5p	up	TRINITY_DN39407_c0_g1_i1	down	PREDICTED: uncharacterized protein LOC101862415 [Aplysia californica]
lva-miR-184	up	TRINITY_DN39407_c0_g1_i1	down	PREDICTED: uncharacterized protein LOC101862415 [Aplysia californica]
lva-miR902l-5p	down	TRINITY_DN39827_c0_g1_i2	up	PREDICTED: uncharacterized protein LOC106065182 [Biomphalaria glabrata]
lva-miR-502b-3p	down	TRINITY_DN39827_c0_g1_i2	up	PREDICTED: uncharacterized protein LOC106065182 [Biomphalaria glabrata]
lva-miR-3689c	down	TRINITY_DN39827_c0_g1_i2	up	PREDICTED: uncharacterized protein LOC106065182 [Biomphalaria glabrata]
lva-miR902l-5p	down	TRINITY_DN43329_c1_g1_i7	up	PREDICTED: uncharacterized protein LOC106168265 [Lingula anatina]
lva-miR-745b	up	TRINITY_DN47023_c0_g17_i1	down	PREDICTED: uncharacterized protein LOC106173677 [Lingula anatina]
lva-miR-7373b-3p	up	TRINITY_DN47023_c0_g17_i1	down	PREDICTED: uncharacterized protein LOC106173677 [Lingula anatina]
lva-miR-7278-5p	up	TRINITY_DN47023_c0_g17_i1	down	PREDICTED: uncharacterized protein LOC106173677 [Lingula anatina]
lva-miR-7003-5p	up	TRINITY_DN47023_c0_g17_i1	down	PREDICTED: uncharacterized protein LOC106173677 [Lingula anatina]
lva-miR-70	up	TRINITY_DN47023_c0_g17_i1	down	PREDICTED: uncharacterized protein LOC106173677 [Lingula anatina]
lva-miR-6658-3p	up	TRINITY_DN47023_c0_g17_i1	down	PREDICTED: uncharacterized protein LOC106173677 [Lingula anatina]
lva-miR-7278-5p	up	TRINITY_DN40086_c0_g3_i1	down	PREDICTED: uncharacterized protein LOC106457485 [Limulus polyphemus]
lva-miR-61	up	TRINITY_DN40086_c0_g3_i1	down	PREDICTED: uncharacterized protein LOC106457485 [Limulus polyphemus]
lva-miR-279b-3p	up	TRINITY_DN40086_c0_g3_i1	down	PREDICTED: uncharacterized protein LOC106457485 [Limulus polyphemus]
lva-miR8623c	down	TRINITY_DN24759_c0_g1_i1	up	PREDICTED: uncharacterized protein LOC106470123 [Limulus polyphemus]
lva-miR-2898	down	TRINITY_DN24759_c0_g1_i1	up	PREDICTED: uncharacterized protein LOC106470123 [Limulus polyphemus]
lva-miR-745b	up	TRINITY_DN46536_c0_g4_i1	down	PREDICTED: uncharacterized protein LOC106470382 [Limulus polyphemus]
lva-miR-7373b-3p	up	TRINITY_DN46536_c0_g4_i1	down	PREDICTED: uncharacterized protein LOC106470382 [Limulus polyphemus]
lva-miR-7278-5p	up	TRINITY_DN46536_c0_g4_i1	down	PREDICTED: uncharacterized protein LOC106470382 [Limulus polyphemus]
lva-miR-6813-5p	up	TRINITY_DN46536_c0_g4_i1	down	PREDICTED: uncharacterized protein LOC106470382 [Limulus polyphemus]
lva-bantam	up	TRINITY_DN46536_c0_g4_i1	down	PREDICTED: uncharacterized protein LOC106470382 [Limulus polyphemus]
lva-miR902l-5p	down	TRINITY_DN44780_c0_g1_i5	up	PREDICTED: uncharacterized protein LOC106637599 [Copidosoma floridanum]
lva-miR-745b	up	TRINITY_DN44780_c0_g1_i2	down	PREDICTED: uncharacterized protein LOC106637599 [Copidosoma floridanum]
lva-miR-6813-5p	up	TRINITY_DN44780_c0_g1_i2	down	PREDICTED: uncharacterized protein LOC106637599 [Copidosoma floridanum]
lva-miR-502b-3p	down	TRINITY_DN44780_c0_g1_i5	up	PREDICTED: uncharacterized protein LOC106637599 [Copidosoma floridanum]
lva-miR-3689c	down	TRINITY_DN44780_c0_g1_i5	up	PREDICTED: uncharacterized protein LOC106637599 [Copidosoma floridanum]
lva-miR-2898	down	TRINITY_DN43751_c2_g4_i4	up	PREDICTED: uncharacterized protein LOC107271304 [Cephus cinctus]
lva-miR-7278-5p	up	TRINITY_DN45778_c0_g2_i2	down	PREDICTED: uncharacterized protein LOC107340243 [Acropora digitifera]
lva-miR-6813-5p	up	TRINITY_DN45778_c0_g2_i2	down	PREDICTED: uncharacterized protein LOC107340243 [Acropora digitifera]
lva-miR-502b-3p	down	TRINITY_DN45918_c3_g1_i1	up	PREDICTED: uncharacterized protein LOC108253970, partial [Diaphorina citri]
lva-miR-3689c	down	TRINITY_DN45918_c3_g1_i1	up	PREDICTED: uncharacterized protein LOC108253970, partial [Diaphorina citri]
lva-miR-2898	down	TRINITY_DN45918_c3_g1_i1	up	PREDICTED: uncharacterized protein LOC108253970, partial [Diaphorina citri]
lva-miR902l-5p	down	TRINITY_DN42938_c0_g3_i1	up	PREDICTED: uncharacterized protein LOC108561141 [Nicrophorus vespilloides]
lva-miR-502b-3p	down	TRINITY_DN42938_c0_g3_i1	up	PREDICTED: uncharacterized protein LOC108561141 [Nicrophorus vespilloides]
lva-miR-2898	down	TRINITY_DN42938_c0_g3_i1	up	PREDICTED: uncharacterized protein LOC108561141 [Nicrophorus vespilloides]
lva-miR-70	up	TRINITY_DN44731_c0_g13_i1	down	PREDICTED: uncharacterized protein LOC108665022 [Hyalella azteca]
lva-bantam	up	TRINITY_DN44731_c0_g13_i1	down	PREDICTED: uncharacterized protein LOC108665022 [Hyalella azteca]
lva-miR-502b-3p	down	TRINITY_DN37444_c0_g2_i2	up	PREDICTED: uncharacterized protein LOC108665492 [Hyalella azteca]
lva-miR-2898	down	TRINITY_DN37444_c0_g2_i2	up	PREDICTED: uncharacterized protein LOC108665492 [Hyalella azteca]
lva-miR-2898	down	TRINITY_DN40855_c0_g7_i5	up	PREDICTED: uncharacterized protein LOC108666374 [Hyalella azteca]
lva-miR-6813-5p	up	TRINITY_DN44107_c0_g13_i4	down	PREDICTED: uncharacterized protein LOC108666881 [Hyalella azteca]
lva-miR902l-5p	down	TRINITY_DN40690_c4_g1_i3	up	PREDICTED: uncharacterized protein LOC108666961 isoform X2 [Hyalella azteca]
lva-miR902l-5p	down	TRINITY_DN40690_c4_g1_i6	up	PREDICTED: uncharacterized protein LOC108666961 isoform X2 [Hyalella azteca]
lva-miR-9000	up	TRINITY_DN40690_c4_g1_i11	down	PREDICTED: uncharacterized protein LOC108666961 isoform X2 [Hyalella azteca]
lva-miR-9000	up	TRINITY_DN40690_c4_g1_i7	down	PREDICTED: uncharacterized protein LOC108666961 isoform X2 [Hyalella azteca]
lva-miR-9000	up	TRINITY_DN40690_c4_g1_i8	down	PREDICTED: uncharacterized protein LOC108666961 isoform X2 [Hyalella azteca]
lva-miR-745b	up	TRINITY_DN40690_c4_g1_i11	down	PREDICTED: uncharacterized protein LOC108666961 isoform X2 [Hyalella azteca]
lva-miR-745b	up	TRINITY_DN40690_c4_g1_i7	down	PREDICTED: uncharacterized protein LOC108666961 isoform X2 [Hyalella azteca]
lva-miR-745b	up	TRINITY_DN40690_c4_g1_i8	down	PREDICTED: uncharacterized protein LOC108666961 isoform X2 [Hyalella azteca]
lva-miR-7373b-3p	up	TRINITY_DN40690_c4_g1_i11	down	PREDICTED: uncharacterized protein LOC108666961 isoform X2 [Hyalella azteca]
lva-miR-7373b-3p	up	TRINITY_DN40690_c4_g1_i7	down	PREDICTED: uncharacterized protein LOC108666961 isoform X2 [Hyalella azteca]
lva-miR-7373b-3p	up	TRINITY_DN40690_c4_g1_i8	down	PREDICTED: uncharacterized protein LOC108666961 isoform X2 [Hyalella azteca]
lva-miR-7278-5p	up	TRINITY_DN40690_c4_g1_i11	down	PREDICTED: uncharacterized protein LOC108666961 isoform X2 [Hyalella azteca]
lva-miR-7278-5p	up	TRINITY_DN40690_c4_g1_i7	down	PREDICTED: uncharacterized protein LOC108666961 isoform X2 [Hyalella azteca]
lva-miR-7278-5p	up	TRINITY_DN40690_c4_g1_i8	down	PREDICTED: uncharacterized protein LOC108666961 isoform X2 [Hyalella azteca]
lva-miR-70	up	TRINITY_DN40690_c4_g1_i11	down	PREDICTED: uncharacterized protein LOC108666961 isoform X2 [Hyalella azteca]
lva-miR-70	up	TRINITY_DN40690_c4_g1_i7	down	PREDICTED: uncharacterized protein LOC108666961 isoform X2 [Hyalella azteca]
lva-miR-70	up	TRINITY_DN40690_c4_g1_i8	down	PREDICTED: uncharacterized protein LOC108666961 isoform X2 [Hyalella azteca]
lva-miR-6813-5p	up	TRINITY_DN40690_c4_g1_i11	down	PREDICTED: uncharacterized protein LOC108666961 isoform X2 [Hyalella azteca]
lva-miR-6813-5p	up	TRINITY_DN40690_c4_g1_i7	down	PREDICTED: uncharacterized protein LOC108666961 isoform X2 [Hyalella azteca]
lva-miR-6813-5p	up	TRINITY_DN40690_c4_g1_i8	down	PREDICTED: uncharacterized protein LOC108666961 isoform X2 [Hyalella azteca]
lva-miR-61	up	TRINITY_DN40690_c4_g1_i11	down	PREDICTED: uncharacterized protein LOC108666961 isoform X2 [Hyalella azteca]
lva-miR-502b-3p	down	TRINITY_DN40690_c4_g1_i3	up	PREDICTED: uncharacterized protein LOC108666961 isoform X2 [Hyalella azteca]
lva-miR-502b-3p	down	TRINITY_DN40690_c4_g1_i6	up	PREDICTED: uncharacterized protein LOC108666961 isoform X2 [Hyalella azteca]
lva-miR-3689c	down	TRINITY_DN40690_c4_g1_i3	up	PREDICTED: uncharacterized protein LOC108666961 isoform X2 [Hyalella azteca]
lva-miR-3689c	down	TRINITY_DN40690_c4_g1_i6	up	PREDICTED: uncharacterized protein LOC108666961 isoform X2 [Hyalella azteca]
lva-miR-2898	down	TRINITY_DN40690_c4_g1_i3	up	PREDICTED: uncharacterized protein LOC108666961 isoform X2 [Hyalella azteca]
lva-miR-2898	down	TRINITY_DN40690_c4_g1_i6	up	PREDICTED: uncharacterized protein LOC108666961 isoform X2 [Hyalella azteca]
lva-miR-9000	up	TRINITY_DN41053_c0_g1_i1	down	PREDICTED: uncharacterized protein LOC108667470 isoform X2 [Hyalella azteca]
lva-miR-745b	up	TRINITY_DN41053_c0_g1_i1	down	PREDICTED: uncharacterized protein LOC108667470 isoform X2 [Hyalella azteca]
lva-miR-7373b-3p	up	TRINITY_DN41053_c0_g1_i1	down	PREDICTED: uncharacterized protein LOC108667470 isoform X2 [Hyalella azteca]
lva-miR-70	up	TRINITY_DN41053_c0_g1_i1	down	PREDICTED: uncharacterized protein LOC108667470 isoform X2 [Hyalella azteca]
lva-miR-6813-5p	up	TRINITY_DN41053_c0_g1_i1	down	PREDICTED: uncharacterized protein LOC108667470 isoform X2 [Hyalella azteca]
lva-miR-6658-3p	up	TRINITY_DN41053_c0_g1_i1	down	PREDICTED: uncharacterized protein LOC108667470 isoform X2 [Hyalella azteca]
lva-bantam	up	TRINITY_DN41053_c0_g1_i1	down	PREDICTED: uncharacterized protein LOC108667470 isoform X2 [Hyalella azteca]
lva-miR-6658-3p	up	TRINITY_DN44552_c2_g5_i1	down	PREDICTED: uncharacterized protein LOC108668032 [Hyalella azteca]
lva-miR-745b	up	TRINITY_DN44972_c0_g6_i1	down	PREDICTED: uncharacterized protein LOC108668051 [Hyalella azteca]
lva-miR-7003-5p	up	TRINITY_DN44972_c0_g6_i1	down	PREDICTED: uncharacterized protein LOC108668051 [Hyalella azteca]
lva-miR-6658-3p	up	TRINITY_DN44972_c0_g6_i1	down	PREDICTED: uncharacterized protein LOC108668051 [Hyalella azteca]
lva-miR-2898	down	TRINITY_DN44463_c0_g1_i2	up	PREDICTED: uncharacterized protein LOC108668938 [Hyalella azteca]
lva-miR902l-5p	down	TRINITY_DN44781_c1_g2_i1	up	PREDICTED: uncharacterized protein LOC108669044 [Hyalella azteca]
lva-miR-502b-3p	down	TRINITY_DN44781_c1_g2_i1	up	PREDICTED: uncharacterized protein LOC108669044 [Hyalella azteca]
lva-miR-3689c	down	TRINITY_DN44781_c1_g2_i1	up	PREDICTED: uncharacterized protein LOC108669044 [Hyalella azteca]
lva-miR-2898	down	TRINITY_DN44781_c1_g2_i1	up	PREDICTED: uncharacterized protein LOC108669044 [Hyalella azteca]
lva-miR-6813-5p	up	TRINITY_DN46341_c0_g36_i1	down	PREDICTED: uncharacterized protein LOC108669406 [Hyalella azteca]
lva-miR-6813-5p	up	TRINITY_DN46341_c0_g9_i1	down	PREDICTED: uncharacterized protein LOC108669406 [Hyalella azteca]
lva-miR-502b-3p	down	TRINITY_DN47586_c4_g6_i1	up	PREDICTED: uncharacterized protein LOC108669523 [Hyalella azteca]
lva-miR-745b	up	TRINITY_DN30630_c0_g1_i1	down	PREDICTED: uncharacterized protein LOC108669569 isoform X1 [Hyalella azteca]
lva-bantam	up	TRINITY_DN30630_c0_g1_i1	down	PREDICTED: uncharacterized protein LOC108669569 isoform X1 [Hyalella azteca]
lva-miR902l-5p	down	TRINITY_DN39328_c0_g1_i1	up	PREDICTED: uncharacterized protein LOC108669804 [Hyalella azteca]
lva-miR-502b-3p	down	TRINITY_DN39328_c0_g1_i1	up	PREDICTED: uncharacterized protein LOC108669804 [Hyalella azteca]
lva-miR-3689c	down	TRINITY_DN39328_c0_g1_i1	up	PREDICTED: uncharacterized protein LOC108669804 [Hyalella azteca]
lva-miR-7373b-3p	up	TRINITY_DN18664_c0_g2_i1	down	PREDICTED: uncharacterized protein LOC108670073 [Hyalella azteca]
lva-miR-7278-5p	up	TRINITY_DN18664_c0_g2_i1	down	PREDICTED: uncharacterized protein LOC108670073 [Hyalella azteca]
lva-miR902l-5p	down	TRINITY_DN32711_c0_g1_i1	up	PREDICTED: uncharacterized protein LOC108670316 [Hyalella azteca]
lva-miR-502b-3p	down	TRINITY_DN32711_c0_g1_i1	up	PREDICTED: uncharacterized protein LOC108670316 [Hyalella azteca]
lva-miR-2898	down	TRINITY_DN32711_c0_g1_i1	up	PREDICTED: uncharacterized protein LOC108670316 [Hyalella azteca]
lva-miR902l-5p	down	TRINITY_DN36785_c1_g7_i2	up	PREDICTED: uncharacterized protein LOC108670568 isoform X1 [Hyalella azteca]
lva-miR-745b	up	TRINITY_DN43936_c1_g1_i1	down	PREDICTED: uncharacterized protein LOC108670618, partial [Hyalella azteca]
lva-miR-6813-5p	up	TRINITY_DN43936_c1_g1_i1	down	PREDICTED: uncharacterized protein LOC108670618, partial [Hyalella azteca]
lva-miR-7003-5p	up	TRINITY_DN34025_c0_g1_i2	down	PREDICTED: uncharacterized protein LOC108670626 [Hyalella azteca]
lva-miR902l-5p	down	TRINITY_DN41456_c0_g1_i1	up	PREDICTED: uncharacterized protein LOC108671443 [Hyalella azteca]
lva-miR8623c	down	TRINITY_DN41456_c0_g1_i1	up	PREDICTED: uncharacterized protein LOC108671443 [Hyalella azteca]
lva-miR-745b	up	TRINITY_DN32641_c0_g1_i1	down	PREDICTED: uncharacterized protein LOC108671598 isoform X3 [Hyalella azteca]
lva-miR-7373b-3p	up	TRINITY_DN32641_c0_g1_i1	down	PREDICTED: uncharacterized protein LOC108671598 isoform X3 [Hyalella azteca]
lva-miR-7278-5p	up	TRINITY_DN32641_c0_g1_i1	down	PREDICTED: uncharacterized protein LOC108671598 isoform X3 [Hyalella azteca]
lva-miR-70	up	TRINITY_DN32641_c0_g1_i1	down	PREDICTED: uncharacterized protein LOC108671598 isoform X3 [Hyalella azteca]
lva-miR-184-3p	up	TRINITY_DN32641_c0_g1_i1	down	PREDICTED: uncharacterized protein LOC108671598 isoform X3 [Hyalella azteca]
lva-miR902l-5p	down	TRINITY_DN42804_c0_g2_i2	up	PREDICTED: uncharacterized protein LOC108672040 [Hyalella azteca]
lva-miR8623c	down	TRINITY_DN42804_c0_g2_i2	up	PREDICTED: uncharacterized protein LOC108672040 [Hyalella azteca]
lva-miR-502b-3p	down	TRINITY_DN42804_c0_g2_i2	up	PREDICTED: uncharacterized protein LOC108672040 [Hyalella azteca]
lva-miR-3689c	down	TRINITY_DN42804_c0_g2_i2	up	PREDICTED: uncharacterized protein LOC108672040 [Hyalella azteca]
lva-miR-2898	down	TRINITY_DN42804_c0_g2_i2	up	PREDICTED: uncharacterized protein LOC108672040 [Hyalella azteca]
lva-miR902l-5p	down	TRINITY_DN41127_c0_g1_i3	up	PREDICTED: uncharacterized protein LOC108672922 [Hyalella azteca]
lva-miR8623c	down	TRINITY_DN41127_c0_g1_i3	up	PREDICTED: uncharacterized protein LOC108672922 [Hyalella azteca]
lva-miR-502b-3p	down	TRINITY_DN41127_c0_g1_i3	up	PREDICTED: uncharacterized protein LOC108672922 [Hyalella azteca]
lva-miR-3689c	down	TRINITY_DN41127_c0_g1_i3	up	PREDICTED: uncharacterized protein LOC108672922 [Hyalella azteca]
lva-miR-2898	down	TRINITY_DN41127_c0_g1_i3	up	PREDICTED: uncharacterized protein LOC108672922 [Hyalella azteca]
lva-miR-745b	up	TRINITY_DN44453_c0_g3_i5	down	PREDICTED: uncharacterized protein LOC108673728 [Hyalella azteca]
lva-miR-61	up	TRINITY_DN44453_c0_g3_i5	down	PREDICTED: uncharacterized protein LOC108673728 [Hyalella azteca]
lva-bantam	up	TRINITY_DN44453_c0_g3_i5	down	PREDICTED: uncharacterized protein LOC108673728 [Hyalella azteca]
lva-miR-6813-5p	up	TRINITY_DN43493_c1_g24_i1	down	PREDICTED: uncharacterized protein LOC108674534 [Hyalella azteca]
lva-miR902l-5p	down	TRINITY_DN35034_c0_g1_i1	up	PREDICTED: uncharacterized protein LOC108675254 [Hyalella azteca]
lva-miR8623c	down	TRINITY_DN35034_c0_g1_i1	up	PREDICTED: uncharacterized protein LOC108675254 [Hyalella azteca]
lva-miR-502b-3p	down	TRINITY_DN35034_c0_g1_i1	up	PREDICTED: uncharacterized protein LOC108675254 [Hyalella azteca]
lva-miR902l-5p	down	TRINITY_DN45921_c5_g6_i1	up	PREDICTED: uncharacterized protein LOC108675380 [Hyalella azteca]
lva-miR-3689c	down	TRINITY_DN45921_c5_g6_i1	up	PREDICTED: uncharacterized protein LOC108675380 [Hyalella azteca]
lva-miR-2898	down	TRINITY_DN45921_c5_g6_i1	up	PREDICTED: uncharacterized protein LOC108675380 [Hyalella azteca]
lva-miR-745b	up	TRINITY_DN25067_c0_g1_i1	down	PREDICTED: uncharacterized protein LOC108676569 isoform X2 [Hyalella azteca]
lva-miR-7278-5p	up	TRINITY_DN25067_c0_g1_i1	down	PREDICTED: uncharacterized protein LOC108676569 isoform X2 [Hyalella azteca]
lva-miR-2898	down	TRINITY_DN43967_c2_g1_i3	up	PREDICTED: uncharacterized protein LOC108678015 [Hyalella azteca]
lva-miR-3689c	down	TRINITY_DN44106_c2_g7_i1	up	PREDICTED: uncharacterized protein LOC108678985 [Hyalella azteca]
lva-miR-745b	up	TRINITY_DN37180_c0_g2_i1	down	PREDICTED: uncharacterized protein LOC108679078 [Hyalella azteca]
lva-miR-7373b-3p	up	TRINITY_DN37180_c0_g2_i1	down	PREDICTED: uncharacterized protein LOC108679078 [Hyalella azteca]
lva-miR-7003-5p	up	TRINITY_DN37180_c0_g2_i1	down	PREDICTED: uncharacterized protein LOC108679078 [Hyalella azteca]
lva-miR-70	up	TRINITY_DN37180_c0_g2_i1	down	PREDICTED: uncharacterized protein LOC108679078 [Hyalella azteca]
lva-miR-6813-5p	up	TRINITY_DN37180_c0_g2_i1	down	PREDICTED: uncharacterized protein LOC108679078 [Hyalella azteca]
lva-miR-6658-3p	up	TRINITY_DN37180_c0_g2_i1	down	PREDICTED: uncharacterized protein LOC108679078 [Hyalella azteca]
lva-miR-184	up	TRINITY_DN37180_c0_g2_i1	down	PREDICTED: uncharacterized protein LOC108679078 [Hyalella azteca]
lva-bantam	up	TRINITY_DN37180_c0_g2_i1	down	PREDICTED: uncharacterized protein LOC108679078 [Hyalella azteca]
lva-miR-9000	up	TRINITY_DN47527_c6_g4_i4	down	PREDICTED: uncharacterized protein LOC108680039 [Hyalella azteca]
lva-miR-745b	up	TRINITY_DN47527_c6_g4_i4	down	PREDICTED: uncharacterized protein LOC108680039 [Hyalella azteca]
lva-miR-7003-5p	up	TRINITY_DN47527_c6_g4_i4	down	PREDICTED: uncharacterized protein LOC108680039 [Hyalella azteca]
lva-miR-6813-5p	up	TRINITY_DN47527_c6_g4_i4	down	PREDICTED: uncharacterized protein LOC108680039 [Hyalella azteca]
lva-miR-61	up	TRINITY_DN47527_c6_g4_i4	down	PREDICTED: uncharacterized protein LOC108680039 [Hyalella azteca]
lva-bantam	up	TRINITY_DN47527_c6_g4_i4	down	PREDICTED: uncharacterized protein LOC108680039 [Hyalella azteca]
lva-miR902l-5p	down	TRINITY_DN38553_c0_g1_i3	up	PREDICTED: uncharacterized protein LOC108681373 [Hyalella azteca]
lva-miR8623c	down	TRINITY_DN38553_c0_g1_i3	up	PREDICTED: uncharacterized protein LOC108681373 [Hyalella azteca]
lva-miR-502b-3p	down	TRINITY_DN38553_c0_g1_i3	up	PREDICTED: uncharacterized protein LOC108681373 [Hyalella azteca]
lva-miR-3689c	down	TRINITY_DN38553_c0_g1_i3	up	PREDICTED: uncharacterized protein LOC108681373 [Hyalella azteca]
lva-miR-2898	down	TRINITY_DN38553_c0_g1_i3	up	PREDICTED: uncharacterized protein LOC108681373 [Hyalella azteca]
lva-miR-6658-3p	up	TRINITY_DN47599_c4_g17_i1	down	PREDICTED: uncharacterized protein LOC108681607 [Hyalella azteca]
lva-miR902l-5p	down	TRINITY_DN39655_c0_g1_i7	up	PREDICTED: uncharacterized protein LOC108681885 [Hyalella azteca]
lva-miR902l-5p	down	TRINITY_DN22771_c0_g1_i1	up	PREDICTED: uncharacterized protein LOC108681885 [Hyalella azteca]
lva-miR8623c	down	TRINITY_DN22771_c0_g1_i1	up	PREDICTED: uncharacterized protein LOC108681885 [Hyalella azteca]
lva-miR-3689c	down	TRINITY_DN39655_c0_g1_i7	up	PREDICTED: uncharacterized protein LOC108681885 [Hyalella azteca]
lva-miR-2898	down	TRINITY_DN22771_c0_g1_i1	up	PREDICTED: uncharacterized protein LOC108681885 [Hyalella azteca]
lva-miR-2898	down	TRINITY_DN39655_c0_g1_i7	up	PREDICTED: uncharacterized protein LOC108681885 [Hyalella azteca]
lva-miR902l-5p	down	TRINITY_DN46093_c0_g1_i7	up	PREDICTED: uncharacterized protein LOC108681932 [Hyalella azteca]
lva-miR-9000	up	TRINITY_DN46093_c0_g1_i15	down	PREDICTED: uncharacterized protein LOC108681932 [Hyalella azteca]
lva-miR8623c	down	TRINITY_DN46093_c0_g1_i7	up	PREDICTED: uncharacterized protein LOC108681932 [Hyalella azteca]
lva-miR-745b	up	TRINITY_DN46093_c0_g1_i15	down	PREDICTED: uncharacterized protein LOC108681932 [Hyalella azteca]
lva-miR-7373b-3p	up	TRINITY_DN46093_c0_g1_i15	down	PREDICTED: uncharacterized protein LOC108681932 [Hyalella azteca]
lva-miR-7278-5p	up	TRINITY_DN46093_c0_g1_i15	down	PREDICTED: uncharacterized protein LOC108681932 [Hyalella azteca]
lva-miR-6813-5p	up	TRINITY_DN46093_c0_g1_i15	down	PREDICTED: uncharacterized protein LOC108681932 [Hyalella azteca]
lva-miR-61	up	TRINITY_DN46093_c0_g1_i15	down	PREDICTED: uncharacterized protein LOC108681932 [Hyalella azteca]
lva-miR-502b-3p	down	TRINITY_DN46093_c0_g1_i7	up	PREDICTED: uncharacterized protein LOC108681932 [Hyalella azteca]
lva-miR-3689c	down	TRINITY_DN46093_c0_g1_i7	up	PREDICTED: uncharacterized protein LOC108681932 [Hyalella azteca]
lva-miR-2898	down	TRINITY_DN46093_c0_g1_i7	up	PREDICTED: uncharacterized protein LOC108681932 [Hyalella azteca]
lva-bantam	up	TRINITY_DN46093_c0_g1_i15	down	PREDICTED: uncharacterized protein LOC108681932 [Hyalella azteca]
lva-miR902l-5p	down	TRINITY_DN45250_c0_g1_i11	up	PREDICTED: uncharacterized protein LOC108682629 [Hyalella azteca]
lva-miR-502b-3p	down	TRINITY_DN45250_c0_g1_i11	up	PREDICTED: uncharacterized protein LOC108682629 [Hyalella azteca]
lva-miR-3689c	down	TRINITY_DN45250_c0_g1_i11	up	PREDICTED: uncharacterized protein LOC108682629 [Hyalella azteca]
lva-miR902l-5p	down	TRINITY_DN31669_c0_g2_i1	up	PREDICTED: uncharacterized protein LOC108682923 [Hyalella azteca]
lva-miR8623c	down	TRINITY_DN31669_c0_g5_i1	up	PREDICTED: uncharacterized protein LOC108682923 [Hyalella azteca]
lva-miR-61	up	TRINITY_DN39806_c0_g7_i4	down	PREDICTED: uncharacterized protein LOC108682943 isoform X2 [Hyalella azteca]
lva-miR-7278-5p	up	TRINITY_DN44552_c2_g4_i1	down	PREDICTED: uncharacterized protein LOC108909097 isoform X1 [Anoplophora glabripennis]
lva-miR-184	up	TRINITY_DN44552_c2_g4_i1	down	PREDICTED: uncharacterized protein LOC108909097 isoform X1 [Anoplophora glabripennis]
lva-bantam	up	TRINITY_DN44552_c2_g4_i1	down	PREDICTED: uncharacterized protein LOC108909097 isoform X1 [Anoplophora glabripennis]
lva-miR-9000	up	TRINITY_DN24435_c0_g1_i2	down	PREDICTED: uncharacterized serine/threonine-protein kinase SgK494-like, partial [Limulus polyphemus]
lva-miR-745b	up	TRINITY_DN24435_c0_g1_i2	down	PREDICTED: uncharacterized serine/threonine-protein kinase SgK494-like, partial [Limulus polyphemus]
lva-miR-7278-5p	up	TRINITY_DN24435_c0_g1_i2	down	PREDICTED: uncharacterized serine/threonine-protein kinase SgK494-like, partial [Limulus polyphemus]
lva-miR-7003-5p	up	TRINITY_DN24435_c0_g1_i2	down	PREDICTED: uncharacterized serine/threonine-protein kinase SgK494-like, partial [Limulus polyphemus]
lva-miR-6813-5p	up	TRINITY_DN24435_c0_g1_i2	down	PREDICTED: uncharacterized serine/threonine-protein kinase SgK494-like, partial [Limulus polyphemus]
lva-miR-61	up	TRINITY_DN24435_c0_g1_i2	down	PREDICTED: uncharacterized serine/threonine-protein kinase SgK494-like, partial [Limulus polyphemus]
lva-miR-184-3p	up	TRINITY_DN24435_c0_g1_i2	down	PREDICTED: uncharacterized serine/threonine-protein kinase SgK494-like, partial [Limulus polyphemus]
lva-miR-745b	up	TRINITY_DN47561_c4_g5_i1	down	PREDICTED: unconventional myosin-Ie-like [Notothenia coriiceps]
lva-miR-7373b-3p	up	TRINITY_DN47561_c4_g5_i1	down	PREDICTED: unconventional myosin-Ie-like [Notothenia coriiceps]
lva-miR-7278-5p	up	TRINITY_DN47561_c4_g5_i1	down	PREDICTED: unconventional myosin-Ie-like [Notothenia coriiceps]
lva-miR-70	up	TRINITY_DN47561_c4_g5_i1	down	PREDICTED: unconventional myosin-Ie-like [Notothenia coriiceps]
lva-miR-6813-5p	up	TRINITY_DN47561_c4_g5_i1	down	PREDICTED: unconventional myosin-Ie-like [Notothenia coriiceps]
lva-miR-6658-3p	up	TRINITY_DN47561_c4_g5_i1	down	PREDICTED: unconventional myosin-Ie-like [Notothenia coriiceps]
lva-miR-61	up	TRINITY_DN47561_c4_g5_i1	down	PREDICTED: unconventional myosin-Ie-like [Notothenia coriiceps]
lva-miR-279b-3p	up	TRINITY_DN47561_c4_g5_i1	down	PREDICTED: unconventional myosin-Ie-like [Notothenia coriiceps]
lva-bantam	up	TRINITY_DN47561_c4_g5_i1	down	PREDICTED: unconventional myosin-Ie-like [Notothenia coriiceps]
lva-miR-745b	up	TRINITY_DN47162_c1_g1_i6	down	PREDICTED: vacuolar protein sorting-associated protein 11 homolog [Neodiprion lecontei]
lva-miR-7278-5p	up	TRINITY_DN47162_c1_g1_i6	down	PREDICTED: vacuolar protein sorting-associated protein 11 homolog [Neodiprion lecontei]
lva-miR-6813-5p	up	TRINITY_DN47162_c1_g1_i6	down	PREDICTED: vacuolar protein sorting-associated protein 11 homolog [Neodiprion lecontei]
lva-miR-184	up	TRINITY_DN47162_c1_g1_i6	down	PREDICTED: vacuolar protein sorting-associated protein 11 homolog [Neodiprion lecontei]
lva-miR902l-5p	down	TRINITY_DN44131_c0_g1_i4	up	PREDICTED: vacuolar protein sorting-associated protein 13D-like [Hyalella azteca]
lva-miR8623c	down	TRINITY_DN44131_c0_g1_i4	up	PREDICTED: vacuolar protein sorting-associated protein 13D-like [Hyalella azteca]
lva-miR-502b-3p	down	TRINITY_DN44131_c0_g1_i4	up	PREDICTED: vacuolar protein sorting-associated protein 13D-like [Hyalella azteca]
lva-miR-3689c	down	TRINITY_DN44131_c0_g1_i4	up	PREDICTED: vacuolar protein sorting-associated protein 13D-like [Hyalella azteca]
lva-miR-2898	down	TRINITY_DN44131_c0_g1_i4	up	PREDICTED: vacuolar protein sorting-associated protein 13D-like [Hyalella azteca]
lva-miR902l-5p	down	TRINITY_DN39398_c1_g2_i3	up	PREDICTED: valacyclovir hydrolase [Polistes canadensis]
lva-miR-9000	up	TRINITY_DN46186_c0_g11_i1	down	PREDICTED: venom dipeptidyl peptidase 4-like [Hyalella azteca]
lva-miR-7278-5p	up	TRINITY_DN46186_c0_g11_i1	down	PREDICTED: venom dipeptidyl peptidase 4-like [Hyalella azteca]
lva-bantam	up	TRINITY_DN46186_c0_g11_i1	down	PREDICTED: venom dipeptidyl peptidase 4-like [Hyalella azteca]
lva-miR-7278-5p	up	TRINITY_DN44220_c0_g6_i1	down	PREDICTED: WASH complex subunit CCDC53 isoform X1 [Taeniopygia guttata]
lva-miR-70	up	TRINITY_DN44220_c0_g6_i1	down	PREDICTED: WASH complex subunit CCDC53 isoform X1 [Taeniopygia guttata]
lva-miR-2898	down	TRINITY_DN29719_c0_g2_i1	up	PREDICTED: WD repeat domain phosphoinositide-interacting protein 3-like [Nothobranchius furzeri]
lva-miR-9000	up	TRINITY_DN44709_c0_g1_i4	down	PREDICTED: WD repeat-containing protein 7-like [Hyalella azteca]
lva-miR-7278-5p	up	TRINITY_DN44709_c0_g1_i4	down	PREDICTED: WD repeat-containing protein 7-like [Hyalella azteca]
lva-miR-502b-3p	down	TRINITY_DN44709_c0_g1_i3	up	PREDICTED: WD repeat-containing protein 7-like [Hyalella azteca]
lva-miR-2898	down	TRINITY_DN44709_c0_g1_i3	up	PREDICTED: WD repeat-containing protein 7-like [Hyalella azteca]
lva-bantam	up	TRINITY_DN44709_c0_g1_i4	down	PREDICTED: WD repeat-containing protein 7-like [Hyalella azteca]
lva-miR902l-5p	down	TRINITY_DN7554_c1_g2_i1	up	PREDICTED: WW domain-containing protein C660.06-like [Hyalella azteca]
lva-miR-502b-3p	down	TRINITY_DN31097_c4_g1_i1	up	PREDICTED: WW domain-containing protein C660.06-like [Hyalella azteca]
lva-miR902l-5p	down	TRINITY_DN45304_c0_g4_i5	up	PREDICTED: zinc finger CCCH domain-containing protein 13 [Strongylocentrotus purpuratus]
lva-miR8623c	down	TRINITY_DN45304_c0_g4_i5	up	PREDICTED: zinc finger CCCH domain-containing protein 13 [Strongylocentrotus purpuratus]
lva-miR-502b-3p	down	TRINITY_DN45304_c0_g4_i5	up	PREDICTED: zinc finger CCCH domain-containing protein 13 [Strongylocentrotus purpuratus]
lva-miR-3689c	down	TRINITY_DN45304_c0_g4_i5	up	PREDICTED: zinc finger CCCH domain-containing protein 13 [Strongylocentrotus purpuratus]
lva-miR-2898	down	TRINITY_DN45304_c0_g4_i5	up	PREDICTED: zinc finger CCCH domain-containing protein 13 [Strongylocentrotus purpuratus]
lva-miR902l-5p	down	TRINITY_DN42198_c2_g7_i1	up	PREDICTED: zinc finger protein 14-like [Cyphomyrmex costatus]
lva-miR-502b-3p	down	TRINITY_DN42198_c2_g7_i1	up	PREDICTED: zinc finger protein 14-like [Cyphomyrmex costatus]
lva-miR-2898	down	TRINITY_DN42198_c2_g7_i1	up	PREDICTED: zinc finger protein 14-like [Cyphomyrmex costatus]
lva-miR902l-5p	down	TRINITY_DN25341_c0_g1_i2	up	PREDICTED: zinc finger protein 2 homolog, partial [Agrilus planipennis]
lva-miR-3689c	down	TRINITY_DN25341_c0_g1_i2	up	PREDICTED: zinc finger protein 2 homolog, partial [Agrilus planipennis]
lva-miR-2898	down	TRINITY_DN25341_c0_g1_i2	up	PREDICTED: zinc finger protein 2 homolog, partial [Agrilus planipennis]
lva-miR902l-5p	down	TRINITY_DN40410_c1_g1_i1	up	PREDICTED: zinc finger protein 239-like [Priapulus caudatus]
lva-miR902l-5p	down	TRINITY_DN41364_c0_g1_i5	up	PREDICTED: zinc finger protein 536-like, partial [Hyalella azteca]
lva-miR-2898	down	TRINITY_DN41364_c0_g1_i5	up	PREDICTED: zinc finger protein 536-like, partial [Hyalella azteca]
lva-miR-745b	up	TRINITY_DN43415_c0_g2_i2	down	PREDICTED: zinc finger protein 608-like [Apis cerana]
lva-miR-6813-5p	up	TRINITY_DN43415_c0_g2_i2	down	PREDICTED: zinc finger protein 608-like [Apis cerana]
lva-miR-2898	down	TRINITY_DN42146_c4_g3_i1	up	PREDICTED: zinc transporter 5-like [Hyalella azteca]
lva-miR902l-5p	down	TRINITY_DN44229_c0_g5_i1	up	Probable rRNA-processing protein EBP2 homolog [Lepeophtheirus salmonis]
lva-miR-3689c	down	TRINITY_DN44229_c0_g5_i1	up	Probable rRNA-processing protein EBP2 homolog [Lepeophtheirus salmonis]
lva-miR-6813-5p	up	TRINITY_DN31062_c0_g1_i1	down	profilin, partial [Litopenaeus vannamei]
lva-miR-3689c	down	TRINITY_DN20357_c0_g3_i1	up	prophenoloxidase [Litopenaeus vannamei]
lva-miR-3689c	down	TRINITY_DN35599_c2_g3_i1	up	prophenoloxidase [Litopenaeus vannamei]
lva-miR-2898	down	TRINITY_DN35599_c2_g3_i1	up	prophenoloxidase [Litopenaeus vannamei]
lva-miR-2898	down	TRINITY_DN24258_c0_g2_i1	up	prophenoloxidase 2 [Litopenaeus vannamei]
lva-miR-2898	down	TRINITY_DN45718_c3_g1_i2	up	prophenoloxidase 2 [Litopenaeus vannamei]
lva-miR-2898	down	TRINITY_DN45718_c3_g13_i1	up	prophenoloxidase 2 [Litopenaeus vannamei]
lva-miR-2898	down	TRINITY_DN45718_c3_g2_i1	up	prophenoloxidase 2 [Litopenaeus vannamei]
lva-miR-2898	down	TRINITY_DN45718_c3_g4_i1	up	prophenoloxidase 2 [Litopenaeus vannamei]
lva-miR-2898	down	TRINITY_DN45718_c3_g7_i1	up	prophenoloxidase 2 [Litopenaeus vannamei]
lva-miR-2898	down	TRINITY_DN45718_c3_g9_i1	up	prophenoloxidase 2 [Litopenaeus vannamei]
lva-miR-3689c	down	TRINITY_DN35599_c2_g23_i1	up	prophenoloxidase-1 [Litopenaeus vannamei]
lva-miR-3689c	down	TRINITY_DN35599_c2_g7_i1	up	prophenoloxidase-1 [Litopenaeus vannamei]
lva-miR-3689c	down	TRINITY_DN35599_c2_g8_i1	up	prophenoloxidase-1 [Litopenaeus vannamei]
lva-miR-2898	down	TRINITY_DN35599_c2_g1_i1	up	prophenoloxidase-1 [Litopenaeus vannamei]
lva-miR-9000	up	TRINITY_DN40299_c0_g1_i1	down	Proteasomal ATPase-associated factor 1 [Zootermopsis nevadensis]
lva-miR-7278-5p	up	TRINITY_DN40299_c0_g1_i1	down	Proteasomal ATPase-associated factor 1 [Zootermopsis nevadensis]
lva-miR-6813-5p	up	TRINITY_DN40299_c0_g1_i1	down	Proteasomal ATPase-associated factor 1 [Zootermopsis nevadensis]
lva-miR-7373b-3p	up	TRINITY_DN47527_c5_g4_i1	down	protein disulfide isomerase [Litopenaeus vannamei]
lva-miR-7373b-3p	up	TRINITY_DN27447_c0_g2_i1	down	protein disulfide isomerase [Litopenaeus vannamei]
lva-miR-70	up	TRINITY_DN47527_c5_g4_i1	down	protein disulfide isomerase [Litopenaeus vannamei]
lva-miR-2898	down	TRINITY_DN31610_c0_g1_i1	up	Protein HEXIM [Zootermopsis nevadensis]
lva-miR-3689c	down	TRINITY_DN46199_c0_g5_i2	up	Pseudouridylate synthase 7-like protein [Zootermopsis nevadensis]
lva-miR-2898	down	TRINITY_DN46199_c0_g5_i2	up	Pseudouridylate synthase 7-like protein [Zootermopsis nevadensis]
lva-miR902l-5p	down	TRINITY_DN32699_c0_g1_i4	up	putative accessory gland protein, partial [Gryllus pennsylvanicus]
lva-miR-3689c	down	TRINITY_DN32699_c0_g1_i4	up	putative accessory gland protein, partial [Gryllus pennsylvanicus]
lva-miR-2898	down	TRINITY_DN32699_c0_g1_i4	up	putative accessory gland protein, partial [Gryllus pennsylvanicus]
lva-miR-502b-3p	down	TRINITY_DN42927_c0_g3_i2	up	putative cation-transporting ATPase 13A3, partial [Stegodyphus mimosarum]
lva-miR-3689c	down	TRINITY_DN42927_c0_g3_i2	up	putative cation-transporting ATPase 13A3, partial [Stegodyphus mimosarum]
lva-miR-2898	down	TRINITY_DN42927_c0_g3_i2	up	putative cation-transporting ATPase 13A3, partial [Stegodyphus mimosarum]
lva-miR-502b-3p	down	TRINITY_DN35674_c0_g1_i2	up	putative conserved plasma membrane protein [Nyssomyia neivai]
lva-miR-2898	down	TRINITY_DN35674_c0_g1_i2	up	putative conserved plasma membrane protein [Nyssomyia neivai]
lva-miR-2898	down	TRINITY_DN46710_c0_g5_i2	up	putative cyclin [Amblyomma aureolatum]
lva-miR-6813-5p	up	TRINITY_DN38533_c0_g1_i5	down	putative e3 ubiquitin-protein ligase [Panstrongylus megistus]
lva-miR-9000	up	TRINITY_DN46410_c0_g1_i3	down	putative E3 ubiquitin-protein ligase MYCBP2, partial [Zootermopsis nevadensis]
lva-miR-745b	up	TRINITY_DN46410_c0_g1_i3	down	putative E3 ubiquitin-protein ligase MYCBP2, partial [Zootermopsis nevadensis]
lva-miR-7373b-3p	up	TRINITY_DN46410_c0_g1_i3	down	putative E3 ubiquitin-protein ligase MYCBP2, partial [Zootermopsis nevadensis]
lva-miR-7278-5p	up	TRINITY_DN46410_c0_g1_i3	down	putative E3 ubiquitin-protein ligase MYCBP2, partial [Zootermopsis nevadensis]
lva-miR-184-3p	up	TRINITY_DN46410_c0_g1_i3	down	putative E3 ubiquitin-protein ligase MYCBP2, partial [Zootermopsis nevadensis]
lva-miR902l-5p	down	TRINITY_DN43384_c0_g18_i1	up	putative E3 ubiquitin-protein ligase RNF144A [Papilio xuthus]
lva-miR-745b	up	TRINITY_DN38171_c0_g3_i2	down	putative methyltransferase [Orchesella cincta]
lva-miR-6813-5p	up	TRINITY_DN38171_c0_g3_i2	down	putative methyltransferase [Orchesella cincta]
lva-miR-6658-3p	up	TRINITY_DN38171_c0_g3_i2	down	putative methyltransferase [Orchesella cincta]
lva-miR-2898	down	TRINITY_DN33563_c0_g2_i1	up	putative microtubule-associated anchor protein involved in autophagy and membrane trafficking, partial [Amblyomma aureolatum]
lva-miR902l-5p	down	TRINITY_DN43293_c0_g2_i1	up	putative nonsense-mediated decay protein upf3 [Amblyomma sculptum]
lva-miR-502b-3p	down	TRINITY_DN43293_c0_g2_i1	up	putative nonsense-mediated decay protein upf3 [Amblyomma sculptum]
lva-miR902l-5p	down	TRINITY_DN39028_c2_g1_i2	up	putative reverse transcriptase [Marsupenaeus japonicus]
lva-miR-3689c	down	TRINITY_DN39028_c2_g1_i2	up	putative reverse transcriptase [Marsupenaeus japonicus]
lva-miR-2898	down	TRINITY_DN39028_c2_g1_i2	up	putative reverse transcriptase [Marsupenaeus japonicus]
lva-miR8623c	down	TRINITY_DN46854_c0_g4_i2	up	putative ribonucleases p/mrp protein subunit pop1, partial [Triatoma infestans]
lva-miR-502b-3p	down	TRINITY_DN46854_c0_g4_i2	up	putative ribonucleases p/mrp protein subunit pop1, partial [Triatoma infestans]
lva-miR902l-5p	down	TRINITY_DN44229_c0_g11_i1	up	putative rRNA-processing protein ebp2-like protein [Acartia pacifica]
lva-miR-502b-3p	down	TRINITY_DN44229_c0_g11_i1	up	putative rRNA-processing protein ebp2-like protein [Acartia pacifica]
lva-miR-3689c	down	TRINITY_DN44229_c0_g11_i1	up	putative rRNA-processing protein ebp2-like protein [Acartia pacifica]
lva-miR902l-5p	down	TRINITY_DN43535_c1_g2_i5	up	putative serine proteinase inhibitor [Pacifastacus leniusculus]
lva-miR902l-5p	down	TRINITY_DN43535_c1_g2_i7	up	putative serine proteinase inhibitor [Pacifastacus leniusculus]
lva-miR-2898	down	TRINITY_DN43535_c1_g2_i5	up	putative serine proteinase inhibitor [Pacifastacus leniusculus]
lva-miR-2898	down	TRINITY_DN43535_c1_g2_i7	up	putative serine proteinase inhibitor [Pacifastacus leniusculus]
lva-miR902l-5p	down	TRINITY_DN34626_c0_g1_i1	up	putative serine/threonine-protein kinase fray2, partial [Rhodnius neglectus]
lva-miR-502b-3p	down	TRINITY_DN34626_c0_g1_i1	up	putative serine/threonine-protein kinase fray2, partial [Rhodnius neglectus]
lva-miR-2898	down	TRINITY_DN34626_c0_g1_i1	up	putative serine/threonine-protein kinase fray2, partial [Rhodnius neglectus]
lva-miR-7278-5p	up	TRINITY_DN42802_c0_g2_i1	down	putative threonine aldolase, partial [Triatoma infestans]
lva-miR-70	up	TRINITY_DN42802_c0_g2_i1	down	putative threonine aldolase, partial [Triatoma infestans]
lva-miR-3689c	down	TRINITY_DN47112_c0_g18_i2	up	putative Vascular endothelial growth factor receptor 2/sw [Daphnia magna]
lva-miR-2898	down	TRINITY_DN47112_c0_g18_i2	up	putative Vascular endothelial growth factor receptor 2/sw [Daphnia magna]
lva-miR-3689c	down	TRINITY_DN28114_c0_g1_i1	up	putative wd40 domain protein, partial [Amblyomma aureolatum]
lva-miR-502b-3p	down	TRINITY_DN45400_c1_g5_i1	up	Pyridine nucleotide-disulfide oxidoreductase domain-containing protein 1 [Zootermopsis nevadensis]
lva-miR-2898	down	TRINITY_DN45400_c1_g5_i1	up	Pyridine nucleotide-disulfide oxidoreductase domain-containing protein 1 [Zootermopsis nevadensis]
lva-miR-7373b-3p	up	TRINITY_DN15260_c0_g1_i1	down	rap guanine nucleotide exchange factor 6-like [Parasteatoda tepidariorum]
lva-miR-6813-5p	up	TRINITY_DN15260_c0_g1_i1	down	rap guanine nucleotide exchange factor 6-like [Parasteatoda tepidariorum]
lva-miR-6658-3p	up	TRINITY_DN15260_c0_g1_i1	down	rap guanine nucleotide exchange factor 6-like [Parasteatoda tepidariorum]
lva-miR-745b	up	TRINITY_DN46705_c0_g2_i1	down	RAS-like protein, partial [Procambarus clarkii]
lva-miR-7278-5p	up	TRINITY_DN46705_c0_g2_i1	down	RAS-like protein, partial [Procambarus clarkii]
lva-miR-6813-5p	up	TRINITY_DN46705_c0_g2_i1	down	RAS-like protein, partial [Procambarus clarkii]
lva-bantam	up	TRINITY_DN46705_c0_g2_i1	down	RAS-like protein, partial [Procambarus clarkii]
lva-miR-745b	up	TRINITY_DN47058_c3_g1_i2	down	RecName: Full=Tubulin beta-1 chain; AltName: Full=Beta-I tubulin
lva-miR-7278-5p	up	TRINITY_DN47058_c3_g1_i2	down	RecName: Full=Tubulin beta-1 chain; AltName: Full=Beta-I tubulin
lva-miR-6813-5p	up	TRINITY_DN47058_c3_g1_i2	down	RecName: Full=Tubulin beta-1 chain; AltName: Full=Beta-I tubulin
lva-miR-61	up	TRINITY_DN47058_c3_g1_i2	down	RecName: Full=Tubulin beta-1 chain; AltName: Full=Beta-I tubulin
lva-miR-184-3p	up	TRINITY_DN47058_c3_g1_i2	down	RecName: Full=Tubulin beta-1 chain; AltName: Full=Beta-I tubulin
lva-miR902l-5p	down	TRINITY_DN45944_c0_g1_i2	up	regulatory-associated protein of mTOR isoform X3 [Athalia rosae]
lva-miR-502b-3p	down	TRINITY_DN45944_c0_g1_i2	up	regulatory-associated protein of mTOR isoform X3 [Athalia rosae]
lva-miR-3689c	down	TRINITY_DN45944_c0_g1_i2	up	regulatory-associated protein of mTOR isoform X3 [Athalia rosae]
lva-miR-2898	down	TRINITY_DN45944_c0_g1_i2	up	regulatory-associated protein of mTOR isoform X3 [Athalia rosae]
lva-miR902l-5p	down	TRINITY_DN41893_c0_g3_i3	up	reverse transcriptase, partial [Penaeus monodon]
lva-miR902l-5p	down	TRINITY_DN41893_c0_g3_i1	up	reverse transcriptase, partial [Penaeus monodon]
lva-miR8623c	down	TRINITY_DN35562_c0_g2_i1	up	reverse transcriptase, partial [Penaeus monodon]
lva-miR-502b-3p	down	TRINITY_DN41893_c0_g3_i1	up	reverse transcriptase, partial [Penaeus monodon]
lva-miR-502b-3p	down	TRINITY_DN41893_c0_g3_i3	up	reverse transcriptase, partial [Penaeus monodon]
lva-miR-2898	down	TRINITY_DN37575_c0_g2_i1	up	Rho guanine nucleotide exchange factor 7 [Zootermopsis nevadensis]
lva-miR-3689c	down	TRINITY_DN46977_c0_g11_i1	up	Ribose-phosphate pyrophosphokinase 1 [Daphnia magna]
lva-miR-2898	down	TRINITY_DN46977_c0_g11_i1	up	Ribose-phosphate pyrophosphokinase 1 [Daphnia magna]
lva-miR-745b	up	TRINITY_DN43199_c0_g1_i5	down	RNA helicase [Marsupenaeus japonicus]
lva-miR-7373b-3p	up	TRINITY_DN43199_c0_g1_i5	down	RNA helicase [Marsupenaeus japonicus]
lva-miR-7278-5p	up	TRINITY_DN43199_c0_g1_i5	down	RNA helicase [Marsupenaeus japonicus]
lva-miR-6813-5p	up	TRINITY_DN43199_c0_g1_i5	down	RNA helicase [Marsupenaeus japonicus]
lva-miR-184	up	TRINITY_DN43199_c0_g1_i5	down	RNA helicase [Marsupenaeus japonicus]
lva-bantam	up	TRINITY_DN43199_c0_g1_i5	down	RNA helicase [Marsupenaeus japonicus]
lva-miR902l-5p	down	TRINITY_DN42129_c0_g1_i1	up	SEC23-interacting protein [Zootermopsis nevadensis]
lva-miR-502b-3p	down	TRINITY_DN42129_c0_g1_i1	up	SEC23-interacting protein [Zootermopsis nevadensis]
lva-miR-3689c	down	TRINITY_DN42129_c0_g1_i1	up	SEC23-interacting protein [Zootermopsis nevadensis]
lva-miR-2898	down	TRINITY_DN42129_c0_g1_i1	up	SEC23-interacting protein [Zootermopsis nevadensis]
lva-miR-7278-5p	up	TRINITY_DN32590_c0_g2_i1	down	secretory leukocyte proteinase inhibitor [Litopenaeus vannamei]
lva-miR902l-5p	down	TRINITY_DN42462_c0_g5_i1	up	septin [Scylla paramamosain]
lva-miR902l-5p	down	TRINITY_DN31083_c0_g5_i2	up	serine proteinase [Litopenaeus vannamei]
lva-miR-9000	up	TRINITY_DN47745_c2_g28_i1	down	serine proteinase 1 [Portunus trituberculatus]
lva-miR-6658-3p	up	TRINITY_DN47745_c2_g10_i1	down	serine proteinase 1 [Portunus trituberculatus]
lva-miR-6658-3p	up	TRINITY_DN47745_c2_g28_i1	down	serine proteinase 1 [Portunus trituberculatus]
lva-miR-70	up	TRINITY_DN44087_c0_g2_i1	down	serine proteinase homologue, partial [Marsupenaeus japonicus]
lva-miR-184	up	TRINITY_DN14511_c0_g2_i1	down	serine proteinase inhibitor [Litopenaeus vannamei]
lva-miR902l-5p	down	TRINITY_DN44768_c0_g2_i6	up	serine/threonine-protein kinase D3 isoform X1 [Bombus terrestris]
lva-miR8623c	down	TRINITY_DN44768_c0_g2_i6	up	serine/threonine-protein kinase D3 isoform X1 [Bombus terrestris]
lva-miR-502b-3p	down	TRINITY_DN44768_c0_g2_i6	up	serine/threonine-protein kinase D3 isoform X1 [Bombus terrestris]
lva-miR-3689c	down	TRINITY_DN44768_c0_g2_i6	up	serine/threonine-protein kinase D3 isoform X1 [Bombus terrestris]
lva-miR-2898	down	TRINITY_DN44768_c0_g2_i6	up	serine/threonine-protein kinase D3 isoform X1 [Bombus terrestris]
lva-miR902l-5p	down	TRINITY_DN45404_c2_g7_i1	up	serine/threonine-protein kinase PITSLRE, putative [Pediculus humanus corporis]
lva-miR-9000	up	TRINITY_DN47603_c1_g3_i1	down	serine/threonine-protein phosphatase 4 regulatory subunit 1-like, partial [Rhincodon typus]
lva-miR-9000	up	TRINITY_DN47603_c1_g6_i1	down	serine/threonine-protein phosphatase 4 regulatory subunit 1-like, partial [Rhincodon typus]
lva-miR902l-5p	down	TRINITY_DN44933_c1_g1_i1	up	Serine/threonine-protein phosphatase PP1 isozyme 5 [Orchesella cincta]
lva-miR-502b-3p	down	TRINITY_DN44933_c1_g1_i1	up	Serine/threonine-protein phosphatase PP1 isozyme 5 [Orchesella cincta]
lva-miR-3689c	down	TRINITY_DN44933_c1_g1_i1	up	Serine/threonine-protein phosphatase PP1 isozyme 5 [Orchesella cincta]
lva-miR-9000	up	TRINITY_DN45049_c0_g1_i2	down	serine/threonine-protein phosphatase PP2A regulatory subunit B isoform [Penaeus monodon]
lva-miR-7373b-3p	up	TRINITY_DN45049_c0_g1_i2	down	serine/threonine-protein phosphatase PP2A regulatory subunit B isoform [Penaeus monodon]
lva-miR-7278-5p	up	TRINITY_DN45049_c0_g1_i2	down	serine/threonine-protein phosphatase PP2A regulatory subunit B isoform [Penaeus monodon]
lva-miR-70	up	TRINITY_DN45049_c0_g1_i2	down	serine/threonine-protein phosphatase PP2A regulatory subunit B isoform [Penaeus monodon]
lva-miR-6658-3p	up	TRINITY_DN45049_c0_g1_i2	down	serine/threonine-protein phosphatase PP2A regulatory subunit B isoform [Penaeus monodon]
lva-miR-184	up	TRINITY_DN35318_c0_g1_i1	down	single VWC domain protein 4 [Litopenaeus vannamei]
lva-miR-502b-3p	down	TRINITY_DN40510_c1_g10_i1	up	single VWC domain protein 5 [Litopenaeus vannamei]
lva-miR-745b	up	TRINITY_DN42903_c0_g1_i2	down	sodium leak channel non-selective, partial [Homarus americanus]
lva-miR-7278-5p	up	TRINITY_DN42903_c0_g1_i2	down	sodium leak channel non-selective, partial [Homarus americanus]
lva-miR-2898	down	TRINITY_DN26490_c0_g1_i1	up	sodium/potassium-transporting ATPase subunit beta [Penaeus monodon]
lva-miR902l-5p	down	TRINITY_DN45240_c2_g3_i1	up	Sodium-coupled neutral amino acid transporter [Daphnia magna]
lva-miR8623c	down	TRINITY_DN45240_c2_g3_i1	up	Sodium-coupled neutral amino acid transporter [Daphnia magna]
lva-miR8623c	down	TRINITY_DN45240_c2_g3_i3	up	Sodium-coupled neutral amino acid transporter [Daphnia magna]
lva-miR-502b-3p	down	TRINITY_DN45240_c2_g3_i1	up	Sodium-coupled neutral amino acid transporter [Daphnia magna]
lva-miR-502b-3p	down	TRINITY_DN45240_c2_g3_i3	up	Sodium-coupled neutral amino acid transporter [Daphnia magna]
lva-miR-502b-3p	down	TRINITY_DN45240_c2_g3_i4	up	Sodium-coupled neutral amino acid transporter [Daphnia magna]
lva-miR-3689c	down	TRINITY_DN45240_c2_g3_i4	up	Sodium-coupled neutral amino acid transporter [Daphnia magna]
lva-miR-2898	down	TRINITY_DN45240_c2_g3_i1	up	Sodium-coupled neutral amino acid transporter [Daphnia magna]
lva-miR-2898	down	TRINITY_DN45240_c2_g3_i3	up	Sodium-coupled neutral amino acid transporter [Daphnia magna]
lva-miR-2898	down	TRINITY_DN45240_c2_g3_i4	up	Sodium-coupled neutral amino acid transporter [Daphnia magna]
lva-miR902l-5p	down	TRINITY_DN47353_c1_g1_i13	up	Solute carrier family 22 member 15, partial [Orchesella cincta]
lva-miR-502b-3p	down	TRINITY_DN47353_c1_g1_i13	up	Solute carrier family 22 member 15, partial [Orchesella cincta]
lva-miR8623c	down	TRINITY_DN45378_c1_g2_i1	up	Solute carrier organic anion transporter family member 4A1 [Dufourea novaeangliae]
lva-miR8623c	down	TRINITY_DN45378_c1_g2_i4	up	Solute carrier organic anion transporter family member 4A1 [Dufourea novaeangliae]
lva-miR-3689c	down	TRINITY_DN45378_c1_g2_i1	up	Solute carrier organic anion transporter family member 4A1 [Dufourea novaeangliae]
lva-miR-3689c	down	TRINITY_DN45378_c1_g2_i4	up	Solute carrier organic anion transporter family member 4A1 [Dufourea novaeangliae]
lva-miR-2898	down	TRINITY_DN45378_c1_g2_i1	up	Solute carrier organic anion transporter family member 4A1 [Dufourea novaeangliae]
lva-miR-2898	down	TRINITY_DN45378_c1_g2_i4	up	Solute carrier organic anion transporter family member 4A1 [Dufourea novaeangliae]
lva-miR-7373b-3p	up	TRINITY_DN44736_c1_g31_i1	down	Sterol regulatory element-binding protein [Daphnia magna]
lva-miR902l-5p	down	TRINITY_DN44447_c2_g5_i1	up	Talin-1 [Zootermopsis nevadensis]
lva-miR-9000	up	TRINITY_DN44447_c2_g5_i2	down	Talin-1 [Zootermopsis nevadensis]
lva-miR-745b	up	TRINITY_DN44447_c2_g5_i2	down	Talin-1 [Zootermopsis nevadensis]
lva-miR-7373b-3p	up	TRINITY_DN44447_c2_g5_i2	down	Talin-1 [Zootermopsis nevadensis]
lva-miR-7278-5p	up	TRINITY_DN44447_c2_g5_i2	down	Talin-1 [Zootermopsis nevadensis]
lva-miR-70	up	TRINITY_DN44447_c2_g5_i2	down	Talin-1 [Zootermopsis nevadensis]
lva-miR-6813-5p	up	TRINITY_DN44447_c2_g5_i2	down	Talin-1 [Zootermopsis nevadensis]
lva-miR-502b-3p	down	TRINITY_DN44447_c2_g5_i1	up	Talin-1 [Zootermopsis nevadensis]
lva-miR-2898	down	TRINITY_DN44447_c2_g5_i1	up	Talin-1 [Zootermopsis nevadensis]
lva-miR-279b-3p	up	TRINITY_DN44447_c2_g5_i2	down	Talin-1 [Zootermopsis nevadensis]
lva-miR902l-5p	down	TRINITY_DN47744_c3_g7_i3	up	TAR RNA-binding protein 2 isoform 3 [Fenneropenaeus chinensis]
lva-miR8623c	down	TRINITY_DN47744_c3_g7_i3	up	TAR RNA-binding protein 2 isoform 3 [Fenneropenaeus chinensis]
lva-miR-502b-3p	down	TRINITY_DN47744_c3_g7_i3	up	TAR RNA-binding protein 2 isoform 3 [Fenneropenaeus chinensis]
lva-miR-9000	up	TRINITY_DN45721_c1_g13_i1	down	Tcb1p [Rhizophagus irregularis DAOM 197198w]
lva-miR902l-5p	down	TRINITY_DN47710_c3_g9_i4	up	TPA: endonuclease-reverse transcriptase [Schistosoma mansoni]
lva-miR8623c	down	TRINITY_DN47710_c3_g9_i4	up	TPA: endonuclease-reverse transcriptase [Schistosoma mansoni]
lva-miR-3689c	down	TRINITY_DN47710_c3_g9_i4	up	TPA: endonuclease-reverse transcriptase [Schistosoma mansoni]
lva-miR-7373b-3p	up	TRINITY_DN43868_c1_g1_i1	down	transcription factor YdeB [Caryophanon tenue]
lva-miR-6813-5p	up	TRINITY_DN43868_c1_g1_i1	down	transcription factor YdeB [Caryophanon tenue]
lva-miR902l-5p	down	TRINITY_DN46968_c3_g3_i3	up	transient receptor potential cation channel pyrexia [Homarus americanus]
lva-miR-9000	up	TRINITY_DN46463_c0_g1_i2	down	transient receptor potential cation channel subfamily M-like protein [Homarus americanus]
lva-miR-745b	up	TRINITY_DN46463_c0_g1_i2	down	transient receptor potential cation channel subfamily M-like protein [Homarus americanus]
lva-miR-7278-5p	up	TRINITY_DN46463_c0_g1_i2	down	transient receptor potential cation channel subfamily M-like protein [Homarus americanus]
lva-miR-7003-5p	up	TRINITY_DN46463_c0_g1_i2	down	transient receptor potential cation channel subfamily M-like protein [Homarus americanus]
lva-miR-70	up	TRINITY_DN46463_c0_g1_i2	down	transient receptor potential cation channel subfamily M-like protein [Homarus americanus]
lva-miR-6813-5p	up	TRINITY_DN46463_c0_g1_i2	down	transient receptor potential cation channel subfamily M-like protein [Homarus americanus]
lva-miR-6658-3p	up	TRINITY_DN46463_c0_g1_i2	down	transient receptor potential cation channel subfamily M-like protein [Homarus americanus]
lva-miR-184	up	TRINITY_DN46463_c0_g1_i2	down	transient receptor potential cation channel subfamily M-like protein [Homarus americanus]
lva-bantam	up	TRINITY_DN46463_c0_g1_i2	down	transient receptor potential cation channel subfamily M-like protein [Homarus americanus]
lva-miR902l-5p	down	TRINITY_DN40896_c0_g3_i2	up	Transmembrane protein 62 [Papilio machaon]
lva-miR8623c	down	TRINITY_DN40896_c0_g3_i2	up	Transmembrane protein 62 [Papilio machaon]
lva-miR-502b-3p	down	TRINITY_DN40896_c0_g3_i2	up	Transmembrane protein 62 [Papilio machaon]
lva-miR-9000	up	TRINITY_DN47745_c2_g22_i1	down	Tryptase beta-2 [Orchesella cincta]
lva-miR-7373b-3p	up	TRINITY_DN47745_c2_g22_i1	down	Tryptase beta-2 [Orchesella cincta]
lva-miR-6658-3p	up	TRINITY_DN47745_c2_g22_i1	down	Tryptase beta-2 [Orchesella cincta]
lva-miR902l-5p	down	TRINITY_DN42638_c0_g2_i1	up	Tubulin-specific chaperone cofactor E-like protein [Cerapachys biroi]
lva-miR-502b-3p	down	TRINITY_DN42638_c0_g2_i1	up	Tubulin-specific chaperone cofactor E-like protein [Cerapachys biroi]
lva-miR-6658-3p	up	TRINITY_DN40541_c0_g1_i1	down	ubiquitin-conjugating enzyme E2 G1 [Penaeus monodon]
lva-miR-7003-5p	up	TRINITY_DN44767_c0_g1_i2	down	Ubiquitin-like modifier-activating enzyme 5 [Zootermopsis nevadensis]
lva-miR-6813-5p	up	TRINITY_DN44767_c0_g1_i2	down	Ubiquitin-like modifier-activating enzyme 5 [Zootermopsis nevadensis]
lva-bantam	up	TRINITY_DN44767_c0_g1_i2	down	Ubiquitin-like modifier-activating enzyme 5 [Zootermopsis nevadensis]
lva-miR-745b	up	TRINITY_DN47618_c2_g7_i1	down	UDP-glucuronosyltransferase 2C1, partial [Zootermopsis nevadensis]
lva-miR902l-5p	down	TRINITY_DN26811_c0_g1_i1	up	UDP-N-acetylhexosamine pyrophosphorylase [Daphnia magna]
lva-miR902l-5p	down	TRINITY_DN26811_c0_g1_i2	up	UDP-N-acetylhexosamine pyrophosphorylase [Daphnia magna]
lva-miR-502b-3p	down	TRINITY_DN28536_c0_g1_i1	up	unnamed protein product [Oncorhynchus mykiss]
lva-miR-502b-3p	down	TRINITY_DN45428_c1_g4_i4	up	unnamed protein product [Oncorhynchus mykiss]
lva-miR-745b	up	TRINITY_DN44805_c0_g1_i6	down	Vacuolar protein sorting-associated protein 41 [Daphnia magna]
lva-miR-7373b-3p	up	TRINITY_DN44805_c0_g1_i6	down	Vacuolar protein sorting-associated protein 41 [Daphnia magna]
lva-miR-7278-5p	up	TRINITY_DN44805_c0_g1_i6	down	Vacuolar protein sorting-associated protein 41 [Daphnia magna]
lva-miR-6658-3p	up	TRINITY_DN44805_c0_g1_i6	down	Vacuolar protein sorting-associated protein 41 [Daphnia magna]
lva-bantam	up	TRINITY_DN44805_c0_g1_i6	down	Vacuolar protein sorting-associated protein 41 [Daphnia magna]
lva-miR-6813-5p	up	TRINITY_DN44549_c0_g29_i1	down	Vacuolar proton pump subunit E [Caligus clemensi]
lva-miR902l-5p	down	TRINITY_DN46571_c0_g5_i3	up	valine--tRNA ligase [Pogona vitticeps]
lva-miR8623c	down	TRINITY_DN46571_c0_g5_i3	up	valine--tRNA ligase [Pogona vitticeps]
lva-miR-2898	down	TRINITY_DN46571_c0_g5_i3	up	valine--tRNA ligase [Pogona vitticeps]
lva-miR902l-5p	down	TRINITY_DN47676_c1_g25_i1	up	vascular endothelial growth factor 3 [Litopenaeus vannamei]
lva-miR-6658-3p	up	TRINITY_DN47522_c1_g34_i3	down	Vascular endothelial growth factor receptor 1 [Fopius arisanus]
lva-miR902l-5p	down	TRINITY_DN47112_c0_g22_i1	up	vascular endothelial growth factor receptor precursor [Litopenaeus vannamei]
lva-miR902l-5p	down	TRINITY_DN47112_c0_g22_i4	up	vascular endothelial growth factor receptor precursor [Litopenaeus vannamei]
lva-miR-3689c	down	TRINITY_DN47112_c0_g18_i1	up	vascular endothelial growth factor receptor precursor [Litopenaeus vannamei]
lva-miR-2898	down	TRINITY_DN47112_c0_g18_i1	up	vascular endothelial growth factor receptor precursor [Litopenaeus vannamei]
lva-miR8623c	down	TRINITY_DN34954_c0_g1_i2	up	will die slowly [Scylla paramamosain]
lva-miR-502b-3p	down	TRINITY_DN34954_c0_g1_i2	up	will die slowly [Scylla paramamosain]
lva-miR-745b	up	TRINITY_DN40251_c1_g5_i1	down	X-box binding protein 1 splicing form [Litopenaeus vannamei]
lva-miR-7373b-3p	up	TRINITY_DN40251_c1_g5_i1	down	X-box binding protein 1 splicing form [Litopenaeus vannamei]
lva-miR902l-5p	down	TRINITY_DN33591_c0_g1_i2	up	Zinc finger MYND domain-containing protein 11 [Zootermopsis nevadensis]
lva-miR8623c	down	TRINITY_DN33591_c0_g1_i2	up	Zinc finger MYND domain-containing protein 11 [Zootermopsis nevadensis]
lva-miR-502b-3p	down	TRINITY_DN33591_c0_g1_i2	up	Zinc finger MYND domain-containing protein 11 [Zootermopsis nevadensis]
lva-miR-2898	down	TRINITY_DN33591_c0_g1_i2	up	Zinc finger MYND domain-containing protein 11 [Zootermopsis nevadensis]
lva-miR902l-5p	down	TRINITY_DN42648_c6_g4_i1	up	zinc finger protein 271-like isoform X2 [Parasteatoda tepidariorum]
lva-miR-502b-3p	down	TRINITY_DN42648_c6_g4_i1	up	zinc finger protein 271-like isoform X2 [Parasteatoda tepidariorum]
lva-miR-7278-5p	up	TRINITY_DN39887_c0_g1_i5	down	zinc finger protein 512B isoform X2 [Pogona vitticeps]
lva-miR-7003-5p	up	TRINITY_DN39887_c0_g1_i5	down	zinc finger protein 512B isoform X2 [Pogona vitticeps]
lva-miR-70	up	TRINITY_DN39887_c0_g1_i5	down	zinc finger protein 512B isoform X2 [Pogona vitticeps]
lva-miR-6813-5p	up	TRINITY_DN39887_c0_g1_i5	down	zinc finger protein 512B isoform X2 [Pogona vitticeps]
lva-bantam	up	TRINITY_DN39887_c0_g1_i5	down	zinc finger protein 512B isoform X2 [Pogona vitticeps]
