# Supplementary material for: MicroRNA and mRNA interactions coordinate the immune response in non-lethal heat stressed Litopenaeus vannamei against AHPND-causing Vibrio parahaemolyticus
Source: Sci Rep. 2020 Jan 21;10:787. doi: 10.1038/s41598-019-57409-4 (PMC6972907; doi:10.1038/s41598-019-57409-4)
Supplement: Supplementary file 6 — Supplementary information 6. [file 41598_2019_57409_MOESM6_ESM.xlsx]

## Sheet: Sheet1
Table S7 Primer used in this study
Genes expression primers
Gene name	Primer Name	sequence
Relish	Relish-F	AATTCCGATTCCGCTACAAGAGT
	Relish-R	TCATCGACAACAACCTCACAGAT
JHEH-1	LV_Jhepoxide-F	AACTGGTGAAAATCTCTAGCGAGT
	LV_Jhepoxide-R	AGCCCTGTTAGTTTAGCTGCAT
Importin-7	LV_Importin7-F	ACATTTCCTTCCTCTTGCGGAT
	LV_Importin7-R	AGGGTATCCTTCAGGTACTGCT
DNAJ-5	LV_DNAJ5-F	TGGGCATGGTTGATTTCCTTAAAC
	LV_DNAJ5-R	GTTATGACCGAGCTCAGTCTCTAG
PO1	LvPPO-F	ACTGACCTGGAAATCTGGCG
	LvPPO-R	TCCTCCTTGTGAGCGTTGTC
PO2	LvPPO2-F	CCGTGAACAACTCCGGAAGA
	LvPPO2-R	CTGAGATTCGAGTCGGCCTC
Dynamin	Dynamin-F	GCAGTGAGCCTATCCGACTC
	Dynamin-R	GCTCTCAGAAGTGGCCATGT
Lipoprotein receptor	lipo-receptor-F	GCGTTTGTTGGACCTGGAAC
	lipo-receptor-R	GGACATGCTGAGCTTCCAGT
Pelle	Pelle-F	GTTTATGGCTACTCGGCAGATCC
	Pelle-R	CATGTGAGAGCTTTTGTGGGACTTC
TRAF6	TRAF6-F	TGGGTCCGTGTCCAGTGAT
	TRAF6-R	ACAAACAACCACACACAAGCAG
IMD	IMD-F	CGGCTCTGCGGTTCACAT
	IMD-R	CCTCGACCTTGTCTCGTTCCT
IKKb	LvIKKb-F	ACCACACTTTCCACCTTTGG
	LvIKKb-R	TCCCGATGAAGGAAGAACAC
IKKe	LvIKKe-F	TTGGCTTCTTTCCAGGACAC
	LvIKKe-R	TTTTATGGCTGCCAGGAGTC
MyD88	LvMyD88-F1	GCTGTTCCACCGCCATTT
	LvMyD88-R1	GCATCATAGTGCTGTAGTCCAAGA
Cactus	LvCactus-F	GGAGGCGTGCCAGTGACTATG
	LvCactus-R	GAAGTAACGATCTGCATTGAAGGG
Drosal	Dorsal-F	GATGGAATGATAGAATGGGAAGC
	Dorsal-R	CACTGGTACTCTTGTCTGGTGGTC
Toll1	LvToll1-F	TCGACCATCCCTTTTACACC
	LvToll1-R	TTGCCTGGAAGGTCTGATTC
Toll2	LvToll2-F	CATGCCTGCAGGACTGTTTA
	LvToll2-R	GGCCTGAGGGTAAGGTCTTC
Toll3	LvToll3-F	TCGTACAACCAGCTGACGAG
	LvToll3-R	ATACTTCAGGTGGGCCACAG
ALF	AAK-F	TAACCTCTTGATGTAAGGTTTGACGG
	AAK-R	CTGTCTCCGTGTGCACAAGCC
Penaeidin 4a	PEN4a-F	ATATTTTCTTTCTTTCTTTCCCAGGG
	PEN4a-R	GTCCTCTGTGACAACAATCCCC
AMY type 2	AMP-type2-F	GGTTGTCATTATTCTGTCATCTCGC
	AMP-type2-R	TTACATTTTGTCACATCCAACACGC
Inhibitor of apoptosis	Inhib-apop-F	AATTTTAAGAGTTCTTGCATCCCCG
	Inhib-apop-R	TCAAAAGTTCTTCCAAATAATCGGC
caspase	Caspase-F	AATGCTGTTCGAATATAGACAAGCC
	Caspase-R	AGACATCGACTATATGTTGAATGCG
Tgase	Tgase-F	CTCTCTTTTTTTCTTCTCTCTCGCG
	Tgase-R	AGATATGAGAGGTTTTATATCCGCG
EF-1α	EF-1α-F	CGCAAGAGCGACAACTATGA	Internal control gene
	EF-1α-R	TGGCTTCAGGATACCAGTCT
miRNA expression primers
miRNA name	Primer Name	sequence
lva-miR-61	miR-61-F	GGGGTGACTAGACTCTTAC
	miR-61_RT	GTTGGCTCTGGTGCAGGGTCCGAGGTATTCGCACCAGAGCCAACAGATGA
lva-miR-184	miR-184-F	GTTGTGGACGGAGAACTGA
	miR-184_RT	GTTGGCTCTGGTGCAGGGTCCGAGGTATTCGCACCAGAGCCAACCCCTTA
lva-miR-4901	miR-4901-F	GTTGGGGGTAACTTATTTTTGG
	miR-4901_RT	GTTGGCTCTGGTGCAGGGTCCGAGGTATTCGCACCAGAGCCAACGTTTGT
lva-miR-92a-3p	miR-92a-3p-F	GTTTTCGTCTCGTGTCTCG
	miR-92a-3p_RT	GTTGGCTCTGGTGCAGGGTCCGAGGTATTCGCACCAGAGCCAACCTAAGG
lva-miR-7170-5p	miR-7170-5p-F	GTTGAACTGGAGGACCGAA
	miR-7170-5p_RT	GTTGGCTCTGGTGCAGGGTCCGAGGTATTCGCACCAGAGCCAACAGTCGG
lva-miR-317	miR-317-F	GTTGAACACAGCTGGTGGT
	miR-317_RT	GTTGGCTCTGGTGCAGGGTCCGAGGTATTCGCACCAGAGCCAACTGAGAT
lva-miR-92b-5p	miR-92b-5p-F	TTGTGGGGACGAGAAGCG
	miR-92b-5p_RT	GTTGGCTCTGGTGCAGGGTCCGAGGTATTCGCACCAGAGCCAACAAGCAC
lva-miR-2169-3p	miR-2169-3p-F	GTTTGATTTAAAGTGGTACGCG
	miR-2169-3p_RT	GTTGGCTCTGGTGCAGGGTCCGAGGTATTCGCACCAGAGCCAACCCAGCT
lva-miR-2898	miR-2898-F	TTGGGGTGGTGGAGATGC
	miR-2898_RT	GTTGGCTCTGGTGCAGGGTCCGAGGTATTCGCACCAGAGCCAACTACCCC
lva-miR-6090	miR-6090-F	TTGTTGGACTGGGCGAGG
	miR-6090_RT	GTTGGCTCTGGTGCAGGGTCCGAGGTATTCGCACCAGAGCCAACTGGCCG
	Universal primer	GTGCAGGGTCCGAGGT
U6	U6-qRTF	GTACTTGCTTCGGCAGTACATATAC
	U6-qRTR	TGGAACGCTTCACGATTTTGC
